# Supplementary material for: Domain function and predicted structure of three heterodimeric endonuclease subunits of RNA editing catalytic complexes in Trypanosoma brucei
Source: Nucleic Acids Res. 2022 Sep 12;50(17):10123–39. doi: 10.1093/nar/gkac753 (PMC9508840; doi:10.1093/nar/gkac753)
Supplement: gkac753_Supplemental_Files [file gkac753_supplemental_files.zip]

Archive with 4 entries (4 files):
- 2NUF_modelled.pdb
- 5T16_modelled.pdb
- B678_NAR_Supplementary_Information_Revised_Final.pdf
- Supplemental_Tables_8_9_10.xlsx
