# Supplementary material for: Domain function and predicted structure of three heterodimeric endonuclease subunits of RNA editing catalytic complexes in Trypanosoma brucei
Source: Nucleic Acids Res. 2022 Sep 12;50(17):10123–39. doi: 10.1093/nar/gkac753 (PMC9508840; doi:10.1093/nar/gkac753)
Supplement: gkac753_Supplemental_Files [file gkac753_supplemental_files.zip › 2NUF_modelled.pdb]

HEADER    HYDROLASE/RNA                           09-NOV-06   2NUF              
TITLE     CRYSTAL STRUCTURE OF RNASE III FROM AQUIFEX AEOLICUS COMPLEXED WITH   
TITLE    2 DS-RNA AT 2.5-ANGSTROM RESOLUTION                                    
COMPND    MOL_ID: 1;                                                            
COMPND   2 MOLECULE: 28-MER;                                                    
COMPND   3 CHAIN: C, D;                                                         
COMPND   4 ENGINEERED: YES;                                                     
COMPND   5 MOL_ID: 2;                                                           
COMPND   6 MOLECULE: RIBONUCLEASE III;                                          
COMPND   7 CHAIN: A, B;                                                         
COMPND   8 SYNONYM: RNASE III;                                                  
COMPND   9 EC: 3.1.26.3;                                                        
COMPND  10 ENGINEERED: YES                                                      
SOURCE    MOL_ID: 1;                                                            
SOURCE   2 SYNTHETIC: YES;                                                      
SOURCE   3 MOL_ID: 2;                                                           
SOURCE   4 ORGANISM_SCIENTIFIC: AQUIFEX AEOLICUS;                               
SOURCE   5 ORGANISM_TAXID: 63363;                                               
SOURCE   6 GENE: RNC;                                                           
SOURCE   7 EXPRESSION_SYSTEM: ESCHERICHIA COLI;                                 
SOURCE   8 EXPRESSION_SYSTEM_TAXID: 562;                                        
SOURCE   9 EXPRESSION_SYSTEM_STRAIN: BL21(DE3)-RIL;                             
SOURCE  10 EXPRESSION_SYSTEM_VECTOR_TYPE: PLASMID;                              
SOURCE  11 EXPRESSION_SYSTEM_PLASMID: PHPK1409                                  
KEYWDS    RIBONUCLEASE III, DSRNA, RNA INTERFERENCE, ENDONUCLEOLYTIC CLEAVAGE,  
KEYWDS   2 HYDROLASE-RNA COMPLEX                                                
EXPDTA    X-RAY DIFFRACTION                                                     
AUTHOR    J.H.GAN,G.SHAW,J.E.TROPEA,D.S.WAUGH,D.L.COURT,X.JI                    
REVDAT   5   18-OCT-17 2NUF    1       REMARK                                   
REVDAT   4   24-FEB-09 2NUF    1       VERSN                                    
REVDAT   3   25-DEC-07 2NUF    1       JRNL                                     
REVDAT   2   18-DEC-07 2NUF    1       JRNL                                     
REVDAT   1   20-NOV-07 2NUF    0                                                
JRNL        AUTH   J.GAN,G.SHAW,J.E.TROPEA,D.S.WAUGH,D.L.COURT,X.JI             
JRNL        TITL   A STEPWISE MODEL FOR DOUBLE-STRANDED RNA PROCESSING BY       
JRNL        TITL 2 RIBONUCLEASE III.                                            
JRNL        REF    MOL.MICROBIOL.                V.  67   143 2007              
JRNL        REFN                   ISSN 0950-382X                               
JRNL        PMID   18047582                                                     
JRNL        DOI    10.1111/J.1365-2958.2007.06032.X                             
REMARK   2                                                                      
REMARK   2 RESOLUTION.    2.50 ANGSTROMS.                                       
REMARK   3                                                                      
REMARK   3 REFINEMENT.                                                          
REMARK   3   PROGRAM     : CNS 1.0                                              
REMARK   3   AUTHORS     : BRUNGER,ADAMS,CLORE,DELANO,GROS,GROSSE-              
REMARK   3               : KUNSTLEVE,JIANG,KUSZEWSKI,NILGES,PANNU,              
REMARK   3               : READ,RICE,SIMONSON,WARREN                            
REMARK   3                                                                      
REMARK   3  REFINEMENT TARGET : ENGH & HUBER                                    
REMARK   3                                                                      
REMARK   3  DATA USED IN REFINEMENT.                                            
REMARK   3   RESOLUTION RANGE HIGH (ANGSTROMS) : 2.50                           
REMARK   3   RESOLUTION RANGE LOW  (ANGSTROMS) : 29.76                          
REMARK   3   DATA CUTOFF            (SIGMA(F)) : 0.000                          
REMARK   3   DATA CUTOFF HIGH         (ABS(F)) : 502322.380                     
REMARK   3   DATA CUTOFF LOW          (ABS(F)) : 0.0000                         
REMARK   3   COMPLETENESS (WORKING+TEST)   (%) : 84.1                           
REMARK   3   NUMBER OF REFLECTIONS             : 20962                          
REMARK   3                                                                      
REMARK   3  FIT TO DATA USED IN REFINEMENT.                                     
REMARK   3   CROSS-VALIDATION METHOD          : THROUGHOUT                      
REMARK   3   FREE R VALUE TEST SET SELECTION  : RANDOM                          
REMARK   3   R VALUE            (WORKING SET) : 0.222                           
REMARK   3   FREE R VALUE                     : 0.284                           
REMARK   3   FREE R VALUE TEST SET SIZE   (%) : 4.900                           
REMARK   3   FREE R VALUE TEST SET COUNT      : 1030                            
REMARK   3   ESTIMATED ERROR OF FREE R VALUE  : 0.009                           
REMARK   3                                                                      
REMARK   3  FIT IN THE HIGHEST RESOLUTION BIN.                                  
REMARK   3   TOTAL NUMBER OF BINS USED           : 6                            
REMARK   3   BIN RESOLUTION RANGE HIGH       (A) : 2.50                         
REMARK   3   BIN RESOLUTION RANGE LOW        (A) : 2.66                         
REMARK   3   BIN COMPLETENESS (WORKING+TEST) (%) : 64.90                        
REMARK   3   REFLECTIONS IN BIN    (WORKING SET) : 2542                         
REMARK   3   BIN R VALUE           (WORKING SET) : 0.3300                       
REMARK   3   BIN FREE R VALUE                    : 0.3840                       
REMARK   3   BIN FREE R VALUE TEST SET SIZE  (%) : 5.10                         
REMARK   3   BIN FREE R VALUE TEST SET COUNT     : 137                          
REMARK   3   ESTIMATED ERROR OF BIN FREE R VALUE : 0.033                        
REMARK   3                                                                      
REMARK   3  NUMBER OF NON-HYDROGEN ATOMS USED IN REFINEMENT.                    
REMARK   3   PROTEIN ATOMS            : 3658                                    
REMARK   3   NUCLEIC ACID ATOMS       : 1200                                    
REMARK   3   HETEROGEN ATOMS          : 8                                       
REMARK   3   SOLVENT ATOMS            : 120                                     
REMARK   3                                                                      
REMARK   3  B VALUES.                                                           
REMARK   3   FROM WILSON PLOT           (A**2) : 49.60                          
REMARK   3   MEAN B VALUE      (OVERALL, A**2) : 56.80                          
REMARK   3   OVERALL ANISOTROPIC B VALUE.                                       
REMARK   3    B11 (A**2) : 14.54000                                             
REMARK   3    B22 (A**2) : -7.68000                                             
REMARK   3    B33 (A**2) : -6.87000                                             
REMARK   3    B12 (A**2) : 0.00000                                              
REMARK   3    B13 (A**2) : 15.37000                                             
REMARK   3    B23 (A**2) : 0.00000                                              
REMARK   3                                                                      
REMARK   3  ESTIMATED COORDINATE ERROR.                                         
REMARK   3   ESD FROM LUZZATI PLOT        (A) : 0.35                            
REMARK   3   ESD FROM SIGMAA              (A) : 0.38                            
REMARK   3   LOW RESOLUTION CUTOFF        (A) : 30.0                            
REMARK   3                                                                      
REMARK   3  CROSS-VALIDATED ESTIMATED COORDINATE ERROR.                         
REMARK   3   ESD FROM C-V LUZZATI PLOT    (A) : 0.48                            
REMARK   3   ESD FROM C-V SIGMAA          (A) : 0.54                            
REMARK   3                                                                      
REMARK   3  RMS DEVIATIONS FROM IDEAL VALUES.                                   
REMARK   3   BOND LENGTHS                 (A) : 0.007                           
REMARK   3   BOND ANGLES            (DEGREES) : 1.200                           
REMARK   3   DIHEDRAL ANGLES        (DEGREES) : 17.40                           
REMARK   3   IMPROPER ANGLES        (DEGREES) : 1.010                           
REMARK   3                                                                      
REMARK   3  ISOTROPIC THERMAL MODEL : RESTRAINED                                
REMARK   3                                                                      
REMARK   3  ISOTROPIC THERMAL FACTOR RESTRAINTS.    RMS    SIGMA                
REMARK   3   MAIN-CHAIN BOND              (A**2) : 2.550 ; 1.500                
REMARK   3   MAIN-CHAIN ANGLE             (A**2) : 4.000 ; 2.000                
REMARK   3   SIDE-CHAIN BOND              (A**2) : 4.110 ; 2.000                
REMARK   3   SIDE-CHAIN ANGLE             (A**2) : 5.860 ; 2.500                
REMARK   3                                                                      
REMARK   3  BULK SOLVENT MODELING.                                              
REMARK   3   METHOD USED : FLAT MODEL                                           
REMARK   3   KSOL        : 0.34                                                 
REMARK   3   BSOL        : 41.15                                                
REMARK   3                                                                      
REMARK   3  NCS MODEL : NULL                                                    
REMARK   3                                                                      
REMARK   3  NCS RESTRAINTS.                         RMS   SIGMA/WEIGHT          
REMARK   3   GROUP  1  POSITIONAL            (A) : NULL  ; NULL                 
REMARK   3   GROUP  1  B-FACTOR           (A**2) : NULL  ; NULL                 
REMARK   3                                                                      
REMARK   3  PARAMETER FILE  1  : PROTEIN_REP.PARAM                              
REMARK   3  PARAMETER FILE  2  : WATER_REP.PARAM                                
REMARK   3  PARAMETER FILE  3  : ION.PARAM                                      
REMARK   3  PARAMETER FILE  4  : DNA-RNA_REP.PARAM                              
REMARK   3  PARAMETER FILE  5  : NULL                                           
REMARK   3  TOPOLOGY FILE  1   : PROTEIN.TOP                                    
REMARK   3  TOPOLOGY FILE  2   : WATER.TOP                                      
REMARK   3  TOPOLOGY FILE  3   : ION.TOP                                        
REMARK   3  TOPOLOGY FILE  4   : DNA-RNA.TOP                                    
REMARK   3  TOPOLOGY FILE  5   : NULL                                           
REMARK   3                                                                      
REMARK   3  OTHER REFINEMENT REMARKS: NULL                                      
REMARK   4                                                                      
REMARK   4 2NUF COMPLIES WITH FORMAT V. 3.30, 13-JUL-11                         
REMARK 100                                                                      
REMARK 100 THIS ENTRY HAS BEEN PROCESSED BY RCSB ON 16-NOV-06.                  
REMARK 100 THE DEPOSITION ID IS D_1000040314.                                   
REMARK 200                                                                      
REMARK 200 EXPERIMENTAL DETAILS                                                 
REMARK 200  EXPERIMENT TYPE                : X-RAY DIFFRACTION                  
REMARK 200  DATE OF DATA COLLECTION        : 23-NOV-05                          
REMARK 200  TEMPERATURE           (KELVIN) : 100                                
REMARK 200  PH                             : 8.5                                
REMARK 200  NUMBER OF CRYSTALS USED        : 1                                  
REMARK 200                                                                      
REMARK 200  SYNCHROTRON              (Y/N) : Y                                  
REMARK 200  RADIATION SOURCE               : APS                                
REMARK 200  BEAMLINE                       : 22-ID                              
REMARK 200  X-RAY GENERATOR MODEL          : NULL                               
REMARK 200  MONOCHROMATIC OR LAUE    (M/L) : M                                  
REMARK 200  WAVELENGTH OR RANGE        (A) : 1.0000                             
REMARK 200  MONOCHROMATOR                  : SILICON                            
REMARK 200  OPTICS                         : MIRROR                             
REMARK 200                                                                      
REMARK 200  DETECTOR TYPE                  : CCD                                
REMARK 200  DETECTOR MANUFACTURER          : MARMOSAIC 300 MM CCD               
REMARK 200  INTENSITY-INTEGRATION SOFTWARE : HKL-2000                           
REMARK 200  DATA SCALING SOFTWARE          : HKL-2000                           
REMARK 200                                                                      
REMARK 200  NUMBER OF UNIQUE REFLECTIONS   : 22168                              
REMARK 200  RESOLUTION RANGE HIGH      (A) : 2.500                              
REMARK 200  RESOLUTION RANGE LOW       (A) : 30.000                             
REMARK 200  REJECTION CRITERIA  (SIGMA(I)) : 0.000                              
REMARK 200                                                                      
REMARK 200 OVERALL.                                                             
REMARK 200  COMPLETENESS FOR RANGE     (%) : 84.5                               
REMARK 200  DATA REDUNDANCY                : 2.300                              
REMARK 200  R MERGE                    (I) : 0.09300                            
REMARK 200  R SYM                      (I) : NULL                               
REMARK 200  <I/SIGMA(I)> FOR THE DATA SET  : 8.5000                             
REMARK 200                                                                      
REMARK 200 IN THE HIGHEST RESOLUTION SHELL.                                     
REMARK 200  HIGHEST RESOLUTION SHELL, RANGE HIGH (A) : 2.50                     
REMARK 200  HIGHEST RESOLUTION SHELL, RANGE LOW  (A) : 2.59                     
REMARK 200  COMPLETENESS FOR SHELL     (%) : 62.6                               
REMARK 200  DATA REDUNDANCY IN SHELL       : 1.40                               
REMARK 200  R MERGE FOR SHELL          (I) : 0.16000                            
REMARK 200  R SYM FOR SHELL            (I) : NULL                               
REMARK 200  <I/SIGMA(I)> FOR SHELL         : 2.900                              
REMARK 200                                                                      
REMARK 200 DIFFRACTION PROTOCOL: SINGLE WAVELENGTH                              
REMARK 200 METHOD USED TO DETERMINE THE STRUCTURE: MOLECULAR REPLACEMENT        
REMARK 200 SOFTWARE USED: AMORE                                                 
REMARK 200 STARTING MODEL: 2EZ6                                                 
REMARK 200                                                                      
REMARK 200 REMARK: NULL                                                         
REMARK 280                                                                      
REMARK 280 CRYSTAL                                                              
REMARK 280 SOLVENT CONTENT, VS   (%): 51.80                                     
REMARK 280 MATTHEWS COEFFICIENT, VM (ANGSTROMS**3/DA): 2.55                     
REMARK 280                                                                      
REMARK 280 CRYSTALLIZATION CONDITIONS: 0.2 M NACL + 25% W/V PEG 3350 IN 0.1 M   
REMARK 280  TRIS-CL, PH 8.5, VAPOR DIFFUSION, SITTING DROP, TEMPERATURE 293K    
REMARK 290                                                                      
REMARK 290 CRYSTALLOGRAPHIC SYMMETRY                                            
REMARK 290 SYMMETRY OPERATORS FOR SPACE GROUP: P 1 21 1                         
REMARK 290                                                                      
REMARK 290      SYMOP   SYMMETRY                                                
REMARK 290     NNNMMM   OPERATOR                                                
REMARK 290       1555   X,Y,Z                                                   
REMARK 290       2555   -X,Y+1/2,-Z                                             
REMARK 290                                                                      
REMARK 290     WHERE NNN -> OPERATOR NUMBER                                     
REMARK 290           MMM -> TRANSLATION VECTOR                                  
REMARK 290                                                                      
REMARK 290 CRYSTALLOGRAPHIC SYMMETRY TRANSFORMATIONS                            
REMARK 290 THE FOLLOWING TRANSFORMATIONS OPERATE ON THE ATOM/HETATM             
REMARK 290 RECORDS IN THIS ENTRY TO PRODUCE CRYSTALLOGRAPHICALLY                
REMARK 290 RELATED MOLECULES.                                                   
REMARK 290   SMTRY1   1  1.000000  0.000000  0.000000        0.00000            
REMARK 290   SMTRY2   1  0.000000  1.000000  0.000000        0.00000            
REMARK 290   SMTRY3   1  0.000000  0.000000  1.000000        0.00000            
REMARK 290   SMTRY1   2 -1.000000  0.000000  0.000000        0.00000            
REMARK 290   SMTRY2   2  0.000000  1.000000  0.000000       25.55000            
REMARK 290   SMTRY3   2  0.000000  0.000000 -1.000000        0.00000            
REMARK 290                                                                      
REMARK 290 REMARK: NULL                                                         
REMARK 300                                                                      
REMARK 300 BIOMOLECULE: 1                                                       
REMARK 300 SEE REMARK 350 FOR THE AUTHOR PROVIDED AND/OR PROGRAM                
REMARK 300 GENERATED ASSEMBLY INFORMATION FOR THE STRUCTURE IN                  
REMARK 300 THIS ENTRY. THE REMARK MAY ALSO PROVIDE INFORMATION ON               
REMARK 300 BURIED SURFACE AREA.                                                 
REMARK 350                                                                      
REMARK 350 COORDINATES FOR A COMPLETE MULTIMER REPRESENTING THE KNOWN           
REMARK 350 BIOLOGICALLY SIGNIFICANT OLIGOMERIZATION STATE OF THE                
REMARK 350 MOLECULE CAN BE GENERATED BY APPLYING BIOMT TRANSFORMATIONS          
REMARK 350 GIVEN BELOW.  BOTH NON-CRYSTALLOGRAPHIC AND                          
REMARK 350 CRYSTALLOGRAPHIC OPERATIONS ARE GIVEN.                               
REMARK 350                                                                      
REMARK 350 BIOMOLECULE: 1                                                       
REMARK 350 AUTHOR DETERMINED BIOLOGICAL UNIT: TETRAMERIC                        
REMARK 350 APPLY THE FOLLOWING TO CHAINS: C, D, A, B                            
REMARK 350   BIOMT1   1  1.000000  0.000000  0.000000        0.00000            
REMARK 350   BIOMT2   1  0.000000  1.000000  0.000000        0.00000            
REMARK 350   BIOMT3   1  0.000000  0.000000  1.000000        0.00000            
REMARK 465                                                                      
REMARK 465 MISSING RESIDUES                                                     
REMARK 465 THE FOLLOWING RESIDUES WERE NOT LOCATED IN THE                       
REMARK 465 EXPERIMENT. (M=MODEL NUMBER; RES=RESIDUE NAME; C=CHAIN               
REMARK 465 IDENTIFIER; SSSEQ=SEQUENCE NUMBER; I=INSERTION CODE.)                
REMARK 465                                                                      
REMARK 465   M RES C SSSEQI                                                     
REMARK 465     MET A     1                                                      
REMARK 465     GLU A   221                                                      
REMARK 465     MET B     1                                                      
REMARK 465     GLU B   221                                                      
REMARK 500                                                                      
REMARK 500 GEOMETRY AND STEREOCHEMISTRY                                         
REMARK 500 SUBTOPIC: COVALENT BOND LENGTHS                                      
REMARK 500                                                                      
REMARK 500 THE STEREOCHEMICAL PARAMETERS OF THE FOLLOWING RESIDUES              
REMARK 500 HAVE VALUES WHICH DEVIATE FROM EXPECTED VALUES BY MORE               
REMARK 500 THAN 6*RMSD (M=MODEL NUMBER; RES=RESIDUE NAME; C=CHAIN               
REMARK 500 IDENTIFIER; SSEQ=SEQUENCE NUMBER; I=INSERTION CODE).                 
REMARK 500                                                                      
REMARK 500 STANDARD TABLE:                                                      
REMARK 500 FORMAT: (10X,I3,1X,2(A3,1X,A1,I4,A1,1X,A4,3X),1X,F6.3)               
REMARK 500                                                                      
REMARK 500 EXPECTED VALUES PROTEIN: ENGH AND HUBER, 1999                        
REMARK 500 EXPECTED VALUES NUCLEIC ACID: CLOWNEY ET AL 1996                     
REMARK 500                                                                      
REMARK 500  M RES CSSEQI ATM1   RES CSSEQI ATM2   DEVIATION                     
REMARK 500      C C   1   P       C C   1   OP3    -0.076                       
REMARK 500      C D   1   P       C D   1   OP3    -0.088                       
REMARK 500                                                                      
REMARK 500 REMARK: NULL                                                         
REMARK 500                                                                      
REMARK 500 GEOMETRY AND STEREOCHEMISTRY                                         
REMARK 500 SUBTOPIC: TORSION ANGLES                                             
REMARK 500                                                                      
REMARK 500 TORSION ANGLES OUTSIDE THE EXPECTED RAMACHANDRAN REGIONS:            
REMARK 500 (M=MODEL NUMBER; RES=RESIDUE NAME; C=CHAIN IDENTIFIER;               
REMARK 500 SSEQ=SEQUENCE NUMBER; I=INSERTION CODE).                             
REMARK 500                                                                      
REMARK 500 STANDARD TABLE:                                                      
REMARK 500 FORMAT:(10X,I3,1X,A3,1X,A1,I4,A1,4X,F7.2,3X,F7.2)                    
REMARK 500                                                                      
REMARK 500 EXPECTED VALUES: GJ KLEYWEGT AND TA JONES (1996). PHI/PSI-           
REMARK 500 CHOLOGY: RAMACHANDRAN REVISITED. STRUCTURE 4, 1395 - 1400            
REMARK 500                                                                      
REMARK 500  M RES CSSEQI        PSI       PHI                                   
REMARK 500    ARG A  97       16.53     48.49                                   
REMARK 500    ILE A 100       78.60    -59.79                                   
REMARK 500    ARG A 122       38.48     72.93                                   
REMARK 500    LYS A 191     -126.35     69.50                                   
REMARK 500    ARG B  97       20.17     46.07                                   
REMARK 500    ILE B 100       85.06    -65.83                                   
REMARK 500    LYS B 191     -125.83     68.64                                   
REMARK 500                                                                      
REMARK 500 REMARK: NULL                                                         
REMARK 500                                                                      
REMARK 500 GEOMETRY AND STEREOCHEMISTRY                                         
REMARK 500 SUBTOPIC: PLANAR GROUPS                                              
REMARK 500                                                                      
REMARK 500 PLANAR GROUPS IN THE FOLLOWING RESIDUES HAVE A TOTAL                 
REMARK 500 RMS DISTANCE OF ALL ATOMS FROM THE BEST-FIT PLANE                    
REMARK 500 BY MORE THAN AN EXPECTED VALUE OF 6*RMSD, WITH AN                    
REMARK 500 RMSD 0.02 ANGSTROMS, OR AT LEAST ONE ATOM HAS                        
REMARK 500 AN RMSD GREATER THAN THIS VALUE                                      
REMARK 500 (M=MODEL NUMBER; RES=RESIDUE NAME; C=CHAIN IDENTIFIER;               
REMARK 500 SSEQ=SEQUENCE NUMBER; I=INSERTION CODE).                             
REMARK 500                                                                      
REMARK 500  M RES CSSEQI        RMS     TYPE                                    
REMARK 500      G C  12         0.07    SIDE CHAIN                              
REMARK 500                                                                      
REMARK 500 REMARK: NULL                                                         
REMARK 620                                                                      
REMARK 620 METAL COORDINATION                                                   
REMARK 620 (M=MODEL NUMBER; RES=RESIDUE NAME; C=CHAIN IDENTIFIER;               
REMARK 620 SSEQ=SEQUENCE NUMBER; I=INSERTION CODE):                             
REMARK 620                                                                      
REMARK 620 COORDINATION ANGLES FOR:  M RES CSSEQI METAL                         
REMARK 620                              MG C 202  MG                            
REMARK 620 N RES CSSEQI ATOM                                                    
REMARK 620 1   C C   1   OP1                                                    
REMARK 620 2   A C   2   OP2  81.8                                              
REMARK 620 N                    1                                               
REMARK 620                                                                      
REMARK 620 COORDINATION ANGLES FOR:  M RES CSSEQI METAL                         
REMARK 620                              MG D 206  MG                            
REMARK 620 N RES CSSEQI ATOM                                                    
REMARK 620 1   C D   1   OP1                                                    
REMARK 620 2   A D   2   OP2  96.4                                              
REMARK 620 N                    1                                               
REMARK 620                                                                      
REMARK 620 COORDINATION ANGLES FOR:  M RES CSSEQI METAL                         
REMARK 620                              MG A 224  MG                            
REMARK 620 N RES CSSEQI ATOM                                                    
REMARK 620 1 GLU A  40   OE1                                                    
REMARK 620 2 HOH A 279   O    81.9                                              
REMARK 620 3 HOH A 277   O    59.9  61.6                                        
REMARK 620 4 HOH A 276   O   101.4 144.7 149.4                                  
REMARK 620 5 HOH A 278   O    75.0 129.2  67.6  84.7                            
REMARK 620 N                    1     2     3     4                             
REMARK 620                                                                      
REMARK 620 COORDINATION ANGLES FOR:  M RES CSSEQI METAL                         
REMARK 620                              MG A 223  MG                            
REMARK 620 N RES CSSEQI ATOM                                                    
REMARK 620 1 GLU A  40   OE2                                                    
REMARK 620 2 ASP A 107   OD1 105.3                                              
REMARK 620 N                    1                                               
REMARK 620                                                                      
REMARK 620 COORDINATION ANGLES FOR:  M RES CSSEQI METAL                         
REMARK 620                              MG B 223  MG                            
REMARK 620 N RES CSSEQI ATOM                                                    
REMARK 620 1 ASP B 107   OD1                                                    
REMARK 620 2 HOH B 232   O    81.1                                              
REMARK 620 3 HOH B 248   O   150.5 114.0                                        
REMARK 620 N                    1     2                                         
REMARK 800                                                                      
REMARK 800 SITE                                                                 
REMARK 800 SITE_IDENTIFIER: AC1                                                 
REMARK 800 EVIDENCE_CODE: SOFTWARE                                              
REMARK 800 SITE_DESCRIPTION: BINDING SITE FOR RESIDUE MG A 222                  
REMARK 800                                                                      
REMARK 800 SITE_IDENTIFIER: AC2                                                 
REMARK 800 EVIDENCE_CODE: SOFTWARE                                              
REMARK 800 SITE_DESCRIPTION: BINDING SITE FOR RESIDUE MG C 202                  
REMARK 800                                                                      
REMARK 800 SITE_IDENTIFIER: AC3                                                 
REMARK 800 EVIDENCE_CODE: SOFTWARE                                              
REMARK 800 SITE_DESCRIPTION: BINDING SITE FOR RESIDUE MG A 223                  
REMARK 800                                                                      
REMARK 800 SITE_IDENTIFIER: AC4                                                 
REMARK 800 EVIDENCE_CODE: SOFTWARE                                              
REMARK 800 SITE_DESCRIPTION: BINDING SITE FOR RESIDUE MG A 224                  
REMARK 800                                                                      
REMARK 800 SITE_IDENTIFIER: AC5                                                 
REMARK 800 EVIDENCE_CODE: SOFTWARE                                              
REMARK 800 SITE_DESCRIPTION: BINDING SITE FOR RESIDUE MG B 222                  
REMARK 800                                                                      
REMARK 800 SITE_IDENTIFIER: AC6                                                 
REMARK 800 EVIDENCE_CODE: SOFTWARE                                              
REMARK 800 SITE_DESCRIPTION: BINDING SITE FOR RESIDUE MG D 206                  
REMARK 800                                                                      
REMARK 800 SITE_IDENTIFIER: AC7                                                 
REMARK 800 EVIDENCE_CODE: SOFTWARE                                              
REMARK 800 SITE_DESCRIPTION: BINDING SITE FOR RESIDUE MG B 223                  
REMARK 800                                                                      
REMARK 800 SITE_IDENTIFIER: AC8                                                 
REMARK 800 EVIDENCE_CODE: SOFTWARE                                              
REMARK 800 SITE_DESCRIPTION: BINDING SITE FOR RESIDUE MG D 208                  
REMARK 900                                                                      
REMARK 900 RELATED ENTRIES                                                      
REMARK 900 RELATED ID: 1RC7   RELATED DB: PDB                                   
REMARK 900 CRYSTAL STRUCTURE OF RNASE III MUTANT E110K FROM AQUIFEX AEOLICUS    
REMARK 900 COMPLEXED WITH DS-RNA (5'-GGCGCGCGCC-3')                             
REMARK 900 RELATED ID: 2EZ6   RELATED DB: PDB                                   
REMARK 900 CRYSTAL STRUCTURE OF RNASE III MUTANT D44N FROM AQUIFEX AEOLICUS     
REMARK 900 COMPLEXED WITH PRODUCTS AT 2.05-ANGSTROM RESOLUTION                  
REMARK 900 RELATED ID: 1YZ9   RELATED DB: PDB                                   
REMARK 900 CRYSTAL STRUCTURE OF RNASE III MUTANT E110Q FROM AQUIFEX AEOLICUS    
REMARK 900 COMPLEXED WITH DS-RNA (5'-CGAACUUCGCG-3') AT 2.1-ANGSTROM RESOLUTION 
REMARK 900 RELATED ID: 1YYO   RELATED DB: PDB                                   
REMARK 900 CRYSTAL STRUCTURE OF RNASE III FROM AQUIFEX AEOLICUS COMPLEXED WITH  
REMARK 900 DS-RNA (5'-CGCGAAUUCGCG-3') AT 2.5-ANGSTROM RESOLUTION               
REMARK 900 RELATED ID: 1YYW   RELATED DB: PDB                                   
REMARK 900 CRYSTAL STRUCTURE OF RNASE III FROM AQUIFEX AEOLICUS COMPLEXED WITH  
REMARK 900 DS-RNA (5'-AAAUAUAUAUUU-3') AT 2.8-ANGSTROM RESOLUTION               
REMARK 900 RELATED ID: 2NUE   RELATED DB: PDB                                   
REMARK 900 RELATED ID: 2NUG   RELATED DB: PDB                                   
DBREF  2NUF A    1   221  UNP    O67082   RNC_AQUAE        1    221             
DBREF  2NUF B    1   221  UNP    O67082   RNC_AQUAE        1    221             
DBREF  2NUF C    1    28  PDB    2NUF     2NUF             1     28             
DBREF  2NUF D    1    28  PDB    2NUF     2NUF             1     28             
SEQRES   1 A  221  MET LYS MET LEU GLU GLN LEU GLU LYS LYS LEU GLY TYR
SEQRES   2 A  221  THR PHE LYS ASP LYS SER LEU LEU GLU LYS ALA LEU THR
SEQRES   3 A  221  HIS VAL SER TYR SER LYS LYS GLU HIS TYR GLU THR LEU
SEQRES   4 A  221  GLU PHE LEU GLY ASP ALA LEU VAL ASN PHE PHE ILE VAL
SEQRES   5 A  221  ASP LEU LEU VAL GLN TYR SER PRO ASN LYS ARG GLU GLY
SEQRES   6 A  221  PHE LEU SER PRO LEU LYS ALA TYR LEU ILE SER GLU GLU
SEQRES   7 A  221  PHE PHE ASN LEU LEU ALA GLN LYS LEU GLU LEU HIS LYS
SEQRES   8 A  221  PHE ILE ARG ILE LYS ARG GLY LYS ILE ASN GLU THR ILE
SEQRES   9 A  221  ILE GLY ASP VAL PHE GLU ALA LEU TRP ALA ALA VAL TYR
SEQRES  10 A  221  ILE ASP SER GLY ARG ASP ALA ASN PHE THR ARG GLU LEU
SEQRES  11 A  221  PHE TYR LYS LEU PHE LYS GLU ASP ILE LEU SER ALA ILE
SEQRES  12 A  221  LYS GLU GLY ARG VAL LYS LYS ASP TYR LYS THR ILE LEU
SEQRES  13 A  221  GLN GLU ILE THR GLN LYS ARG TRP LYS GLU ARG PRO GLU
SEQRES  14 A  221  TYR ARG LEU ILE SER VAL GLU GLY PRO HIS HIS LYS LYS
SEQRES  15 A  221  LYS PHE ILE VAL GLU ALA LYS ILE LYS GLU TYR ARG THR
SEQRES  16 A  221  LEU GLY GLU GLY LYS SER LYS LYS GLU ALA GLU GLN ARG
SEQRES  17 A  221  ALA ALA GLU GLU LEU ILE LYS LEU LEU GLU GLU SER GLU
SEQRES   1 B  221  MET LYS MET LEU GLU GLN LEU GLU LYS LYS LEU GLY TYR
SEQRES   2 B  221  THR PHE LYS ASP LYS SER LEU LEU GLU LYS ALA LEU THR
SEQRES   3 B  221  HIS VAL SER TYR SER LYS LYS GLU HIS TYR GLU THR LEU
SEQRES   4 B  221  GLU PHE LEU GLY ASP ALA LEU VAL ASN PHE PHE ILE VAL
SEQRES   5 B  221  ASP LEU LEU VAL GLN TYR SER PRO ASN LYS ARG GLU GLY
SEQRES   6 B  221  PHE LEU SER PRO LEU LYS ALA TYR LEU ILE SER GLU GLU
SEQRES   7 B  221  PHE PHE ASN LEU LEU ALA GLN LYS LEU GLU LEU HIS LYS
SEQRES   8 B  221  PHE ILE ARG ILE LYS ARG GLY LYS ILE ASN GLU THR ILE
SEQRES   9 B  221  ILE GLY ASP VAL PHE GLU ALA LEU TRP ALA ALA VAL TYR
SEQRES  10 B  221  ILE ASP SER GLY ARG ASP ALA ASN PHE THR ARG GLU LEU
SEQRES  11 B  221  PHE TYR LYS LEU PHE LYS GLU ASP ILE LEU SER ALA ILE
SEQRES  12 B  221  LYS GLU GLY ARG VAL LYS LYS ASP TYR LYS THR ILE LEU
SEQRES  13 B  221  GLN GLU ILE THR GLN LYS ARG TRP LYS GLU ARG PRO GLU
SEQRES  14 B  221  TYR ARG LEU ILE SER VAL GLU GLY PRO HIS HIS LYS LYS
SEQRES  15 B  221  LYS PHE ILE VAL GLU ALA LYS ILE LYS GLU TYR ARG THR
SEQRES  16 B  221  LEU GLY GLU GLY LYS SER LYS LYS GLU ALA GLU GLN ARG
SEQRES  17 B  221  ALA ALA GLU GLU LEU ILE LYS LEU LEU GLU GLU SER GLU
SEQRES   1 C   28  C   A   A   G   G   U   C   A   U   U   C   G   C
SEQRES   2 C   28  A   A   G   A   G   U   G   G   C   C   U   U   G
SEQRES   3 C   28  C   G
SEQRES   1 D   28  C   A   A   G   G   U   C   A   U   U   C   G   C
SEQRES   2 D   28  A   A   G   A   G   U   G   G   C   C   U   U   G
SEQRES   3 D   28  C   G
HET     MG  C 202       1                                                       
HET     MG  D 206       1                                                       
HET     MG  D 208       1                                                       
HET     MG  A 222       1                                                       
HET     MG  A 223       1                                                       
HET     MG  A 224       1                                                       
HET     MG  B 222       1                                                       
HET     MG  B 223       1                                                       
HETNAM      MG MAGNESIUM ION                                                    
FORMUL   5   MG    8(MG 2+)                                                     
FORMUL  13  HOH   *120(H2 O)                                                    
HELIX    1   1 MET A    3  GLY A   12  1                                  10
HELIX    2   2 ASP A   17  THR A   26  1                                  10
HELIX    3   3 TYR A   36  SER A   59  1                                  24
HELIX    4   4 ARG A   63  ILE A   75  1                                  13
HELIX    5   5 SER A   76  GLN A   85  1                                  10
HELIX    6   6 LYS A   86  PHE A   92  1                                   7
HELIX    7   7 ASN A  101  SER A  120  1                                  20
HELIX    8   8 ASP A  123  GLU A  145  1                                  23
HELIX    9   9 ASP A  151  TRP A  164  1                                  14
HELIX   10  10 SER A  201  SER A  220  1                                  20
HELIX   11  11 MET B    3  GLY B   12  1                                  10
HELIX   12  12 ASP B   17  THR B   26  1                                  10
HELIX   13  13 TYR B   36  SER B   59  1                                  24
HELIX   14  14 ARG B   63  ILE B   75  1                                  13
HELIX   15  15 SER B   76  GLN B   85  1                                  10
HELIX   16  16 LYS B   86  PHE B   92  1                                   7
HELIX   17  17 ASN B  101  SER B  120  1                                  20
HELIX   18  18 ASP B  123  GLU B  145  1                                  23
HELIX   19  19 ASP B  151  TRP B  164  1                                  14
HELIX   20  20 SER B  201  GLU B  219  1                                  19
SHEET    1   1 1 GLU A 169  GLU A 176  0
SHEET    2   2 1 LYS A 183  ILE A 190  0
SHEET    3   3 1 TYR A 193  GLY A 199  0
SHEET    4   4 1 GLU B 169  GLU B 176  0
SHEET    5   5 1 LYS B 183  ILE B 190  0
SHEET    6   6 1 TYR B 193  GLY B 199  0
LINK        OP2  A   D   2                MG   MG  D 206     1555   1555  2.06
LINK        MG   MG  A 224                O    HOH A 278     1555   1555  2.17
LINK        OP1  C   D   1                MG   MG  D 206     1555   1555  1.90
LINK        MG   MG  A 224                O    HOH A 277     1555   1555  2.41
LINK        OD1  ASP A 107                MG   MG  A 223     1555   1555  2.15
LINK        MG   MG  B 222                O    HOH B 248     1555   1555  2.00
LINK        MG   MG  A 224                O    HOH A 279     1555   1555  2.14
LINK        OP1  A   D   2                MG   MG  D 208     1555   1555  2.19
LINK        MG   MG  A 224                O    HOH A 276     1555   1555  2.00
LINK        MG   MG  B 223                O    HOH B 232     1555   1555  2.19
LINK        OP2  A   C   2                MG   MG  C 202     1555   1555  2.37
LINK        MG   MG  B 223                O    HOH B 248     1555   1555  2.02
LINK        OE2  GLU A  40                MG   MG  A 223     1555   1555  2.35
LINK        OE1  GLU A  40                MG   MG  A 224     1555   1555  2.31
LINK        OP1  C   C   1                MG   MG  C 202     1555   1555  1.99
LINK        OE2  GLU A 110                MG   MG  A 222     1555   1555  2.14
LINK        OD1  ASP B 107                MG   MG  B 223     1555   1555  2.30
SITE     1 AC1  2 ASP A  44  GLU A 110                                          
SITE     1 AC2  3   C C   1    A C   2  HOH C 223                               
SITE     1 AC3  3 GLU A  40  ASP A 107  GLU A 110                               
SITE     1 AC4  7 GLU A  40  HOH A 276  HOH A 277  HOH A 278                    
SITE     2 AC4  7 HOH A 279    C C   1    A C   2                               
SITE     1 AC5  4 ASP B  44  GLU B 110  HOH B 248    C D   1                    
SITE     1 AC6  3   C D   1    A D   2  HOH D 210                               
SITE     1 AC7  5 GLU B  40  ASP B 107  GLU B 110  HOH B 232                    
SITE     2 AC7  5 HOH B 248                                                     
SITE     1 AC8  3 GLU B  40    C D   1    A D   2                               
CRYST1   64.100   51.100  113.400  90.00 104.90  90.00 P 1 21 1      4          
ORIGX1      1.000000  0.000000  0.000000        0.00000                         
ORIGX2      0.000000  1.000000  0.000000        0.00000                         
ORIGX3      0.000000  0.000000  1.000000        0.00000                         
SCALE1      0.015597  0.000000  0.004154        0.00000                         
SCALE2      0.000000  0.019589  0.000000        0.00000                         
SCALE3      0.000000  0.000000  0.009127        0.00000                         
MODEL        2NUF
ATOM      1  OP3 C   C   1      -1.016   7.639  23.811  1.00 61.38           O
ATOM      2  P   C   C   1       0.466   7.261  23.740  1.00 64.78           P
ATOM      3  OP1 C   C   1       1.033   7.234  22.327  1.00 56.06           O
ATOM      4  OP2 C   C   1       1.338   8.062  24.705  1.00 58.09           O
ATOM      5  O5' C   C   1       0.528   5.724  24.272  1.00 56.27           O
ATOM      6  C5' C   C   1       1.780   5.043  24.400  1.00 48.68           C
ATOM      7  C4' C   C   1       1.701   3.700  23.735  1.00 48.22           C
ATOM      8  O4' C   C   1       0.619   2.924  24.326  1.00 50.54           O
ATOM      9  C3' C   C   1       1.354   3.750  22.260  1.00 50.82           C
ATOM     10  O3' C   C   1       2.510   4.046  21.474  1.00 51.74           O
ATOM     11  C2' C   C   1       0.789   2.348  22.030  1.00 48.15           C
ATOM     12  O2' C   C   1       1.817   1.383  21.968  1.00 46.17           O
ATOM     13  C1' C   C   1       0.004   2.122  23.325  1.00 45.98           C
ATOM     14  N1  C   C   1      -1.441   2.446  23.272  1.00 43.69           N
ATOM     15  C2  C   C   1      -2.335   1.453  22.863  1.00 43.53           C
ATOM     16  O2  C   C   1      -1.881   0.373  22.482  1.00 44.26           O
ATOM     17  N3  C   C   1      -3.670   1.704  22.883  1.00 35.41           N
ATOM     18  C4  C   C   1      -4.114   2.900  23.263  1.00 37.98           C
ATOM     19  N4  C   C   1      -5.429   3.104  23.266  1.00 35.68           N
ATOM     20  C5  C   C   1      -3.227   3.943  23.656  1.00 35.79           C
ATOM     21  C6  C   C   1      -1.909   3.676  23.640  1.00 37.17           C
ATOM     22  P   A   C   2       2.333   4.567  19.958  1.00 58.94           P
ATOM     23  OP1 A   C   2       3.674   4.828  19.373  1.00 55.88           O
ATOM     24  OP2 A   C   2       1.303   5.645  19.950  1.00 57.51           O
ATOM     25  O5' A   C   2       1.734   3.296  19.204  1.00 57.23           O
ATOM     26  C5' A   C   2       0.754   3.436  18.185  1.00 51.23           C
ATOM     27  C4' A   C   2       0.216   2.085  17.806  1.00 47.70           C
ATOM     28  O4' A   C   2      -0.468   1.515  18.956  1.00 52.02           O
ATOM     29  C3' A   C   2      -0.833   2.075  16.711  1.00 46.52           C
ATOM     30  O3' A   C   2      -0.215   2.103  15.424  1.00 46.61           O
ATOM     31  C2' A   C   2      -1.560   0.768  17.005  1.00 44.84           C
ATOM     32  O2' A   C   2      -0.834  -0.374  16.601  1.00 49.46           O
ATOM     33  C1' A   C   2      -1.621   0.805  18.532  1.00 42.80           C
ATOM     34  N9  A   C   2      -2.785   1.549  19.004  1.00 43.27           N
ATOM     35  C8  A   C   2      -2.777   2.756  19.642  1.00 40.01           C
ATOM     36  N7  A   C   2      -3.970   3.235  19.886  1.00 39.60           N
ATOM     37  C5  A   C   2      -4.825   2.269  19.385  1.00 40.04           C
ATOM     38  C6  A   C   2      -6.224   2.191  19.308  1.00 40.17           C
ATOM     39  N6  A   C   2      -7.052   3.147  19.737  1.00 28.99           N
ATOM     40  N1  A   C   2      -6.756   1.085  18.753  1.00 41.64           N
ATOM     41  C2  A   C   2      -5.935   0.140  18.298  1.00 42.36           C
ATOM     42  N3  A   C   2      -4.609   0.105  18.298  1.00 44.29           N
ATOM     43  C4  A   C   2      -4.108   1.212  18.861  1.00 41.08           C
ATOM     44  P   A   C   3      -0.904   2.925  14.223  1.00 49.29           P
ATOM     45  OP1 A   C   3       0.034   2.890  13.082  1.00 46.92           O
ATOM     46  OP2 A   C   3      -1.367   4.229  14.743  1.00 47.99           O
ATOM     47  O5' A   C   3      -2.187   2.059  13.854  1.00 45.36           O
ATOM     48  C5' A   C   3      -2.041   0.767  13.282  1.00 44.25           C
ATOM     49  C4' A   C   3      -3.395   0.126  13.080  1.00 47.66           C
ATOM     50  O4' A   C   3      -4.048  -0.053  14.371  1.00 48.18           O
ATOM     51  C3' A   C   3      -4.408   0.928  12.278  1.00 44.94           C
ATOM     52  O3' A   C   3      -4.202   0.790  10.880  1.00 47.47           O
ATOM     53  C2' A   C   3      -5.708   0.280  12.723  1.00 47.86           C
ATOM     54  O2' A   C   3      -5.878  -1.000  12.162  1.00 48.01           O
ATOM     55  C1' A   C   3      -5.450   0.122  14.221  1.00 45.69           C
ATOM     56  N9  A   C   3      -5.834   1.329  14.949  1.00 45.20           N
ATOM     57  C8  A   C   3      -5.014   2.252  15.547  1.00 41.54           C
ATOM     58  N7  A   C   3      -5.661   3.225  16.138  1.00 39.78           N
ATOM     59  C5  A   C   3      -6.995   2.926  15.909  1.00 40.36           C
ATOM     60  C6  A   C   3      -8.187   3.566  16.286  1.00 44.48           C
ATOM     61  N6  A   C   3      -8.228   4.678  17.032  1.00 47.21           N
ATOM     62  N1  A   C   3      -9.353   3.014  15.880  1.00 40.22           N
ATOM     63  C2  A   C   3      -9.309   1.894  15.161  1.00 38.36           C
ATOM     64  N3  A   C   3      -8.255   1.192  14.757  1.00 40.60           N
ATOM     65  C4  A   C   3      -7.116   1.768  15.170  1.00 40.49           C
ATOM     66  P   G   C   4      -4.285   2.087   9.929  1.00 49.39           P
ATOM     67  OP1 G   C   4      -3.476   1.768   8.729  1.00 48.80           O
ATOM     68  OP2 G   C   4      -3.979   3.304  10.720  1.00 49.33           O
ATOM     69  O5' G   C   4      -5.815   2.152   9.510  1.00 48.33           O
ATOM     70  C5' G   C   4      -6.439   1.021   8.927  1.00 45.50           C
ATOM     71  C4' G   C   4      -7.934   1.119   9.058  1.00 47.49           C
ATOM     72  O4' G   C   4      -8.327   1.047  10.458  1.00 49.98           O
ATOM     73  C3' G   C   4      -8.575   2.410   8.586  1.00 46.82           C
ATOM     74  O3' G   C   4      -8.711   2.436   7.176  1.00 52.16           O
ATOM     75  C2' G   C   4      -9.932   2.309   9.257  1.00 48.93           C
ATOM     76  O2' G   C   4     -10.745   1.357   8.595  1.00 46.78           O
ATOM     77  C1' G   C   4      -9.531   1.785  10.641  1.00 50.70           C
ATOM     78  N9  G   C   4      -9.268   2.882  11.569  1.00 47.27           N
ATOM     79  C8  G   C   4      -8.041   3.389  11.923  1.00 47.25           C
ATOM     80  N7  G   C   4      -8.122   4.402  12.746  1.00 50.73           N
ATOM     81  C5  G   C   4      -9.486   4.572  12.950  1.00 46.52           C
ATOM     82  C6  G   C   4     -10.185   5.522  13.746  1.00 46.61           C
ATOM     83  O6  G   C   4      -9.724   6.431  14.441  1.00 51.61           O
ATOM     84  N1  G   C   4     -11.561   5.334  13.678  1.00 45.96           N
ATOM     85  C2  G   C   4     -12.187   4.355  12.942  1.00 44.93           C
ATOM     86  N2  G   C   4     -13.527   4.338  13.007  1.00 38.29           N
ATOM     87  N3  G   C   4     -11.547   3.464  12.196  1.00 42.40           N
ATOM     88  C4  G   C   4     -10.207   3.633  12.244  1.00 45.33           C
ATOM     89  P   G   C   5      -8.639   3.840   6.392  1.00 60.00           P
ATOM     90  OP1 G   C   5      -8.492   3.484   4.956  1.00 57.69           O
ATOM     91  OP2 G   C   5      -7.633   4.740   7.032  1.00 54.85           O
ATOM     92  O5' G   C   5     -10.086   4.481   6.606  1.00 55.82           O
ATOM     93  C5' G   C   5     -11.254   3.831   6.117  1.00 48.71           C
ATOM     94  C4' G   C   5     -12.496   4.544   6.606  1.00 53.42           C
ATOM     95  O4' G   C   5     -12.606   4.414   8.050  1.00 54.24           O
ATOM     96  C3' G   C   5     -12.551   6.048   6.389  1.00 55.85           C
ATOM     97  O3' G   C   5     -12.933   6.379   5.060  1.00 57.53           O
ATOM     98  C2' G   C   5     -13.609   6.450   7.403  1.00 54.13           C
ATOM     99  O2' G   C   5     -14.902   6.070   6.971  1.00 55.71           O
ATOM    100  C1' G   C   5     -13.209   5.581   8.597  1.00 51.08           C
ATOM    101  N9  G   C   5     -12.226   6.231   9.460  1.00 50.13           N
ATOM    102  C8  G   C   5     -10.869   6.014   9.457  1.00 49.36           C
ATOM    103  N7  G   C   5     -10.229   6.756  10.319  1.00 50.95           N
ATOM    104  C5  G   C   5     -11.217   7.502  10.937  1.00 43.00           C
ATOM    105  C6  G   C   5     -11.119   8.478  11.960  1.00 47.71           C
ATOM    106  O6  G   C   5     -10.106   8.865  12.568  1.00 49.83           O
ATOM    107  N1  G   C   5     -12.364   9.017  12.271  1.00 43.58           N
ATOM    108  C2  G   C   5     -13.550   8.647  11.691  1.00 42.74           C
ATOM    109  N2  G   C   5     -14.633   9.309  12.111  1.00 43.09           N
ATOM    110  N3  G   C   5     -13.662   7.706  10.761  1.00 45.84           N
ATOM    111  C4  G   C   5     -12.460   7.189  10.425  1.00 47.51           C
ATOM    112  P   U   C   6     -12.504   7.800   4.442  1.00 63.72           P
ATOM    113  OP1 U   C   6     -13.120   7.872   3.091  1.00 64.90           O
ATOM    114  OP2 U   C   6     -11.034   8.006   4.585  1.00 58.32           O
ATOM    115  O5' U   C   6     -13.268   8.844   5.371  1.00 58.82           O
ATOM    116  C5' U   C   6     -14.687   8.920   5.347  1.00 54.26           C
ATOM    117  C4' U   C   6     -15.170   9.911   6.365  1.00 52.82           C
ATOM    118  O4' U   C   6     -14.657   9.504   7.659  1.00 57.46           O
ATOM    119  C3' U   C   6     -14.652  11.329   6.192  1.00 56.80           C
ATOM    120  O3' U   C   6     -15.451  12.074   5.271  1.00 59.59           O
ATOM    121  C2' U   C   6     -14.747  11.878   7.612  1.00 58.30           C
ATOM    122  O2' U   C   6     -16.050  12.286   7.972  1.00 58.81           O
ATOM    123  C1' U   C   6     -14.341  10.653   8.438  1.00 55.88           C
ATOM    124  N1  U   C   6     -12.904  10.620   8.756  1.00 47.26           N
ATOM    125  C2  U   C   6     -12.429  11.520   9.693  1.00 46.03           C
ATOM    126  O2  U   C   6     -13.151  12.304  10.295  1.00 46.85           O
ATOM    127  N3  U   C   6     -11.077  11.468   9.905  1.00 43.21           N
ATOM    128  C4  U   C   6     -10.173  10.613   9.305  1.00 46.18           C
ATOM    129  O4  U   C   6      -8.978  10.680   9.610  1.00 41.22           O
ATOM    130  C5  U   C   6     -10.750   9.700   8.368  1.00 44.12           C
ATOM    131  C6  U   C   6     -12.061   9.737   8.132  1.00 43.76           C
ATOM    132  P   C   C   7     -14.788  13.289   4.441  1.00 63.28           P
ATOM    133  OP1 C   C   7     -15.725  13.670   3.351  1.00 69.40           O
ATOM    134  OP2 C   C   7     -13.380  12.943   4.110  1.00 66.78           O
ATOM    135  O5' C   C   7     -14.750  14.494   5.475  1.00 57.79           O
ATOM    136  C5' C   C   7     -15.940  15.156   5.845  1.00 53.90           C
ATOM    137  C4' C   C   7     -15.637  16.229   6.848  1.00 57.25           C
ATOM    138  O4' C   C   7     -15.116  15.626   8.063  1.00 56.73           O
ATOM    139  C3' C   C   7     -14.544  17.203   6.455  1.00 63.36           C
ATOM    140  O3' C   C   7     -15.036  18.185   5.549  1.00 67.60           O
ATOM    141  C2' C   C   7     -14.168  17.784   7.813  1.00 65.22           C
ATOM    142  O2' C   C   7     -15.109  18.734   8.281  1.00 69.22           O
ATOM    143  C1' C   C   7     -14.223  16.531   8.693  1.00 56.60           C
ATOM    144  N1  C   C   7     -12.915  15.879   8.801  1.00 50.79           N
ATOM    145  C2  C   C   7     -11.988  16.374   9.727  1.00 46.61           C
ATOM    146  O2  C   C   7     -12.304  17.347  10.425  1.00 46.12           O
ATOM    147  N3  C   C   7     -10.776  15.783   9.831  1.00 41.78           N
ATOM    148  C4  C   C   7     -10.470  14.748   9.043  1.00 48.12           C
ATOM    149  N4  C   C   7      -9.255  14.198   9.160  1.00 41.65           N
ATOM    150  C5  C   C   7     -11.398  14.226   8.091  1.00 50.72           C
ATOM    151  C6  C   C   7     -12.598  14.813   8.009  1.00 47.50           C
ATOM    152  P   A   C   8     -14.034  18.866   4.490  1.00 68.81           P
ATOM    153  OP1 A   C   8     -14.841  19.604   3.517  1.00 64.65           O
ATOM    154  OP2 A   C   8     -13.095  17.860   3.998  1.00 66.33           O
ATOM    155  O5' A   C   8     -13.219  19.905   5.380  1.00 66.27           O
ATOM    156  C5' A   C   8     -13.898  20.909   6.118  1.00 58.73           C
ATOM    157  C4' A   C   8     -12.971  21.516   7.127  1.00 58.84           C
ATOM    158  O4' A   C   8     -12.610  20.510   8.105  1.00 56.79           O
ATOM    159  C3' A   C   8     -11.633  21.977   6.575  1.00 59.00           C
ATOM    160  O3' A   C   8     -11.740  23.274   6.007  1.00 63.40           O
ATOM    161  C2' A   C   8     -10.781  21.994   7.832  1.00 56.99           C
ATOM    162  O2' A   C   8     -11.050  23.136   8.614  1.00 55.89           O
ATOM    163  C1' A   C   8     -11.285  20.738   8.548  1.00 53.17           C
ATOM    164  N9  A   C   8     -10.487  19.564   8.213  1.00 43.52           N
ATOM    165  C8  A   C   8     -10.804  18.510   7.386  1.00 46.42           C
ATOM    166  N7  A   C   8      -9.847  17.615   7.279  1.00 43.85           N
ATOM    167  C5  A   C   8      -8.836  18.114   8.095  1.00 44.38           C
ATOM    168  C6  A   C   8      -7.550  17.639   8.418  1.00 39.81           C
ATOM    169  N6  A   C   8      -7.025  16.520   7.931  1.00 37.51           N
ATOM    170  N1  A   C   8      -6.808  18.373   9.268  1.00 42.33           N
ATOM    171  C2  A   C   8      -7.320  19.511   9.753  1.00 42.06           C
ATOM    172  N3  A   C   8      -8.505  20.065   9.524  1.00 41.93           N
ATOM    173  C4  A   C   8      -9.223  19.309   8.679  1.00 41.53           C
ATOM    174  P   U   C   9     -10.809  23.677   4.759  1.00 66.99           P
ATOM    175  OP1 U   C   9     -11.167  25.048   4.372  1.00 64.02           O
ATOM    176  OP2 U   C   9     -10.854  22.625   3.745  1.00 60.06           O
ATOM    177  O5' U   C   9      -9.335  23.689   5.359  1.00 65.56           O
ATOM    178  C5' U   C   9      -8.950  24.659   6.321  1.00 56.05           C
ATOM    179  C4' U   C   9      -7.566  24.364   6.833  1.00 57.23           C
ATOM    180  O4' U   C   9      -7.557  23.078   7.514  1.00 55.64           O
ATOM    181  C3' U   C   9      -6.488  24.196   5.779  1.00 57.86           C
ATOM    182  O3' U   C   9      -6.001  25.440   5.312  1.00 58.42           O
ATOM    183  C2' U   C   9      -5.420  23.461   6.570  1.00 59.88           C
ATOM    184  O2' U   C   9      -4.748  24.346   7.451  1.00 59.48           O
ATOM    185  C1' U   C   9      -6.278  22.473   7.365  1.00 54.24           C
ATOM    186  N1  U   C   9      -6.447  21.191   6.665  1.00 49.07           N
ATOM    187  C2  U   C   9      -5.445  20.240   6.795  1.00 46.70           C
ATOM    188  O2  U   C   9      -4.455  20.410   7.479  1.00 45.06           O
ATOM    189  N3  U   C   9      -5.651  19.081   6.092  1.00 43.37           N
ATOM    190  C4  U   C   9      -6.736  18.777   5.292  1.00 49.64           C
ATOM    191  O4  U   C   9      -6.759  17.709   4.681  1.00 57.73           O
ATOM    192  C5  U   C   9      -7.733  19.800   5.223  1.00 49.91           C
ATOM    193  C6  U   C   9      -7.558  20.945   5.895  1.00 50.22           C
ATOM    194  P   U   C  10      -5.261  25.510   3.891  1.00 64.85           P
ATOM    195  OP1 U   C  10      -5.095  26.943   3.553  1.00 66.82           O
ATOM    196  OP2 U   C  10      -5.937  24.601   2.935  1.00 66.67           O
ATOM    197  O5' U   C  10      -3.815  24.922   4.176  1.00 61.59           O
ATOM    198  C5' U   C  10      -2.907  25.634   4.999  1.00 63.75           C
ATOM    199  C4' U   C  10      -1.676  24.807   5.248  1.00 63.70           C
ATOM    200  O4' U   C  10      -2.058  23.569   5.900  1.00 60.20           O
ATOM    201  C3' U   C  10      -0.943  24.325   4.012  1.00 62.04           C
ATOM    202  O3' U   C  10      -0.104  25.340   3.487  1.00 59.76           O
ATOM    203  C2' U   C  10      -0.133  23.179   4.590  1.00 62.91           C
ATOM    204  O2' U   C  10       0.939  23.651   5.383  1.00 65.82           O
ATOM    205  C1' U   C  10      -1.160  22.543   5.522  1.00 60.63           C
ATOM    206  N1  U   C  10      -1.918  21.439   4.912  1.00 58.42           N
ATOM    207  C2  U   C  10      -1.315  20.190   4.907  1.00 57.43           C
ATOM    208  O2  U   C  10      -0.201  19.995   5.355  1.00 54.02           O
ATOM    209  N3  U   C  10      -2.066  19.178   4.363  1.00 52.49           N
ATOM    210  C4  U   C  10      -3.329  19.277   3.837  1.00 52.02           C
ATOM    211  O4  U   C  10      -3.906  18.251   3.467  1.00 46.90           O
ATOM    212  C5  U   C  10      -3.882  20.604   3.857  1.00 50.02           C
ATOM    213  C6  U   C  10      -3.173  21.616   4.380  1.00 49.07           C
ATOM    214  P   C   C  11       0.264  25.335   1.926  1.00 62.33           P
ATOM    215  OP1 C   C  11       1.092  26.532   1.646  1.00 59.63           O
ATOM    216  OP2 C   C  11      -0.991  25.107   1.171  1.00 67.58           O
ATOM    217  O5' C   C  11       1.172  24.044   1.730  1.00 61.96           O
ATOM    218  C5' C   C  11       2.474  23.983   2.290  1.00 58.41           C
ATOM    219  C4' C   C  11       3.118  22.649   1.988  1.00 61.93           C
ATOM    220  O4' C   C  11       2.434  21.566   2.679  1.00 60.37           O
ATOM    221  C3' C   C  11       3.084  22.179   0.547  1.00 60.70           C
ATOM    222  O3' C   C  11       4.033  22.863  -0.249  1.00 66.49           O
ATOM    223  C2' C   C  11       3.448  20.709   0.709  1.00 61.23           C
ATOM    224  O2' C   C  11       4.838  20.509   0.917  1.00 62.25           O
ATOM    225  C1' C   C  11       2.665  20.351   1.976  1.00 57.22           C
ATOM    226  N1  C   C  11       1.374  19.718   1.658  1.00 51.88           N
ATOM    227  C2  C   C  11       1.341  18.328   1.496  1.00 51.16           C
ATOM    228  O2  C   C  11       2.389  17.683   1.656  1.00 50.97           O
ATOM    229  N3  C   C  11       0.174  17.724   1.173  1.00 50.32           N
ATOM    230  C4  C   C  11      -0.936  18.454   1.026  1.00 51.78           C
ATOM    231  N4  C   C  11      -2.066  17.810   0.720  1.00 52.60           N
ATOM    232  C5  C   C  11      -0.934  19.874   1.190  1.00 43.81           C
ATOM    233  C6  C   C  11       0.232  20.459   1.505  1.00 47.57           C
ATOM    234  P   G   C  12       3.719  23.126  -1.798  1.00 66.29           P
ATOM    235  OP1 G   C  12       4.925  23.797  -2.330  1.00 68.63           O
ATOM    236  OP2 G   C  12       2.392  23.788  -1.919  1.00 70.96           O
ATOM    237  O5' G   C  12       3.611  21.667  -2.433  1.00 63.06           O
ATOM    238  C5' G   C  12       4.788  20.914  -2.691  1.00 62.94           C
ATOM    239  C4' G   C  12       4.450  19.518  -3.167  1.00 62.55           C
ATOM    240  O4' G   C  12       3.720  18.800  -2.137  1.00 63.30           O
ATOM    241  C3' G   C  12       3.556  19.389  -4.385  1.00 63.54           C
ATOM    242  O3' G   C  12       4.278  19.602  -5.588  1.00 66.24           O
ATOM    243  C2' G   C  12       3.096  17.944  -4.257  1.00 60.57           C
ATOM    244  O2' G   C  12       4.065  17.011  -4.682  1.00 59.74           O
ATOM    245  C1' G   C  12       2.873  17.839  -2.746  1.00 58.25           C
ATOM    246  N9  G   C  12       1.492  18.199  -2.463  1.00 52.41           N
ATOM    247  C8  G   C  12       1.004  19.429  -2.095  1.00 50.64           C
ATOM    248  N7  G   C  12      -0.301  19.470  -2.061  1.00 51.93           N
ATOM    249  C5  G   C  12      -0.691  18.180  -2.406  1.00 54.18           C
ATOM    250  C6  G   C  12      -1.986  17.621  -2.582  1.00 51.04           C
ATOM    251  O6  G   C  12      -3.085  18.184  -2.519  1.00 59.58           O
ATOM    252  N1  G   C  12      -1.921  16.266  -2.886  1.00 46.47           N
ATOM    253  C2  G   C  12      -0.762  15.543  -3.034  1.00 54.44           C
ATOM    254  N2  G   C  12      -0.901  14.229  -3.304  1.00 56.60           N
ATOM    255  N3  G   C  12       0.448  16.062  -2.918  1.00 55.87           N
ATOM    256  C4  G   C  12       0.407  17.375  -2.604  1.00 53.30           C
ATOM    257  P   C   C  13       4.032  20.947  -6.435  1.00 75.58           P
ATOM    258  OP1 C   C  13       5.329  21.244  -7.088  1.00 78.70           O
ATOM    259  OP2 C   C  13       3.389  21.980  -5.572  1.00 70.12           O
ATOM    260  O5' C   C  13       3.006  20.535  -7.584  1.00 71.79           O
ATOM    261  C5' C   C  13       1.896  19.687  -7.317  1.00 70.25           C
ATOM    262  C4' C   C  13       1.432  19.031  -8.592  1.00 64.32           C
ATOM    263  O4' C   C  13       2.590  18.745  -9.409  1.00 65.20           O
ATOM    264  C3' C   C  13       0.734  17.698  -8.386  1.00 69.28           C
ATOM    265  O3' C   C  13      -0.671  17.869  -8.242  1.00 74.25           O
ATOM    266  C2' C   C  13       1.070  16.946  -9.662  1.00 67.08           C
ATOM    267  O2' C   C  13       0.218  17.316 -10.720  1.00 70.18           O
ATOM    268  C1' C   C  13       2.488  17.443  -9.945  1.00 65.70           C
ATOM    269  N1  C   C  13       3.574  16.628  -9.366  1.00 68.57           N
ATOM    270  C2  C   C  13       3.777  15.328  -9.843  1.00 67.46           C
ATOM    271  O2  C   C  13       3.029  14.889 -10.728  1.00 70.92           O
ATOM    272  N3  C   C  13       4.787  14.588  -9.332  1.00 69.27           N
ATOM    273  C4  C   C  13       5.583  15.103  -8.390  1.00 69.66           C
ATOM    274  N4  C   C  13       6.584  14.344  -7.934  1.00 72.73           N
ATOM    275  C5  C   C  13       5.393  16.419  -7.879  1.00 66.14           C
ATOM    276  C6  C   C  13       4.385  17.138  -8.387  1.00 67.36           C
ATOM    277  P   A   C  14      -1.391  17.408  -6.884  1.00 78.69           P
ATOM    278  OP1 A   C  14      -2.791  17.904  -6.901  1.00 78.86           O
ATOM    279  OP2 A   C  14      -0.482  17.817  -5.779  1.00 75.61           O
ATOM    280  O5' A   C  14      -1.415  15.813  -6.963  1.00 81.85           O
ATOM    281  C5' A   C  14      -2.255  15.129  -7.896  1.00 82.50           C
ATOM    282  C4' A   C  14      -1.769  13.706  -8.108  1.00 84.13           C
ATOM    283  O4' A   C  14      -0.389  13.737  -8.572  1.00 81.14           O
ATOM    284  C3' A   C  14      -1.756  12.805  -6.878  1.00 83.02           C
ATOM    285  O3' A   C  14      -3.027  12.168  -6.707  1.00 87.84           O
ATOM    286  C2' A   C  14      -0.655  11.807  -7.220  1.00 80.01           C
ATOM    287  O2' A   C  14      -1.089  10.780  -8.089  1.00 75.26           O
ATOM    288  C1' A   C  14       0.347  12.697  -7.960  1.00 77.57           C
ATOM    289  N9  A   C  14       1.369  13.322  -7.120  1.00 75.57           N
ATOM    290  C8  A   C  14       1.329  14.574  -6.554  1.00 74.16           C
ATOM    291  N7  A   C  14       2.428  14.904  -5.919  1.00 71.71           N
ATOM    292  C5  A   C  14       3.239  13.786  -6.058  1.00 69.81           C
ATOM    293  C6  A   C  14       4.545  13.510  -5.628  1.00 64.88           C
ATOM    294  N6  A   C  14       5.303  14.380  -4.962  1.00 66.61           N
ATOM    295  N1  A   C  14       5.058  12.300  -5.920  1.00 63.06           N
ATOM    296  C2  A   C  14       4.304  11.435  -6.608  1.00 71.19           C
ATOM    297  N3  A   C  14       3.068  11.581  -7.081  1.00 69.51           N
ATOM    298  C4  A   C  14       2.588  12.794  -6.772  1.00 72.62           C
ATOM    299  P   A   C  15      -3.476  11.645  -5.249  1.00 94.05           P
ATOM    300  OP1 A   C  15      -4.787  10.950  -5.384  1.00 82.57           O
ATOM    301  OP2 A   C  15      -3.340  12.763  -4.268  1.00 91.23           O
ATOM    302  O5' A   C  15      -2.368  10.551  -4.903  1.00 91.42           O
ATOM    303  C5' A   C  15      -2.361   9.282  -5.555  1.00 89.14           C
ATOM    304  C4' A   C  15      -1.134   8.492  -5.157  1.00 85.55           C
ATOM    305  O4' A   C  15       0.057   9.146  -5.678  1.00 83.64           O
ATOM    306  C3' A   C  15      -0.876   8.387  -3.663  1.00 85.14           C
ATOM    307  O3' A   C  15      -1.645   7.351  -3.063  1.00 87.42           O
ATOM    308  C2' A   C  15       0.617   8.102  -3.637  1.00 83.77           C
ATOM    309  O2' A   C  15       0.909   6.772  -4.005  1.00 81.84           O
ATOM    310  C1' A   C  15       1.111   9.047  -4.733  1.00 80.14           C
ATOM    311  N9  A   C  15       1.373  10.389  -4.212  1.00 76.05           N
ATOM    312  C8  A   C  15       0.538  11.478  -4.254  1.00 75.71           C
ATOM    313  N7  A   C  15       1.032  12.548  -3.680  1.00 71.93           N
ATOM    314  C5  A   C  15       2.279  12.139  -3.233  1.00 68.06           C
ATOM    315  C6  A   C  15       3.300  12.812  -2.542  1.00 62.57           C
ATOM    316  N6  A   C  15       3.213  14.083  -2.145  1.00 51.96           N
ATOM    317  N1  A   C  15       4.427  12.123  -2.265  1.00 61.48           N
ATOM    318  C2  A   C  15       4.504  10.839  -2.647  1.00 68.93           C
ATOM    319  N3  A   C  15       3.606  10.092  -3.290  1.00 67.58           N
ATOM    320  C4  A   C  15       2.505  10.811  -3.561  1.00 71.55           C
ATOM    321  P   G   C  16      -2.569   7.686  -1.785  1.00 94.46           P
ATOM    322  OP1 G   C  16      -3.338   6.461  -1.445  1.00 97.62           O
ATOM    323  OP2 G   C  16      -3.294   8.955  -2.047  1.00 95.11           O
ATOM    324  O5' G   C  16      -1.537   7.969  -0.606  1.00 91.06           O
ATOM    325  C5' G   C  16      -0.433   7.100  -0.368  1.00 85.94           C
ATOM    326  C4' G   C  16       0.730   7.885   0.188  1.00 80.79           C
ATOM    327  O4' G   C  16       1.016   8.976  -0.735  1.00 80.97           O
ATOM    328  C3' G   C  16       0.492   8.592   1.518  1.00 78.52           C
ATOM    329  O3' G   C  16       0.683   7.726   2.641  1.00 74.97           O
ATOM    330  C2' G   C  16       1.531   9.705   1.455  1.00 78.67           C
ATOM    331  O2' G   C  16       2.849   9.257   1.699  1.00 76.33           O
ATOM    332  C1' G   C  16       1.407  10.133  -0.007  1.00 77.02           C
ATOM    333  N9  G   C  16       0.378  11.157  -0.168  1.00 69.80           N
ATOM    334  C8  G   C  16      -0.905  10.992  -0.634  1.00 70.92           C
ATOM    335  N7  G   C  16      -1.605  12.095  -0.609  1.00 70.48           N
ATOM    336  C5  G   C  16      -0.729  13.046  -0.104  1.00 64.01           C
ATOM    337  C6  G   C  16      -0.921  14.427   0.161  1.00 58.27           C
ATOM    338  O6  G   C  16      -1.947  15.108   0.017  1.00 53.44           O
ATOM    339  N1  G   C  16       0.240  15.017   0.650  1.00 58.23           N
ATOM    340  C2  G   C  16       1.432  14.364   0.869  1.00 59.06           C
ATOM    341  N2  G   C  16       2.442  15.108   1.341  1.00 46.06           N
ATOM    342  N3  G   C  16       1.618  13.075   0.640  1.00 61.91           N
ATOM    343  C4  G   C  16       0.505  12.484   0.157  1.00 66.19           C
ATOM    344  P   A   C  17      -0.060   8.046   4.042  1.00 72.62           P
ATOM    345  OP1 A   C  17       0.186   6.900   4.956  1.00 67.37           O
ATOM    346  OP2 A   C  17      -1.463   8.496   3.793  1.00 71.56           O
ATOM    347  O5' A   C  17       0.756   9.286   4.616  1.00 69.41           O
ATOM    348  C5' A   C  17       2.157   9.186   4.843  1.00 60.64           C
ATOM    349  C4' A   C  17       2.744  10.548   5.106  1.00 54.04           C
ATOM    350  O4' A   C  17       2.476  11.404   3.964  1.00 56.26           O
ATOM    351  C3' A   C  17       2.131  11.332   6.247  1.00 57.00           C
ATOM    352  O3' A   C  17       2.604  10.897   7.514  1.00 62.00           O
ATOM    353  C2' A   C  17       2.589  12.741   5.906  1.00 58.89           C
ATOM    354  O2' A   C  17       3.962  12.961   6.176  1.00 63.41           O
ATOM    355  C1' A   C  17       2.358  12.753   4.395  1.00 54.21           C
ATOM    356  N9  A   C  17       1.013  13.241   4.081  1.00 50.05           N
ATOM    357  C8  A   C  17      -0.106  12.537   3.700  1.00 44.76           C
ATOM    358  N7  A   C  17      -1.180  13.281   3.564  1.00 37.74           N
ATOM    359  C5  A   C  17      -0.738  14.562   3.860  1.00 39.44           C
ATOM    360  C6  A   C  17      -1.397  15.802   3.919  1.00 38.62           C
ATOM    361  N6  A   C  17      -2.702  15.968   3.681  1.00 35.17           N
ATOM    362  N1  A   C  17      -0.660  16.884   4.250  1.00 40.42           N
ATOM    363  C2  A   C  17       0.645  16.726   4.515  1.00 39.51           C
ATOM    364  N3  A   C  17       1.376  15.617   4.503  1.00 46.15           N
ATOM    365  C4  A   C  17       0.616  14.556   4.163  1.00 47.37           C
ATOM    366  P   G   C  18       1.678  11.088   8.816  1.00 61.27           P
ATOM    367  OP1 G   C  18       2.241  10.236   9.897  1.00 64.77           O
ATOM    368  OP2 G   C  18       0.244  10.938   8.432  1.00 60.02           O
ATOM    369  O5' G   C  18       1.897  12.616   9.206  1.00 61.64           O
ATOM    370  C5' G   C  18       3.200  13.158   9.329  1.00 50.93           C
ATOM    371  C4' G   C  18       3.121  14.650   9.493  1.00 51.98           C
ATOM    372  O4' G   C  18       2.589  15.245   8.281  1.00 54.32           O
ATOM    373  C3' G   C  18       2.160  15.148  10.552  1.00 49.96           C
ATOM    374  O3' G   C  18       2.723  15.081  11.847  1.00 55.80           O
ATOM    375  C2' G   C  18       1.980  16.594  10.126  1.00 50.65           C
ATOM    376  O2' G   C  18       3.111  17.372  10.458  1.00 53.20           O
ATOM    377  C1' G   C  18       1.897  16.444   8.609  1.00 48.47           C
ATOM    378  N9  G   C  18       0.519  16.329   8.141  1.00 47.46           N
ATOM    379  C8  G   C  18      -0.110  15.192   7.696  1.00 43.82           C
ATOM    380  N7  G   C  18      -1.346  15.399   7.341  1.00 39.35           N
ATOM    381  C5  G   C  18      -1.545  16.754   7.555  1.00 38.21           C
ATOM    382  C6  G   C  18      -2.694  17.565   7.320  1.00 41.06           C
ATOM    383  O6  G   C  18      -3.786  17.238   6.829  1.00 41.57           O
ATOM    384  N1  G   C  18      -2.472  18.882   7.699  1.00 37.18           N
ATOM    385  C2  G   C  18      -1.297  19.370   8.206  1.00 40.83           C
ATOM    386  N2  G   C  18      -1.296  20.673   8.514  1.00 37.60           N
ATOM    387  N3  G   C  18      -0.205  18.632   8.400  1.00 38.68           N
ATOM    388  C4  G   C  18      -0.406  17.341   8.059  1.00 38.73           C
ATOM    389  P   U   C  19       1.775  14.785  13.110  1.00 58.05           P
ATOM    390  OP1 U   C  19       2.642  14.743  14.316  1.00 52.46           O
ATOM    391  OP2 U   C  19       0.918  13.620  12.773  1.00 59.95           O
ATOM    392  O5' U   C  19       0.846  16.072  13.228  1.00 57.61           O
ATOM    393  C5' U   C  19       1.366  17.293  13.735  1.00 55.55           C
ATOM    394  C4' U   C  19       0.291  18.350  13.760  1.00 52.67           C
ATOM    395  O4' U   C  19      -0.159  18.614  12.405  1.00 50.77           O
ATOM    396  C3' U   C  19      -0.994  17.992  14.479  1.00 56.10           C
ATOM    397  O3' U   C  19      -0.871  18.104  15.895  1.00 60.76           O
ATOM    398  C2' U   C  19      -1.949  19.024  13.895  1.00 55.76           C
ATOM    399  O2' U   C  19      -1.772  20.312  14.459  1.00 58.67           O
ATOM    400  C1' U   C  19      -1.515  19.025  12.426  1.00 50.11           C
ATOM    401  N1  U   C  19      -2.289  18.065  11.632  1.00 45.69           N
ATOM    402  C2  U   C  19      -3.505  18.483  11.111  1.00 46.19           C
ATOM    403  O2  U   C  19      -3.945  19.599  11.268  1.00 47.51           O
ATOM    404  N3  U   C  19      -4.188  17.531  10.400  1.00 50.18           N
ATOM    405  C4  U   C  19      -3.789  16.225  10.163  1.00 55.00           C
ATOM    406  O4  U   C  19      -4.536  15.467   9.530  1.00 56.59           O
ATOM    407  C5  U   C  19      -2.509  15.875  10.729  1.00 48.16           C
ATOM    408  C6  U   C  19      -1.824  16.787  11.424  1.00 41.91           C
ATOM    409  P   G   C  20      -1.841  17.243  16.853  1.00 58.10           P
ATOM    410  OP1 G   C  20      -1.403  17.498  18.247  1.00 61.09           O
ATOM    411  OP2 G   C  20      -1.944  15.844  16.359  1.00 50.38           O
ATOM    412  O5' G   C  20      -3.256  17.944  16.661  1.00 60.67           O
ATOM    413  C5' G   C  20      -3.489  19.250  17.180  1.00 58.83           C
ATOM    414  C4' G   C  20      -4.864  19.738  16.790  1.00 57.52           C
ATOM    415  O4' G   C  20      -4.940  19.913  15.344  1.00 52.68           O
ATOM    416  C3' G   C  20      -6.023  18.797  17.079  1.00 59.08           C
ATOM    417  O3' G   C  20      -6.423  18.790  18.449  1.00 60.33           O
ATOM    418  C2' G   C  20      -7.092  19.376  16.165  1.00 57.38           C
ATOM    419  O2' G   C  20      -7.639  20.585  16.661  1.00 59.08           O
ATOM    420  C1' G   C  20      -6.270  19.656  14.906  1.00 51.16           C
ATOM    421  N9  G   C  20      -6.265  18.482  14.039  1.00 46.12           N
ATOM    422  C8  G   C  20      -5.254  17.568  13.878  1.00 48.41           C
ATOM    423  N7  G   C  20      -5.566  16.598  13.057  1.00 48.97           N
ATOM    424  C5  G   C  20      -6.858  16.896  12.647  1.00 43.97           C
ATOM    425  C6  G   C  20      -7.726  16.204  11.759  1.00 42.56           C
ATOM    426  O6  G   C  20      -7.508  15.166  11.117  1.00 42.97           O
ATOM    427  N1  G   C  20      -8.954  16.847  11.642  1.00 42.40           N
ATOM    428  C2  G   C  20      -9.299  18.012  12.274  1.00 43.70           C
ATOM    429  N2  G   C  20     -10.538  18.475  12.033  1.00 42.18           N
ATOM    430  N3  G   C  20      -8.493  18.675  13.088  1.00 45.68           N
ATOM    431  C4  G   C  20      -7.301  18.060  13.234  1.00 43.72           C
ATOM    432  P   G   C  21      -7.217  17.522  19.038  1.00 60.77           P
ATOM    433  OP1 G   C  21      -7.414  17.771  20.484  1.00 57.90           O
ATOM    434  OP2 G   C  21      -6.567  16.259  18.583  1.00 61.03           O
ATOM    435  O5' G   C  21      -8.631  17.588  18.317  1.00 60.03           O
ATOM    436  C5' G   C  21      -9.535  18.638  18.595  1.00 55.46           C
ATOM    437  C4' G   C  21     -10.833  18.403  17.871  1.00 55.50           C
ATOM    438  O4' G   C  21     -10.600  18.459  16.435  1.00 54.31           O
ATOM    439  C3' G   C  21     -11.467  17.034  18.037  1.00 52.84           C
ATOM    440  O3' G   C  21     -12.144  16.861  19.270  1.00 53.98           O
ATOM    441  C2' G   C  21     -12.428  17.020  16.862  1.00 52.58           C
ATOM    442  O2' G   C  21     -13.560  17.835  17.099  1.00 49.94           O
ATOM    443  C1' G   C  21     -11.549  17.634  15.774  1.00 49.68           C
ATOM    444  N9  G   C  21     -10.831  16.591  15.055  1.00 49.25           N
ATOM    445  C8  G   C  21      -9.518  16.219  15.202  1.00 45.85           C
ATOM    446  N7  G   C  21      -9.186  15.212  14.437  1.00 48.08           N
ATOM    447  C5  G   C  21     -10.349  14.911  13.740  1.00 47.18           C
ATOM    448  C6  G   C  21     -10.614  13.901  12.773  1.00 49.81           C
ATOM    449  O6  G   C  21      -9.841  13.038  12.320  1.00 51.96           O
ATOM    450  N1  G   C  21     -11.935  13.952  12.331  1.00 50.44           N
ATOM    451  C2  G   C  21     -12.877  14.855  12.763  1.00 50.16           C
ATOM    452  N2  G   C  21     -14.104  14.745  12.224  1.00 47.13           N
ATOM    453  N3  G   C  21     -12.639  15.797  13.659  1.00 46.80           N
ATOM    454  C4  G   C  21     -11.368  15.763  14.103  1.00 48.36           C
ATOM    455  P   C   C  22     -12.298  15.379  19.876  1.00 54.94           P
ATOM    456  OP1 C   C  22     -12.837  15.498  21.257  1.00 56.84           O
ATOM    457  OP2 C   C  22     -11.025  14.646  19.640  1.00 57.50           O
ATOM    458  O5' C   C  22     -13.401  14.694  18.956  1.00 54.81           O
ATOM    459  C5' C   C  22     -14.686  15.275  18.794  1.00 48.52           C
ATOM    460  C4' C   C  22     -15.468  14.524  17.743  1.00 48.58           C
ATOM    461  O4' C   C  22     -14.798  14.615  16.454  1.00 45.95           O
ATOM    462  C3' C   C  22     -15.567  13.028  17.952  1.00 49.92           C
ATOM    463  O3' C   C  22     -16.528  12.677  18.930  1.00 51.95           O
ATOM    464  C2' C   C  22     -15.946  12.543  16.557  1.00 49.32           C
ATOM    465  O2' C   C  22     -17.309  12.710  16.248  1.00 56.78           O
ATOM    466  C1' C   C  22     -15.083  13.453  15.683  1.00 42.92           C
ATOM    467  N1  C   C  22     -13.820  12.781  15.351  1.00 42.30           N
ATOM    468  C2  C   C  22     -13.833  11.808  14.362  1.00 45.27           C
ATOM    469  O2  C   C  22     -14.895  11.567  13.781  1.00 49.65           O
ATOM    470  N3  C   C  22     -12.694  11.151  14.063  1.00 45.11           N
ATOM    471  C4  C   C  22     -11.570  11.440  14.712  1.00 40.29           C
ATOM    472  N4  C   C  22     -10.471  10.769  14.375  1.00 43.70           N
ATOM    473  C5  C   C  22     -11.524  12.431  15.727  1.00 36.57           C
ATOM    474  C6  C   C  22     -12.660  13.077  16.008  1.00 43.12           C
ATOM    475  P   C   C  23     -16.463  11.223  19.601  1.00 52.25           P
ATOM    476  OP1 C   C  23     -17.546  11.149  20.612  1.00 51.59           O
ATOM    477  OP2 C   C  23     -15.062  10.967  20.003  1.00 55.75           O
ATOM    478  O5' C   C  23     -16.796  10.232  18.395  1.00 54.73           O
ATOM    479  C5' C   C  23     -18.122  10.098  17.900  1.00 46.52           C
ATOM    480  C4' C   C  23     -18.215   8.918  16.964  1.00 44.50           C
ATOM    481  O4' C   C  23     -17.363   9.159  15.815  1.00 46.11           O
ATOM    482  C3' C   C  23     -17.721   7.582  17.498  1.00 44.16           C
ATOM    483  O3' C   C  23     -18.694   6.899  18.267  1.00 46.15           O
ATOM    484  C2' C   C  23     -17.448   6.826  16.210  1.00 48.22           C
ATOM    485  O2' C   C  23     -18.638   6.348  15.616  1.00 43.58           O
ATOM    486  C1' C   C  23     -16.819   7.926  15.359  1.00 46.69           C
ATOM    487  N1  C   C  23     -15.363   7.988  15.532  1.00 43.20           N
ATOM    488  C2  C   C  23     -14.548   7.148  14.758  1.00 46.32           C
ATOM    489  O2  C   C  23     -15.085   6.348  13.973  1.00 47.00           O
ATOM    490  N3  C   C  23     -13.195   7.238  14.882  1.00 44.25           N
ATOM    491  C4  C   C  23     -12.664   8.124  15.731  1.00 43.64           C
ATOM    492  N4  C   C  23     -11.337   8.212  15.792  1.00 38.97           N
ATOM    493  C5  C   C  23     -13.476   8.969  16.550  1.00 44.75           C
ATOM    494  C6  C   C  23     -14.805   8.865  16.422  1.00 45.57           C
ATOM    495  P   U   C  24     -18.224   5.942  19.475  1.00 48.21           P
ATOM    496  OP1 U   C  24     -19.455   5.505  20.183  1.00 38.02           O
ATOM    497  OP2 U   C  24     -17.148   6.638  20.216  1.00 46.72           O
ATOM    498  O5' U   C  24     -17.565   4.680  18.767  1.00 46.33           O
ATOM    499  C5' U   C  24     -18.288   3.929  17.805  1.00 47.92           C
ATOM    500  C4' U   C  24     -17.363   3.000  17.053  1.00 46.52           C
ATOM    501  O4' U   C  24     -16.418   3.761  16.244  1.00 42.28           O
ATOM    502  C3' U   C  24     -16.451   2.130  17.897  1.00 47.50           C
ATOM    503  O3' U   C  24     -17.130   1.028  18.479  1.00 45.49           O
ATOM    504  C2' U   C  24     -15.424   1.705  16.857  1.00 44.33           C
ATOM    505  O2' U   C  24     -15.959   0.762  15.963  1.00 41.69           O
ATOM    506  C1' U   C  24     -15.212   3.016  16.103  1.00 43.73           C
ATOM    507  N1  U   C  24     -14.100   3.796  16.666  1.00 42.63           N
ATOM    508  C2  U   C  24     -12.816   3.427  16.314  1.00 44.75           C
ATOM    509  O2  U   C  24     -12.579   2.476  15.606  1.00 49.11           O
ATOM    510  N3  U   C  24     -11.817   4.212  16.832  1.00 45.68           N
ATOM    511  C4  U   C  24     -11.969   5.301  17.660  1.00 48.85           C
ATOM    512  O4  U   C  24     -10.975   5.949  18.002  1.00 51.39           O
ATOM    513  C5  U   C  24     -13.325   5.603  18.001  1.00 46.20           C
ATOM    514  C6  U   C  24     -14.319   4.858  17.504  1.00 42.88           C
ATOM    515  P   U   C  25     -16.377   0.125  19.576  1.00 48.52           P
ATOM    516  OP1 U   C  25     -17.311  -0.946  19.984  1.00 50.45           O
ATOM    517  OP2 U   C  25     -15.773   0.994  20.606  1.00 53.27           O
ATOM    518  O5' U   C  25     -15.180  -0.542  18.764  1.00 47.81           O
ATOM    519  C5' U   C  25     -15.429  -1.572  17.818  1.00 44.84           C
ATOM    520  C4' U   C  25     -14.133  -2.223  17.405  1.00 44.77           C
ATOM    521  O4' U   C  25     -13.294  -1.241  16.747  1.00 48.21           O
ATOM    522  C3' U   C  25     -13.243  -2.719  18.528  1.00 48.01           C
ATOM    523  O3' U   C  25     -13.628  -3.983  19.014  1.00 48.55           O
ATOM    524  C2' U   C  25     -11.906  -2.814  17.829  1.00 47.74           C
ATOM    525  O2' U   C  25     -11.878  -3.921  16.955  1.00 52.42           O
ATOM    526  C1' U   C  25     -11.928  -1.522  17.019  1.00 46.77           C
ATOM    527  N1  U   C  25     -11.366  -0.404  17.788  1.00 43.38           N
ATOM    528  C2  U   C  25      -9.996  -0.369  17.941  1.00 41.10           C
ATOM    529  O2  U   C  25      -9.269  -1.244  17.525  1.00 46.73           O
ATOM    530  N3  U   C  25      -9.510   0.717  18.614  1.00 40.98           N
ATOM    531  C4  U   C  25     -10.238   1.745  19.159  1.00 44.42           C
ATOM    532  O4  U   C  25      -9.644   2.696  19.681  1.00 45.82           O
ATOM    533  C5  U   C  25     -11.660   1.619  18.995  1.00 47.16           C
ATOM    534  C6  U   C  25     -12.160   0.572  18.327  1.00 41.54           C
ATOM    535  P   G   C  26     -13.319  -4.348  20.537  1.00 47.96           P
ATOM    536  OP1 G   C  26     -14.076  -5.568  20.898  1.00 42.52           O
ATOM    537  OP2 G   C  26     -13.535  -3.099  21.301  1.00 42.46           O
ATOM    538  O5' G   C  26     -11.771  -4.700  20.512  1.00 40.56           O
ATOM    539  C5' G   C  26     -11.286  -5.740  19.682  1.00 41.96           C
ATOM    540  C4' G   C  26      -9.773  -5.720  19.637  1.00 47.64           C
ATOM    541  O4' G   C  26      -9.300  -4.450  19.088  1.00 47.67           O
ATOM    542  C3' G   C  26      -9.072  -5.794  20.985  1.00 47.15           C
ATOM    543  O3' G   C  26      -8.998  -7.121  21.481  1.00 43.71           O
ATOM    544  C2' G   C  26      -7.697  -5.252  20.640  1.00 44.48           C
ATOM    545  O2' G   C  26      -6.931  -6.210  19.946  1.00 42.73           O
ATOM    546  C1' G   C  26      -8.062  -4.102  19.702  1.00 40.39           C
ATOM    547  N9  G   C  26      -8.227  -2.845  20.425  1.00 34.76           N
ATOM    548  C8  G   C  26      -9.400  -2.211  20.753  1.00 36.48           C
ATOM    549  N7  G   C  26      -9.215  -1.085  21.387  1.00 38.11           N
ATOM    550  C5  G   C  26      -7.832  -0.971  21.482  1.00 40.23           C
ATOM    551  C6  G   C  26      -7.010   0.059  22.067  1.00 37.66           C
ATOM    552  O6  G   C  26      -7.356   1.109  22.638  1.00 36.15           O
ATOM    553  N1  G   C  26      -5.661  -0.242  21.947  1.00 35.85           N
ATOM    554  C2  G   C  26      -5.154  -1.379  21.364  1.00 41.50           C
ATOM    555  N2  G   C  26      -3.820  -1.503  21.371  1.00 36.94           N
ATOM    556  N3  G   C  26      -5.899  -2.332  20.818  1.00 40.17           N
ATOM    557  C4  G   C  26      -7.215  -2.060  20.907  1.00 34.95           C
ATOM    558  P   C   C  27      -8.974  -7.366  23.071  1.00 48.53           P
ATOM    559  OP1 C   C  27      -9.112  -8.840  23.250  1.00 44.56           O
ATOM    560  OP2 C   C  27      -9.923  -6.455  23.759  1.00 36.67           O
ATOM    561  O5' C   C  27      -7.508  -6.903  23.492  1.00 44.30           O
ATOM    562  C5' C   C  27      -6.361  -7.613  23.033  1.00 45.42           C
ATOM    563  C4' C   C  27      -5.110  -6.890  23.454  1.00 43.54           C
ATOM    564  O4' C   C  27      -5.150  -5.560  22.884  1.00 44.38           O
ATOM    565  C3' C   C  27      -4.989  -6.633  24.946  1.00 47.28           C
ATOM    566  O3' C   C  27      -4.449  -7.746  25.652  1.00 45.46           O
ATOM    567  C2' C   C  27      -4.074  -5.419  24.992  1.00 42.47           C
ATOM    568  O2' C   C  27      -2.712  -5.720  24.827  1.00 40.29           O
ATOM    569  C1' C   C  27      -4.568  -4.636  23.781  1.00 41.18           C
ATOM    570  N1  C   C  27      -5.583  -3.652  24.157  1.00 41.16           N
ATOM    571  C2  C   C  27      -5.154  -2.437  24.691  1.00 41.31           C
ATOM    572  O2  C   C  27      -3.938  -2.255  24.860  1.00 43.61           O
ATOM    573  N3  C   C  27      -6.067  -1.501  25.020  1.00 34.84           N
ATOM    574  C4  C   C  27      -7.362  -1.754  24.859  1.00 33.89           C
ATOM    575  N4  C   C  27      -8.218  -0.809  25.208  1.00 25.08           N
ATOM    576  C5  C   C  27      -7.832  -2.993  24.333  1.00 35.24           C
ATOM    577  C6  C   C  27      -6.914  -3.906  23.993  1.00 36.25           C
ATOM    578  P   G   C  28      -4.901  -8.007  27.170  1.00 51.78           P
ATOM    579  OP1 G   C  28      -4.376  -9.335  27.579  1.00 52.85           O
ATOM    580  OP2 G   C  28      -6.359  -7.728  27.279  1.00 48.70           O
ATOM    581  O5' G   C  28      -4.125  -6.886  27.996  1.00 47.36           O
ATOM    582  C5' G   C  28      -2.707  -6.868  28.048  1.00 43.62           C
ATOM    583  C4' G   C  28      -2.234  -5.598  28.706  1.00 48.43           C
ATOM    584  O4' G   C  28      -2.652  -4.459  27.908  1.00 48.90           O
ATOM    585  C3' G   C  28      -2.810  -5.291  30.076  1.00 51.41           C
ATOM    586  O3' G   C  28      -2.212  -6.004  31.160  1.00 59.56           O
ATOM    587  C2' G   C  28      -2.555  -3.799  30.180  1.00 53.69           C
ATOM    588  O2' G   C  28      -1.192  -3.522  30.445  1.00 60.45           O
ATOM    589  C1' G   C  28      -2.888  -3.346  28.758  1.00 49.42           C
ATOM    590  N9  G   C  28      -4.280  -2.927  28.609  1.00 47.69           N
ATOM    591  C8  G   C  28      -5.327  -3.670  28.120  1.00 46.53           C
ATOM    592  N7  G   C  28      -6.460  -3.021  28.124  1.00 47.07           N
ATOM    593  C5  G   C  28      -6.140  -1.775  28.642  1.00 41.70           C
ATOM    594  C6  G   C  28      -6.951  -0.646  28.876  1.00 40.58           C
ATOM    595  O6  G   C  28      -8.154  -0.502  28.666  1.00 41.71           O
ATOM    596  N1  G   C  28      -6.224   0.400  29.416  1.00 40.49           N
ATOM    597  C2  G   C  28      -4.890   0.371  29.696  1.00 41.72           C
ATOM    598  N2  G   C  28      -4.392   1.477  30.254  1.00 41.47           N
ATOM    599  N3  G   C  28      -4.112  -0.664  29.459  1.00 41.08           N
ATOM    600  C4  G   C  28      -4.799  -1.700  28.943  1.00 44.05           C
TER     601      G   C  28
ATOM    602  OP3 C   D   1      -3.229  -6.336  33.532  1.00 61.21           O
ATOM    603  P   C   D   1      -1.980  -5.894  34.275  1.00 57.19           P
ATOM    604  OP1 C   D   1      -2.156  -5.925  35.781  1.00 54.67           O
ATOM    605  OP2 C   D   1      -0.704  -6.588  33.813  1.00 53.68           O
ATOM    606  O5' C   D   1      -1.794  -4.327  33.876  1.00 54.93           O
ATOM    607  C5' C   D   1      -0.632  -3.597  34.302  1.00 52.78           C
ATOM    608  C4' C   D   1      -1.042  -2.266  34.868  1.00 50.03           C
ATOM    609  O4' C   D   1      -1.716  -1.491  33.842  1.00 51.52           O
ATOM    610  C3' C   D   1      -2.050  -2.343  35.997  1.00 50.70           C
ATOM    611  O3' C   D   1      -1.395  -2.590  37.242  1.00 53.28           O
ATOM    612  C2' C   D   1      -2.700  -0.965  35.935  1.00 46.80           C
ATOM    613  O2' C   D   1      -1.879   0.018  36.525  1.00 47.82           O
ATOM    614  C1' C   D   1      -2.751  -0.718  34.428  1.00 44.23           C
ATOM    615  N1  C   D   1      -4.025  -1.068  33.767  1.00 41.59           N
ATOM    616  C2  C   D   1      -5.059  -0.123  33.740  1.00 43.93           C
ATOM    617  O2  C   D   1      -4.887   0.975  34.291  1.00 41.55           O
ATOM    618  N3  C   D   1      -6.221  -0.431  33.109  1.00 41.85           N
ATOM    619  C4  C   D   1      -6.369  -1.626  32.524  1.00 40.29           C
ATOM    620  N4  C   D   1      -7.527  -1.884  31.901  1.00 35.57           N
ATOM    621  C5  C   D   1      -5.338  -2.606  32.548  1.00 32.66           C
ATOM    622  C6  C   D   1      -4.195  -2.288  33.174  1.00 37.31           C
ATOM    623  P   A   D   2      -2.236  -3.179  38.476  1.00 60.10           P
ATOM    624  OP1 A   D   2      -1.312  -3.596  39.563  1.00 60.50           O
ATOM    625  OP2 A   D   2      -3.199  -4.162  37.909  1.00 57.66           O
ATOM    626  O5' A   D   2      -3.050  -1.913  38.998  1.00 58.73           O
ATOM    627  C5' A   D   2      -4.410  -2.026  39.397  1.00 50.40           C
ATOM    628  C4' A   D   2      -5.036  -0.659  39.476  1.00 45.31           C
ATOM    629  O4' A   D   2      -5.110  -0.086  38.138  1.00 48.95           O
ATOM    630  C3' A   D   2      -6.470  -0.647  39.951  1.00 46.73           C
ATOM    631  O3' A   D   2      -6.550  -0.683  41.370  1.00 42.27           O
ATOM    632  C2' A   D   2      -6.966   0.655  39.358  1.00 43.53           C
ATOM    633  O2' A   D   2      -6.424   1.747  40.060  1.00 53.08           O
ATOM    634  C1' A   D   2      -6.341   0.592  37.968  1.00 41.52           C
ATOM    635  N9  A   D   2      -7.144  -0.192  37.028  1.00 44.73           N
ATOM    636  C8  A   D   2      -6.811  -1.416  36.509  1.00 41.62           C
ATOM    637  N7  A   D   2      -7.720  -1.920  35.715  1.00 39.75           N
ATOM    638  C5  A   D   2      -8.720  -0.962  35.704  1.00 41.46           C
ATOM    639  C6  A   D   2      -9.960  -0.909  35.052  1.00 42.19           C
ATOM    640  N6  A   D   2     -10.407  -1.879  34.247  1.00 33.03           N
ATOM    641  N1  A   D   2     -10.730   0.185  35.249  1.00 42.33           N
ATOM    642  C2  A   D   2     -10.265   1.151  36.044  1.00 43.88           C
ATOM    643  N3  A   D   2      -9.109   1.217  36.710  1.00 44.42           N
ATOM    644  C4  A   D   2      -8.376   0.114  36.498  1.00 40.66           C
ATOM    645  P   A   D   3      -7.738  -1.510  42.064  1.00 45.21           P
ATOM    646  OP1 A   D   3      -7.525  -1.492  43.532  1.00 45.94           O
ATOM    647  OP2 A   D   3      -7.903  -2.809  41.364  1.00 43.69           O
ATOM    648  O5' A   D   3      -9.031  -0.645  41.756  1.00 43.10           O
ATOM    649  C5' A   D   3      -9.169   0.653  42.300  1.00 44.68           C
ATOM    650  C4' A   D   3     -10.485   1.248  41.882  1.00 46.43           C
ATOM    651  O4' A   D   3     -10.498   1.409  40.440  1.00 44.27           O
ATOM    652  C3' A   D   3     -11.715   0.402  42.156  1.00 42.75           C
ATOM    653  O3' A   D   3     -12.129   0.535  43.512  1.00 45.28           O
ATOM    654  C2' A   D   3     -12.695   1.027  41.176  1.00 44.87           C
ATOM    655  O2' A   D   3     -13.060   2.330  41.560  1.00 42.74           O
ATOM    656  C1' A   D   3     -11.806   1.179  39.948  1.00 43.17           C
ATOM    657  N9  A   D   3     -11.778  -0.029  39.123  1.00 45.16           N
ATOM    658  C8  A   D   3     -10.782  -0.971  39.040  1.00 40.51           C
ATOM    659  N7  A   D   3     -11.042  -1.938  38.203  1.00 38.84           N
ATOM    660  C5  A   D   3     -12.299  -1.620  37.706  1.00 43.24           C
ATOM    661  C6  A   D   3     -13.140  -2.260  36.789  1.00 40.33           C
ATOM    662  N6  A   D   3     -12.829  -3.398  36.173  1.00 37.44           N
ATOM    663  N1  A   D   3     -14.329  -1.684  36.522  1.00 36.95           N
ATOM    664  C2  A   D   3     -14.642  -0.549  37.139  1.00 38.14           C
ATOM    665  N3  A   D   3     -13.939   0.151  38.017  1.00 43.31           N
ATOM    666  C4  A   D   3     -12.761  -0.446  38.262  1.00 41.81           C
ATOM    667  P   G   D   4     -12.689  -0.745  44.312  1.00 45.39           P
ATOM    668  OP1 G   D   4     -12.706  -0.426  45.759  1.00 47.81           O
ATOM    669  OP2 G   D   4     -11.988  -1.957  43.839  1.00 50.12           O
ATOM    670  O5' G   D   4     -14.208  -0.844  43.858  1.00 49.13           O
ATOM    671  C5' G   D   4     -15.094   0.224  44.125  1.00 45.14           C
ATOM    672  C4' G   D   4     -16.342   0.080  43.305  1.00 48.72           C
ATOM    673  O4' G   D   4     -16.016   0.149  41.890  1.00 48.15           O
ATOM    674  C3' G   D   4     -17.089  -1.237  43.411  1.00 48.07           C
ATOM    675  O3' G   D   4     -17.852  -1.299  44.611  1.00 51.76           O
ATOM    676  C2' G   D   4     -17.976  -1.137  42.181  1.00 48.89           C
ATOM    677  O2' G   D   4     -19.002  -0.182  42.378  1.00 50.07           O
ATOM    678  C1' G   D   4     -16.984  -0.586  41.156  1.00 48.98           C
ATOM    679  N9  G   D   4     -16.300  -1.651  40.433  1.00 47.54           N
ATOM    680  C8  G   D   4     -15.026  -2.116  40.647  1.00 44.93           C
ATOM    681  N7  G   D   4     -14.700  -3.096  39.847  1.00 45.69           N
ATOM    682  C5  G   D   4     -15.829  -3.288  39.058  1.00 45.70           C
ATOM    683  C6  G   D   4     -16.085  -4.227  38.016  1.00 45.15           C
ATOM    684  O6  G   D   4     -15.338  -5.108  37.561  1.00 44.58           O
ATOM    685  N1  G   D   4     -17.363  -4.070  37.495  1.00 41.93           N
ATOM    686  C2  G   D   4     -18.276  -3.136  37.909  1.00 43.14           C
ATOM    687  N2  G   D   4     -19.461  -3.136  37.267  1.00 40.43           N
ATOM    688  N3  G   D   4     -18.053  -2.265  38.875  1.00 43.63           N
ATOM    689  C4  G   D   4     -16.821  -2.398  39.402  1.00 44.44           C
ATOM    690  P   G   D   5     -18.166  -2.724  45.295  1.00 51.50           P
ATOM    691  OP1 G   D   5     -18.742  -2.418  46.629  1.00 49.34           O
ATOM    692  OP2 G   D   5     -16.981  -3.616  45.200  1.00 53.10           O
ATOM    693  O5' G   D   5     -19.318  -3.345  44.380  1.00 54.78           O
ATOM    694  C5' G   D   5     -20.607  -2.739  44.327  1.00 50.83           C
ATOM    695  C4' G   D   5     -21.475  -3.440  43.320  1.00 53.95           C
ATOM    696  O4' G   D   5     -20.913  -3.279  41.991  1.00 54.60           O
ATOM    697  C3' G   D   5     -21.585  -4.945  43.477  1.00 53.57           C
ATOM    698  O3' G   D   5     -22.546  -5.275  44.467  1.00 54.52           O
ATOM    699  C2' G   D   5     -22.048  -5.353  42.087  1.00 55.01           C
ATOM    700  O2' G   D   5     -23.417  -5.035  41.887  1.00 53.53           O
ATOM    701  C1' G   D   5     -21.174  -4.445  41.219  1.00 52.26           C
ATOM    702  N9  G   D   5     -19.893  -5.053  40.878  1.00 48.63           N
ATOM    703  C8  G   D   5     -18.691  -4.826  41.496  1.00 46.87           C
ATOM    704  N7  G   D   5     -17.714  -5.525  40.987  1.00 47.26           N
ATOM    705  C5  G   D   5     -18.304  -6.257  39.971  1.00 41.30           C
ATOM    706  C6  G   D   5     -17.749  -7.210  39.086  1.00 44.63           C
ATOM    707  O6  G   D   5     -16.581  -7.609  39.006  1.00 48.29           O
ATOM    708  N1  G   D   5     -18.706  -7.730  38.233  1.00 42.83           N
ATOM    709  C2  G   D   5     -20.026  -7.391  38.231  1.00 40.69           C
ATOM    710  N2  G   D   5     -20.787  -8.056  37.368  1.00 39.09           N
ATOM    711  N3  G   D   5     -20.560  -6.485  39.032  1.00 46.22           N
ATOM    712  C4  G   D   5     -19.648  -5.971  39.881  1.00 46.92           C
ATOM    713  P   U   D   6     -22.485  -6.706  45.195  1.00 54.19           P
ATOM    714  OP1 U   D   6     -23.655  -6.757  46.094  1.00 55.54           O
ATOM    715  OP2 U   D   6     -21.129  -6.928  45.741  1.00 54.66           O
ATOM    716  O5' U   D   6     -22.739  -7.747  44.021  1.00 55.17           O
ATOM    717  C5' U   D   6     -23.998  -7.798  43.372  1.00 50.91           C
ATOM    718  C4' U   D   6     -23.946  -8.771  42.231  1.00 49.94           C
ATOM    719  O4' U   D   6     -22.889  -8.356  41.337  1.00 50.66           O
ATOM    720  C3' U   D   6     -23.576 -10.192  42.607  1.00 53.13           C
ATOM    721  O3' U   D   6     -24.715 -10.930  43.028  1.00 53.88           O
ATOM    722  C2' U   D   6     -22.995 -10.728  41.307  1.00 56.14           C
ATOM    723  O2' U   D   6     -23.980 -11.145  40.381  1.00 62.97           O
ATOM    724  C1' U   D   6     -22.262  -9.496  40.777  1.00 51.66           C
ATOM    725  N1  U   D   6     -20.847  -9.458  41.156  1.00 46.88           N
ATOM    726  C2  U   D   6     -19.991 -10.308  40.505  1.00 45.98           C
ATOM    727  O2  U   D   6     -20.366 -11.106  39.662  1.00 47.14           O
ATOM    728  N3  U   D   6     -18.676 -10.194  40.877  1.00 45.31           N
ATOM    729  C4  U   D   6     -18.150  -9.337  41.821  1.00 44.50           C
ATOM    730  O4  U   D   6     -16.939  -9.363  42.053  1.00 42.91           O
ATOM    731  C5  U   D   6     -19.106  -8.499  42.463  1.00 42.60           C
ATOM    732  C6  U   D   6     -20.392  -8.589  42.121  1.00 46.02           C
ATOM    733  P   C   D   7     -24.531 -12.174  44.031  1.00 57.48           P
ATOM    734  OP1 C   D   7     -25.883 -12.567  44.485  1.00 65.30           O
ATOM    735  OP2 C   D   7     -23.492 -11.851  45.040  1.00 66.98           O
ATOM    736  O5' C   D   7     -23.953 -13.333  43.106  1.00 55.36           O
ATOM    737  C5' C   D   7     -24.808 -14.045  42.231  1.00 53.89           C
ATOM    738  C4' C   D   7     -24.035 -15.098  41.491  1.00 57.27           C
ATOM    739  O4' C   D   7     -23.016 -14.461  40.684  1.00 56.45           O
ATOM    740  C3' C   D   7     -23.236 -16.075  42.335  1.00 60.67           C
ATOM    741  O3' C   D   7     -24.054 -17.106  42.871  1.00 63.54           O
ATOM    742  C2' C   D   7     -22.262 -16.620  41.303  1.00 63.62           C
ATOM    743  O2' C   D   7     -22.858 -17.579  40.448  1.00 64.47           O
ATOM    744  C1' C   D   7     -21.922 -15.349  40.520  1.00 55.43           C
ATOM    745  N1  C   D   7     -20.714 -14.699  41.041  1.00 48.84           N
ATOM    746  C2  C   D   7     -19.484 -15.142  40.590  1.00 48.27           C
ATOM    747  O2  C   D   7     -19.454 -16.054  39.754  1.00 51.24           O
ATOM    748  N3  C   D   7     -18.352 -14.573  41.070  1.00 43.65           N
ATOM    749  C4  C   D   7     -18.427 -13.588  41.966  1.00 48.65           C
ATOM    750  N4  C   D   7     -17.281 -13.047  42.397  1.00 43.08           N
ATOM    751  C5  C   D   7     -19.679 -13.108  42.450  1.00 47.61           C
ATOM    752  C6  C   D   7     -20.790 -13.687  41.959  1.00 51.18           C
ATOM    753  P   A   D   8     -23.652 -17.796  44.267  1.00 66.21           P
ATOM    754  OP1 A   D   8     -24.784 -18.595  44.721  1.00 68.15           O
ATOM    755  OP2 A   D   8     -23.104 -16.784  45.172  1.00 68.39           O
ATOM    756  O5' A   D   8     -22.499 -18.804  43.853  1.00 64.67           O
ATOM    757  C5' A   D   8     -22.743 -19.781  42.855  1.00 59.79           C
ATOM    758  C4' A   D   8     -21.445 -20.363  42.378  1.00 58.92           C
ATOM    759  O4' A   D   8     -20.695 -19.344  41.673  1.00 56.76           O
ATOM    760  C3' A   D   8     -20.508 -20.816  43.481  1.00 58.29           C
ATOM    761  O3' A   D   8     -20.848 -22.120  43.918  1.00 63.40           O
ATOM    762  C2' A   D   8     -19.168 -20.792  42.771  1.00 56.62           C
ATOM    763  O2' A   D   8     -18.994 -21.928  41.949  1.00 55.14           O
ATOM    764  C1' A   D   8     -19.313 -19.531  41.910  1.00 54.71           C
ATOM    765  N9  A   D   8     -18.805 -18.334  42.573  1.00 43.99           N
ATOM    766  C8  A   D   8     -19.511 -17.272  43.076  1.00 46.06           C
ATOM    767  N7  A   D   8     -18.754 -16.350  43.626  1.00 47.89           N
ATOM    768  C5  A   D   8     -17.466 -16.842  43.471  1.00 43.04           C
ATOM    769  C6  A   D   8     -16.206 -16.336  43.839  1.00 47.34           C
ATOM    770  N6  A   D   8     -16.027 -15.167  44.466  1.00 43.58           N
ATOM    771  N1  A   D   8     -15.117 -17.081  43.533  1.00 46.73           N
ATOM    772  C2  A   D   8     -15.297 -18.247  42.902  1.00 42.40           C
ATOM    773  N3  A   D   8     -16.426 -18.823  42.505  1.00 43.46           N
ATOM    774  C4  A   D   8     -17.484 -18.060  42.823  1.00 39.84           C
ATOM    775  P   U   D   9     -20.733 -22.497  45.479  1.00 69.74           P
ATOM    776  OP1 U   D   9     -21.284 -23.855  45.568  1.00 66.62           O
ATOM    777  OP2 U   D   9     -21.338 -21.455  46.307  1.00 59.90           O
ATOM    778  O5' U   D   9     -19.157 -22.513  45.751  1.00 61.88           O
ATOM    779  C5' U   D   9     -18.309 -23.427  45.060  1.00 56.03           C
ATOM    780  C4' U   D   9     -16.850 -23.099  45.304  1.00 57.89           C
ATOM    781  O4' U   D   9     -16.531 -21.813  44.711  1.00 53.74           O
ATOM    782  C3' U   D   9     -16.386 -22.966  46.750  1.00 57.32           C
ATOM    783  O3' U   D   9     -16.112 -24.243  47.329  1.00 55.01           O
ATOM    784  C2' U   D   9     -15.106 -22.153  46.585  1.00 58.80           C
ATOM    785  O2' U   D   9     -14.014 -22.949  46.157  1.00 59.90           O
ATOM    786  C1' U   D   9     -15.499 -21.189  45.461  1.00 54.53           C
ATOM    787  N1  U   D   9     -15.997 -19.892  45.945  1.00 50.27           N
ATOM    788  C2  U   D   9     -15.069 -18.925  46.302  1.00 46.88           C
ATOM    789  O2  U   D   9     -13.865 -19.094  46.227  1.00 42.62           O
ATOM    790  N3  U   D   9     -15.606 -17.748  46.750  1.00 43.85           N
ATOM    791  C4  U   D   9     -16.938 -17.442  46.882  1.00 49.10           C
ATOM    792  O4  U   D   9     -17.259 -16.373  47.389  1.00 56.80           O
ATOM    793  C5  U   D   9     -17.836 -18.485  46.484  1.00 51.59           C
ATOM    794  C6  U   D   9     -17.346 -19.645  46.042  1.00 51.70           C
ATOM    795  P   U   D  10     -16.085 -24.416  48.935  1.00 63.85           P
ATOM    796  OP1 U   D  10     -16.041 -25.879  49.183  1.00 62.41           O
ATOM    797  OP2 U   D  10     -17.132 -23.597  49.581  1.00 58.09           O
ATOM    798  O5' U   D  10     -14.701 -23.780  49.394  1.00 59.69           O
ATOM    799  C5' U   D  10     -13.467 -24.426  49.114  1.00 57.01           C
ATOM    800  C4' U   D  10     -12.324 -23.564  49.576  1.00 58.37           C
ATOM    801  O4' U   D  10     -12.356 -22.313  48.831  1.00 61.45           O
ATOM    802  C3' U   D  10     -12.407 -23.086  51.018  1.00 61.04           C
ATOM    803  O3' U   D  10     -12.023 -24.079  51.970  1.00 61.17           O
ATOM    804  C2' U   D  10     -11.464 -21.889  50.987  1.00 61.25           C
ATOM    805  O2' U   D  10     -10.096 -22.262  50.963  1.00 54.81           O
ATOM    806  C1' U   D  10     -11.840 -21.263  49.641  1.00 58.75           C
ATOM    807  N1  U   D  10     -12.842 -20.186  49.751  1.00 53.96           N
ATOM    808  C2  U   D  10     -12.361 -18.902  50.006  1.00 50.72           C
ATOM    809  O2  U   D  10     -11.175 -18.657  50.127  1.00 49.12           O
ATOM    810  N3  U   D  10     -13.319 -17.920  50.105  1.00 42.38           N
ATOM    811  C4  U   D  10     -14.678 -18.074  49.966  1.00 49.38           C
ATOM    812  O4  U   D  10     -15.403 -17.072  50.028  1.00 49.90           O
ATOM    813  C5  U   D  10     -15.110 -19.433  49.703  1.00 44.18           C
ATOM    814  C6  U   D  10     -14.200 -20.416  49.610  1.00 48.54           C
ATOM    815  P   C   D  11     -12.588 -23.997  53.480  1.00 58.90           P
ATOM    816  OP1 C   D  11     -12.032 -25.139  54.240  1.00 64.95           O
ATOM    817  OP2 C   D  11     -14.054 -23.787  53.447  1.00 65.36           O
ATOM    818  O5' C   D  11     -11.919 -22.683  54.073  1.00 56.34           O
ATOM    819  C5' C   D  11     -10.523 -22.636  54.322  1.00 52.52           C
ATOM    820  C4' C   D  11     -10.148 -21.307  54.922  1.00 55.68           C
ATOM    821  O4' C   D  11     -10.290 -20.250  53.932  1.00 53.24           O
ATOM    822  C3' C   D  11     -11.042 -20.827  56.047  1.00 53.72           C
ATOM    823  O3' C   D  11     -10.773 -21.479  57.281  1.00 56.71           O
ATOM    824  C2' C   D  11     -10.694 -19.349  56.088  1.00 56.13           C
ATOM    825  O2' C   D  11      -9.475 -19.088  56.758  1.00 62.30           O
ATOM    826  C1' C   D  11     -10.583 -19.031  54.593  1.00 50.64           C
ATOM    827  N1  C   D  11     -11.862 -18.507  54.098  1.00 40.36           N
ATOM    828  C2  C   D  11     -12.096 -17.141  54.224  1.00 42.75           C
ATOM    829  O2  C   D  11     -11.180 -16.428  54.642  1.00 36.24           O
ATOM    830  N3  C   D  11     -13.311 -16.632  53.881  1.00 42.65           N
ATOM    831  C4  C   D  11     -14.258 -17.446  53.400  1.00 46.55           C
ATOM    832  N4  C   D  11     -15.446 -16.914  53.102  1.00 51.63           N
ATOM    833  C5  C   D  11     -14.027 -18.844  53.212  1.00 38.19           C
ATOM    834  C6  C   D  11     -12.823 -19.326  53.569  1.00 41.95           C
ATOM    835  P   G   D  12     -11.991 -21.826  58.270  1.00 55.90           P
ATOM    836  OP1 G   D  12     -11.406 -22.539  59.424  1.00 65.89           O
ATOM    837  OP2 G   D  12     -13.092 -22.460  57.502  1.00 57.32           O
ATOM    838  O5' G   D  12     -12.495 -20.396  58.773  1.00 59.67           O
ATOM    839  C5' G   D  12     -11.652 -19.567  59.574  1.00 57.36           C
ATOM    840  C4' G   D  12     -12.272 -18.198  59.771  1.00 58.03           C
ATOM    841  O4' G   D  12     -12.394 -17.524  58.489  1.00 57.40           O
ATOM    842  C3' G   D  12     -13.686 -18.136  60.327  1.00 57.82           C
ATOM    843  O3' G   D  12     -13.722 -18.273  61.739  1.00 62.87           O
ATOM    844  C2' G   D  12     -14.098 -16.728  59.935  1.00 54.49           C
ATOM    845  O2' G   D  12     -13.566 -15.753  60.808  1.00 52.21           O
ATOM    846  C1' G   D  12     -13.480 -16.615  58.539  1.00 53.17           C
ATOM    847  N9  G   D  12     -14.472 -17.013  57.551  1.00 53.54           N
ATOM    848  C8  G   D  12     -14.649 -18.252  56.981  1.00 51.50           C
ATOM    849  N7  G   D  12     -15.712 -18.317  56.226  1.00 50.73           N
ATOM    850  C5  G   D  12     -16.250 -17.038  56.280  1.00 50.61           C
ATOM    851  C6  G   D  12     -17.426 -16.506  55.688  1.00 50.68           C
ATOM    852  O6  G   D  12     -18.252 -17.078  54.970  1.00 54.66           O
ATOM    853  N1  G   D  12     -17.602 -15.162  56.014  1.00 48.47           N
ATOM    854  C2  G   D  12     -16.752 -14.422  56.806  1.00 50.54           C
ATOM    855  N2  G   D  12     -17.089 -13.140  57.016  1.00 48.43           N
ATOM    856  N3  G   D  12     -15.653 -14.907  57.358  1.00 48.40           N
ATOM    857  C4  G   D  12     -15.473 -16.214  57.063  1.00 52.16           C
ATOM    858  P   C   D  13     -14.935 -19.073  62.430  1.00 70.62           P
ATOM    859  OP1 C   D  13     -14.889 -18.800  63.891  1.00 76.08           O
ATOM    860  OP2 C   D  13     -14.908 -20.477  61.938  1.00 72.54           O
ATOM    861  O5' C   D  13     -16.254 -18.375  61.880  1.00 67.58           O
ATOM    862  C5' C   D  13     -17.538 -18.835  62.282  1.00 55.74           C
ATOM    863  C4' C   D  13     -18.303 -17.713  62.934  1.00 57.90           C
ATOM    864  O4' C   D  13     -17.588 -17.314  64.129  1.00 58.41           O
ATOM    865  C3' C   D  13     -18.413 -16.426  62.128  1.00 60.17           C
ATOM    866  O3' C   D  13     -19.513 -16.477  61.213  1.00 64.84           O
ATOM    867  C2' C   D  13     -18.652 -15.385  63.217  1.00 61.51           C
ATOM    868  O2' C   D  13     -20.008 -15.285  63.598  1.00 65.17           O
ATOM    869  C1' C   D  13     -17.826 -15.942  64.382  1.00 58.28           C
ATOM    870  N1  C   D  13     -16.535 -15.263  64.575  1.00 51.15           N
ATOM    871  C2  C   D  13     -16.517 -14.061  65.280  1.00 46.88           C
ATOM    872  O2  C   D  13     -17.574 -13.636  65.757  1.00 49.18           O
ATOM    873  N3  C   D  13     -15.352 -13.399  65.439  1.00 45.23           N
ATOM    874  C4  C   D  13     -14.225 -13.912  64.947  1.00 47.96           C
ATOM    875  N4  C   D  13     -13.097 -13.227  65.141  1.00 48.12           N
ATOM    876  C5  C   D  13     -14.206 -15.151  64.238  1.00 48.65           C
ATOM    877  C6  C   D  13     -15.376 -15.786  64.074  1.00 49.16           C
ATOM    878  P   A   D  14     -19.277 -16.149  59.650  1.00 65.76           P
ATOM    879  OP1 A   D  14     -20.432 -16.666  58.881  1.00 66.86           O
ATOM    880  OP2 A   D  14     -17.906 -16.600  59.296  1.00 63.30           O
ATOM    881  O5' A   D  14     -19.339 -14.561  59.582  1.00 66.71           O
ATOM    882  C5' A   D  14     -20.487 -13.863  60.058  1.00 67.86           C
ATOM    883  C4' A   D  14     -20.084 -12.519  60.614  1.00 69.50           C
ATOM    884  O4' A   D  14     -19.143 -12.716  61.700  1.00 67.60           O
ATOM    885  C3' A   D  14     -19.346 -11.624  59.636  1.00 69.22           C
ATOM    886  O3' A   D  14     -20.270 -10.893  58.838  1.00 75.33           O
ATOM    887  C2' A   D  14     -18.546 -10.716  60.558  1.00 64.63           C
ATOM    888  O2' A   D  14     -19.312  -9.641  61.053  1.00 65.90           O
ATOM    889  C1' A   D  14     -18.183 -11.675  61.695  1.00 63.07           C
ATOM    890  N9  A   D  14     -16.861 -12.275  61.537  1.00 58.04           N
ATOM    891  C8  A   D  14     -16.548 -13.517  61.041  1.00 57.41           C
ATOM    892  N7  A   D  14     -15.261 -13.757  60.994  1.00 53.84           N
ATOM    893  C5  A   D  14     -14.688 -12.596  61.497  1.00 51.71           C
ATOM    894  C6  A   D  14     -13.350 -12.209  61.698  1.00 48.75           C
ATOM    895  N6  A   D  14     -12.308 -12.974  61.392  1.00 42.69           N
ATOM    896  N1  A   D  14     -13.119 -10.988  62.226  1.00 52.24           N
ATOM    897  C2  A   D  14     -14.171 -10.214  62.526  1.00 55.49           C
ATOM    898  N3  A   D  14     -15.473 -10.461  62.375  1.00 57.20           N
ATOM    899  C4  A   D  14     -15.664 -11.682  61.847  1.00 54.22           C
ATOM    900  P   A   D  15     -19.816 -10.355  57.394  1.00 75.92           P
ATOM    901  OP1 A   D  15     -20.971  -9.622  56.810  1.00 75.63           O
ATOM    902  OP2 A   D  15     -19.205 -11.477  56.635  1.00 74.23           O
ATOM    903  O5' A   D  15     -18.667  -9.314  57.755  1.00 77.32           O
ATOM    904  C5' A   D  15     -18.959  -8.111  58.466  1.00 76.27           C
ATOM    905  C4' A   D  15     -17.691  -7.327  58.689  1.00 77.87           C
ATOM    906  O4' A   D  15     -16.857  -8.039  59.640  1.00 79.66           O
ATOM    907  C3' A   D  15     -16.811  -7.190  57.456  1.00 82.34           C
ATOM    908  O3' A   D  15     -17.223  -6.108  56.629  1.00 83.78           O
ATOM    909  C2' A   D  15     -15.438  -6.968  58.073  1.00 82.03           C
ATOM    910  O2' A   D  15     -15.252  -5.652  58.548  1.00 87.74           O
ATOM    911  C1' A   D  15     -15.495  -7.931  59.256  1.00 78.51           C
ATOM    912  N9  A   D  15     -15.018  -9.263  58.898  1.00 76.09           N
ATOM    913  C8  A   D  15     -15.740 -10.340  58.430  1.00 75.27           C
ATOM    914  N7  A   D  15     -15.011 -11.407  58.202  1.00 68.29           N
ATOM    915  C5  A   D  15     -13.726 -11.007  58.543  1.00 69.87           C
ATOM    916  C6  A   D  15     -12.499 -11.679  58.534  1.00 68.84           C
ATOM    917  N6  A   D  15     -12.359 -12.953  58.162  1.00 66.58           N
ATOM    918  N1  A   D  15     -11.405 -10.993  58.931  1.00 71.78           N
ATOM    919  C2  A   D  15     -11.550  -9.715  59.315  1.00 73.09           C
ATOM    920  N3  A   D  15     -12.654  -8.973  59.372  1.00 70.73           N
ATOM    921  C4  A   D  15     -13.717  -9.688  58.968  1.00 73.31           C
ATOM    922  P   G   D  16     -17.399  -6.338  55.047  1.00 83.39           P
ATOM    923  OP1 G   D  16     -17.764  -5.018  54.482  1.00 89.69           O
ATOM    924  OP2 G   D  16     -18.294  -7.501  54.820  1.00 83.67           O
ATOM    925  O5' G   D  16     -15.939  -6.729  54.529  1.00 80.50           O
ATOM    926  C5' G   D  16     -14.831  -5.842  54.694  1.00 73.98           C
ATOM    927  C4' G   D  16     -13.547  -6.626  54.855  1.00 71.76           C
ATOM    928  O4' G   D  16     -13.803  -7.717  55.788  1.00 73.05           O
ATOM    929  C3' G   D  16     -13.005  -7.342  53.625  1.00 72.30           C
ATOM    930  O3' G   D  16     -12.211  -6.496  52.793  1.00 73.88           O
ATOM    931  C2' G   D  16     -12.144  -8.424  54.264  1.00 70.71           C
ATOM    932  O2' G   D  16     -10.928  -7.908  54.769  1.00 65.64           O
ATOM    933  C1' G   D  16     -13.041  -8.861  55.420  1.00 67.15           C
ATOM    934  N9  G   D  16     -13.963  -9.932  55.038  1.00 62.47           N
ATOM    935  C8  G   D  16     -15.313  -9.822  54.794  1.00 60.91           C
ATOM    936  N7  G   D  16     -15.867 -10.955  54.448  1.00 59.44           N
ATOM    937  C5  G   D  16     -14.823 -11.872  54.469  1.00 52.92           C
ATOM    938  C6  G   D  16     -14.814 -13.259  54.179  1.00 50.20           C
ATOM    939  O6  G   D  16     -15.748 -13.970  53.806  1.00 53.94           O
ATOM    940  N1  G   D  16     -13.549 -13.813  54.348  1.00 49.81           N
ATOM    941  C2  G   D  16     -12.425 -13.116  54.725  1.00 49.62           C
ATOM    942  N2  G   D  16     -11.298 -13.825  54.828  1.00 37.20           N
ATOM    943  N3  G   D  16     -12.414 -11.815  54.981  1.00 53.27           N
ATOM    944  C4  G   D  16     -13.641 -11.261  54.838  1.00 58.72           C
ATOM    945  P   A   D  17     -12.001  -6.875  51.238  1.00 67.79           P
ATOM    946  OP1 A   D  17     -11.391  -5.708  50.561  1.00 65.82           O
ATOM    947  OP2 A   D  17     -13.288  -7.424  50.745  1.00 69.45           O
ATOM    948  O5' A   D  17     -10.949  -8.074  51.237  1.00 64.52           O
ATOM    949  C5' A   D  17      -9.599  -7.875  51.635  1.00 59.45           C
ATOM    950  C4' A   D  17      -8.875  -9.199  51.701  1.00 54.96           C
ATOM    951  O4' A   D  17      -9.608 -10.081  52.592  1.00 57.52           O
ATOM    952  C3' A   D  17      -8.816 -10.004  50.418  1.00 56.75           C
ATOM    953  O3' A   D  17      -7.792  -9.556  49.541  1.00 62.97           O
ATOM    954  C2' A   D  17      -8.538 -11.399  50.952  1.00 57.36           C
ATOM    955  O2' A   D  17      -7.200 -11.573  51.382  1.00 61.89           O
ATOM    956  C1' A   D  17      -9.466 -11.426  52.163  1.00 53.29           C
ATOM    957  N9  A   D  17     -10.790 -11.942  51.823  1.00 49.70           N
ATOM    958  C8  A   D  17     -11.978 -11.255  51.727  1.00 43.61           C
ATOM    959  N7  A   D  17     -12.996 -12.006  51.373  1.00 40.52           N
ATOM    960  C5  A   D  17     -12.442 -13.274  51.235  1.00 41.06           C
ATOM    961  C6  A   D  17     -12.995 -14.514  50.876  1.00 38.86           C
ATOM    962  N6  A   D  17     -14.278 -14.691  50.566  1.00 38.80           N
ATOM    963  N1  A   D  17     -12.170 -15.583  50.840  1.00 39.88           N
ATOM    964  C2  A   D  17     -10.877 -15.405  51.138  1.00 42.29           C
ATOM    965  N3  A   D  17     -10.238 -14.290  51.483  1.00 44.97           N
ATOM    966  C4  A   D  17     -11.087 -13.249  51.515  1.00 44.14           C
ATOM    967  P   G   D  18      -7.974  -9.754  47.958  1.00 65.05           P
ATOM    968  OP1 G   D  18      -7.018  -8.867  47.240  1.00 62.60           O
ATOM    969  OP2 G   D  18      -9.435  -9.667  47.655  1.00 60.85           O
ATOM    970  O5' G   D  18      -7.548 -11.270  47.717  1.00 61.78           O
ATOM    971  C5' G   D  18      -6.311 -11.771  48.182  1.00 48.79           C
ATOM    972  C4' G   D  18      -6.286 -13.267  48.030  1.00 53.43           C
ATOM    973  O4' G   D  18      -7.378 -13.842  48.804  1.00 54.70           O
ATOM    974  C3' G   D  18      -6.581 -13.794  46.640  1.00 51.90           C
ATOM    975  O3' G   D  18      -5.456 -13.712  45.785  1.00 54.50           O
ATOM    976  C2' G   D  18      -6.960 -15.238  46.941  1.00 50.55           C
ATOM    977  O2' G   D  18      -5.838 -16.042  47.241  1.00 50.65           O
ATOM    978  C1' G   D  18      -7.800 -15.059  48.204  1.00 48.53           C
ATOM    979  N9  G   D  18      -9.235 -14.977  47.937  1.00 47.55           N
ATOM    980  C8  G   D  18     -10.035 -13.863  48.034  1.00 46.45           C
ATOM    981  N7  G   D  18     -11.287 -14.107  47.748  1.00 43.63           N
ATOM    982  C5  G   D  18     -11.313 -15.461  47.443  1.00 39.88           C
ATOM    983  C6  G   D  18     -12.401 -16.303  47.069  1.00 40.63           C
ATOM    984  O6  G   D  18     -13.587 -16.009  46.929  1.00 43.89           O
ATOM    985  N1  G   D  18     -11.988 -17.611  46.859  1.00 39.81           N
ATOM    986  C2  G   D  18     -10.696 -18.059  46.993  1.00 41.71           C
ATOM    987  N2  G   D  18     -10.508 -19.367  46.779  1.00 40.32           N
ATOM    988  N3  G   D  18      -9.673 -17.286  47.323  1.00 37.35           N
ATOM    989  C4  G   D  18     -10.053 -16.010  47.542  1.00 37.23           C
ATOM    990  P   U   D  19      -5.677 -13.457  44.216  1.00 52.79           P
ATOM    991  OP1 U   D  19      -4.329 -13.496  43.602  1.00 46.27           O
ATOM    992  OP2 U   D  19      -6.540 -12.254  44.054  1.00 55.93           O
ATOM    993  O5' U   D  19      -6.492 -14.735  43.715  1.00 55.38           O
ATOM    994  C5' U   D  19      -5.832 -15.981  43.523  1.00 54.70           C
ATOM    995  C4' U   D  19      -6.783 -17.013  42.959  1.00 56.00           C
ATOM    996  O4' U   D  19      -7.831 -17.309  43.918  1.00 55.93           O
ATOM    997  C3' U   D  19      -7.562 -16.634  41.714  1.00 57.81           C
ATOM    998  O3' U   D  19      -6.782 -16.746  40.531  1.00 61.46           O
ATOM    999  C2' U   D  19      -8.675 -17.667  41.734  1.00 51.83           C
ATOM   1000  O2' U   D  19      -8.198 -18.924  41.310  1.00 58.51           O
ATOM   1001  C1' U   D  19      -9.007 -17.710  43.225  1.00 51.46           C
ATOM   1002  N1  U   D  19     -10.084 -16.770  43.563  1.00 50.84           N
ATOM   1003  C2  U   D  19     -11.391 -17.187  43.362  1.00 51.02           C
ATOM   1004  O2  U   D  19     -11.676 -18.293  42.953  1.00 58.87           O
ATOM   1005  N3  U   D  19     -12.351 -16.256  43.656  1.00 49.38           N
ATOM   1006  C4  U   D  19     -12.146 -14.979  44.120  1.00 51.40           C
ATOM   1007  O4  U   D  19     -13.117 -14.251  44.311  1.00 51.59           O
ATOM   1008  C5  U   D  19     -10.771 -14.624  44.320  1.00 49.46           C
ATOM   1009  C6  U   D  19      -9.811 -15.511  44.043  1.00 47.79           C
ATOM   1010  P   G   D  20      -7.155 -15.843  39.262  1.00 60.03           P
ATOM   1011  OP1 G   D  20      -6.076 -16.013  38.257  1.00 61.17           O
ATOM   1012  OP2 G   D  20      -7.502 -14.481  39.751  1.00 48.75           O
ATOM   1013  O5' G   D  20      -8.477 -16.534  38.702  1.00 63.52           O
ATOM   1014  C5' G   D  20      -8.418 -17.824  38.096  1.00 60.22           C
ATOM   1015  C4' G   D  20      -9.807 -18.335  37.787  1.00 55.57           C
ATOM   1016  O4' G   D  20     -10.538 -18.528  39.026  1.00 52.46           O
ATOM   1017  C3' G   D  20     -10.725 -17.419  36.998  1.00 57.66           C
ATOM   1018  O3' G   D  20     -10.435 -17.417  35.606  1.00 60.79           O
ATOM   1019  C2' G   D  20     -12.078 -18.043  37.304  1.00 55.86           C
ATOM   1020  O2' G   D  20     -12.283 -19.265  36.619  1.00 57.95           O
ATOM   1021  C1' G   D  20     -11.925 -18.329  38.795  1.00 50.69           C
ATOM   1022  N9  G   D  20     -12.364 -17.183  39.578  1.00 47.15           N
ATOM   1023  C8  G   D  20     -11.579 -16.259  40.226  1.00 48.72           C
ATOM   1024  N7  G   D  20     -12.275 -15.314  40.802  1.00 48.12           N
ATOM   1025  C5  G   D  20     -13.594 -15.640  40.517  1.00 41.65           C
ATOM   1026  C6  G   D  20     -14.790 -14.979  40.852  1.00 39.51           C
ATOM   1027  O6  G   D  20     -14.940 -13.929  41.477  1.00 42.68           O
ATOM   1028  N1  G   D  20     -15.901 -15.658  40.372  1.00 43.91           N
ATOM   1029  C2  G   D  20     -15.866 -16.821  39.653  1.00 43.10           C
ATOM   1030  N2  G   D  20     -17.060 -17.339  39.292  1.00 44.30           N
ATOM   1031  N3  G   D  20     -14.750 -17.439  39.314  1.00 43.47           N
ATOM   1032  C4  G   D  20     -13.663 -16.799  39.778  1.00 42.08           C
ATOM   1033  P   G   D  21     -10.842 -16.140  34.711  1.00 62.84           P
ATOM   1034  OP1 G   D  21     -10.298 -16.390  33.348  1.00 61.01           O
ATOM   1035  OP2 G   D  21     -10.469 -14.896  35.434  1.00 63.53           O
ATOM   1036  O5' G   D  21     -12.432 -16.200  34.660  1.00 58.38           O
ATOM   1037  C5' G   D  21     -13.090 -17.290  34.035  1.00 54.33           C
ATOM   1038  C4' G   D  21     -14.577 -17.079  34.051  1.00 52.54           C
ATOM   1039  O4' G   D  21     -15.066 -17.150  35.416  1.00 50.84           O
ATOM   1040  C3' G   D  21     -15.055 -15.715  33.597  1.00 52.36           C
ATOM   1041  O3' G   D  21     -15.053 -15.559  32.190  1.00 55.70           O
ATOM   1042  C2' G   D  21     -16.461 -15.686  34.175  1.00 53.84           C
ATOM   1043  O2' G   D  21     -17.388 -16.436  33.414  1.00 50.48           O
ATOM   1044  C1' G   D  21     -16.220 -16.327  35.543  1.00 48.93           C
ATOM   1045  N9  G   D  21     -15.954 -15.292  36.532  1.00 47.53           N
ATOM   1046  C8  G   D  21     -14.738 -14.893  37.042  1.00 46.36           C
ATOM   1047  N7  G   D  21     -14.840 -13.901  37.884  1.00 45.10           N
ATOM   1048  C5  G   D  21     -16.203 -13.636  37.935  1.00 46.04           C
ATOM   1049  C6  G   D  21     -16.931 -12.656  38.668  1.00 48.72           C
ATOM   1050  O6  G   D  21     -16.506 -11.793  39.440  1.00 53.35           O
ATOM   1051  N1  G   D  21     -18.298 -12.745  38.424  1.00 52.02           N
ATOM   1052  C2  G   D  21     -18.895 -13.654  37.580  1.00 51.86           C
ATOM   1053  N2  G   D  21     -20.230 -13.580  37.474  1.00 46.98           N
ATOM   1054  N3  G   D  21     -18.229 -14.568  36.892  1.00 50.56           N
ATOM   1055  C4  G   D  21     -16.899 -14.499  37.115  1.00 48.27           C
ATOM   1056  P   C   D  22     -14.881 -14.088  31.564  1.00 58.95           P
ATOM   1057  OP1 C   D  22     -14.690 -14.221  30.094  1.00 61.37           O
ATOM   1058  OP2 C   D  22     -13.849 -13.393  32.377  1.00 61.15           O
ATOM   1059  O5' C   D  22     -16.296 -13.392  31.822  1.00 55.12           O
ATOM   1060  C5' C   D  22     -17.502 -13.971  31.324  1.00 48.14           C
ATOM   1061  C4' C   D  22     -18.707 -13.238  31.871  1.00 49.23           C
ATOM   1062  O4' C   D  22     -18.738 -13.351  33.320  1.00 47.36           O
ATOM   1063  C3' C   D  22     -18.735 -11.736  31.655  1.00 48.96           C
ATOM   1064  O3' C   D  22     -19.177 -11.373  30.358  1.00 53.05           O
ATOM   1065  C2' C   D  22     -19.737 -11.291  32.704  1.00 50.07           C
ATOM   1066  O2' C   D  22     -21.074 -11.529  32.314  1.00 57.29           O
ATOM   1067  C1' C   D  22     -19.357 -12.195  33.874  1.00 46.85           C
ATOM   1068  N1  C   D  22     -18.404 -11.524  34.768  1.00 44.59           N
ATOM   1069  C2  C   D  22     -18.888 -10.584  35.663  1.00 41.78           C
ATOM   1070  O2  C   D  22     -20.094 -10.346  35.679  1.00 45.87           O
ATOM   1071  N3  C   D  22     -18.032  -9.955  36.491  1.00 44.62           N
ATOM   1072  C4  C   D  22     -16.728 -10.240  36.449  1.00 42.71           C
ATOM   1073  N4  C   D  22     -15.924  -9.594  37.292  1.00 44.47           N
ATOM   1074  C5  C   D  22     -16.197 -11.197  35.542  1.00 39.32           C
ATOM   1075  C6  C   D  22     -17.064 -11.812  34.725  1.00 46.77           C
ATOM   1076  P   C   D  23     -18.858  -9.900  29.807  1.00 53.80           P
ATOM   1077  OP1 C   D  23     -19.377  -9.820  28.424  1.00 56.45           O
ATOM   1078  OP2 C   D  23     -17.421  -9.627  30.063  1.00 57.78           O
ATOM   1079  O5' C   D  23     -19.720  -8.941  30.750  1.00 52.59           O
ATOM   1080  C5' C   D  23     -21.141  -8.861  30.627  1.00 47.48           C
ATOM   1081  C4' C   D  23     -21.684  -7.664  31.396  1.00 46.49           C
ATOM   1082  O4' C   D  23     -21.551  -7.879  32.827  1.00 45.75           O
ATOM   1083  C3' C   D  23     -21.003  -6.320  31.161  1.00 48.30           C
ATOM   1084  O3' C   D  23     -21.497  -5.651  30.005  1.00 48.94           O
ATOM   1085  C2' C   D  23     -21.393  -5.557  32.414  1.00 46.81           C
ATOM   1086  O2' C   D  23     -22.729  -5.111  32.347  1.00 45.11           O
ATOM   1087  C1' C   D  23     -21.261  -6.648  33.473  1.00 44.58           C
ATOM   1088  N1  C   D  23     -19.887  -6.719  33.981  1.00 42.52           N
ATOM   1089  C2  C   D  23     -19.524  -5.928  35.073  1.00 43.89           C
ATOM   1090  O2  C   D  23     -20.375  -5.195  35.591  1.00 44.09           O
ATOM   1091  N3  C   D  23     -18.257  -5.991  35.548  1.00 43.17           N
ATOM   1092  C4  C   D  23     -17.377  -6.820  34.985  1.00 45.72           C
ATOM   1093  N4  C   D  23     -16.150  -6.875  35.504  1.00 41.80           N
ATOM   1094  C5  C   D  23     -17.721  -7.638  33.863  1.00 48.20           C
ATOM   1095  C6  C   D  23     -18.972  -7.553  33.397  1.00 42.61           C
ATOM   1096  P   U   D  24     -20.505  -4.728  29.141  1.00 50.71           P
ATOM   1097  OP1 U   D  24     -21.271  -4.282  27.950  1.00 47.39           O
ATOM   1098  OP2 U   D  24     -19.209  -5.432  28.973  1.00 46.54           O
ATOM   1099  O5' U   D  24     -20.230  -3.463  30.066  1.00 49.70           O
ATOM   1100  C5' U   D  24     -21.300  -2.651  30.511  1.00 48.16           C
ATOM   1101  C4' U   D  24     -20.844  -1.760  31.635  1.00 47.44           C
ATOM   1102  O4' U   D  24     -20.349  -2.582  32.724  1.00 42.79           O
ATOM   1103  C3' U   D  24     -19.661  -0.842  31.374  1.00 45.34           C
ATOM   1104  O3' U   D  24     -20.012   0.313  30.618  1.00 47.02           O
ATOM   1105  C2' U   D  24     -19.289  -0.475  32.799  1.00 39.62           C
ATOM   1106  O2' U   D  24     -20.251   0.356  33.378  1.00 36.92           O
ATOM   1107  C1' U   D  24     -19.425  -1.825  33.488  1.00 43.93           C
ATOM   1108  N1  U   D  24     -18.145  -2.535  33.530  1.00 43.01           N
ATOM   1109  C2  U   D  24     -17.242  -2.162  34.507  1.00 45.44           C
ATOM   1110  O2  U   D  24     -17.467  -1.269  35.315  1.00 45.16           O
ATOM   1111  N3  U   D  24     -16.072  -2.873  34.510  1.00 44.49           N
ATOM   1112  C4  U   D  24     -15.727  -3.894  33.661  1.00 50.13           C
ATOM   1113  O4  U   D  24     -14.661  -4.490  33.828  1.00 50.85           O
ATOM   1114  C5  U   D  24     -16.713  -4.203  32.675  1.00 48.89           C
ATOM   1115  C6  U   D  24     -17.859  -3.526  32.647  1.00 42.41           C
ATOM   1116  P   U   D  25     -18.857   1.196  29.918  1.00 49.62           P
ATOM   1117  OP1 U   D  25     -19.520   2.240  29.108  1.00 56.33           O
ATOM   1118  OP2 U   D  25     -17.845   0.319  29.283  1.00 49.77           O
ATOM   1119  O5' U   D  25     -18.164   1.944  31.139  1.00 50.14           O
ATOM   1120  C5' U   D  25     -18.883   2.882  31.922  1.00 42.25           C
ATOM   1121  C4' U   D  25     -17.961   3.519  32.930  1.00 45.67           C
ATOM   1122  O4' U   D  25     -17.545   2.523  33.900  1.00 46.76           O
ATOM   1123  C3' U   D  25     -16.640   4.016  32.373  1.00 47.32           C
ATOM   1124  O3' U   D  25     -16.751   5.281  31.746  1.00 45.02           O
ATOM   1125  C2' U   D  25     -15.784   4.072  33.627  1.00 44.86           C
ATOM   1126  O2' U   D  25     -16.103   5.156  34.468  1.00 47.80           O
ATOM   1127  C1' U   D  25     -16.211   2.784  34.315  1.00 44.14           C
ATOM   1128  N1  U   D  25     -15.363   1.664  33.894  1.00 40.31           N
ATOM   1129  C2  U   D  25     -14.090   1.596  34.421  1.00 39.88           C
ATOM   1130  O2  U   D  25     -13.659   2.416  35.193  1.00 43.98           O
ATOM   1131  N3  U   D  25     -13.341   0.529  34.006  1.00 40.73           N
ATOM   1132  C4  U   D  25     -13.730  -0.459  33.130  1.00 43.56           C
ATOM   1133  O4  U   D  25     -12.969  -1.400  32.896  1.00 41.40           O
ATOM   1134  C5  U   D  25     -15.061  -0.307  32.619  1.00 46.84           C
ATOM   1135  C6  U   D  25     -15.813   0.726  33.014  1.00 38.00           C
ATOM   1136  P   G   D  26     -15.736   5.654  30.574  1.00 45.68           P
ATOM   1137  OP1 G   D  26     -16.236   6.841  29.855  1.00 40.63           O
ATOM   1138  OP2 G   D  26     -15.428   4.410  29.825  1.00 44.44           O
ATOM   1139  O5' G   D  26     -14.409   6.059  31.337  1.00 45.56           O
ATOM   1140  C5' G   D  26     -14.432   7.052  32.336  1.00 45.73           C
ATOM   1141  C4' G   D  26     -13.141   7.031  33.096  1.00 45.71           C
ATOM   1142  O4' G   D  26     -12.986   5.743  33.752  1.00 41.70           O
ATOM   1143  C3' G   D  26     -11.893   7.126  32.240  1.00 43.43           C
ATOM   1144  O3' G   D  26     -11.623   8.465  31.866  1.00 38.90           O
ATOM   1145  C2' G   D  26     -10.842   6.573  33.192  1.00 42.64           C
ATOM   1146  O2' G   D  26     -10.485   7.485  34.215  1.00 34.79           O
ATOM   1147  C1' G   D  26     -11.608   5.407  33.808  1.00 36.98           C
ATOM   1148  N9  G   D  26     -11.392   4.158  33.085  1.00 38.95           N
ATOM   1149  C8  G   D  26     -12.245   3.526  32.208  1.00 36.65           C
ATOM   1150  N7  G   D  26     -11.762   2.398  31.749  1.00 41.61           N
ATOM   1151  C5  G   D  26     -10.513   2.282  32.357  1.00 40.85           C
ATOM   1152  C6  G   D  26      -9.507   1.256  32.257  1.00 41.49           C
ATOM   1153  O6  G   D  26      -9.527   0.187  31.606  1.00 36.78           O
ATOM   1154  N1  G   D  26      -8.392   1.573  33.024  1.00 39.49           N
ATOM   1155  C2  G   D  26      -8.252   2.705  33.792  1.00 39.49           C
ATOM   1156  N2  G   D  26      -7.081   2.847  34.428  1.00 38.54           N
ATOM   1157  N3  G   D  26      -9.179   3.633  33.919  1.00 30.81           N
ATOM   1158  C4  G   D  26     -10.268   3.366  33.176  1.00 36.59           C
ATOM   1159  P   C   D  27     -10.884   8.760  30.481  1.00 44.84           P
ATOM   1160  OP1 C   D  27     -10.987  10.229  30.268  1.00 39.71           O
ATOM   1161  OP2 C   D  27     -11.375   7.825  29.443  1.00 41.66           O
ATOM   1162  O5' C   D  27      -9.367   8.355  30.737  1.00 44.02           O
ATOM   1163  C5' C   D  27      -8.555   9.084  31.640  1.00 44.29           C
ATOM   1164  C4' C   D  27      -7.273   8.338  31.882  1.00 43.79           C
ATOM   1165  O4' C   D  27      -7.609   7.000  32.320  1.00 43.85           O
ATOM   1166  C3' C   D  27      -6.440   8.073  30.651  1.00 44.06           C
ATOM   1167  O3' C   D  27      -5.645   9.182  30.301  1.00 43.22           O
ATOM   1168  C2' C   D  27      -5.600   6.888  31.089  1.00 42.53           C
ATOM   1169  O2' C   D  27      -4.560   7.232  31.970  1.00 46.26           O
ATOM   1170  C1' C   D  27      -6.632   6.086  31.861  1.00 39.38           C
ATOM   1171  N1  C   D  27      -7.294   5.083  31.029  1.00 42.00           N
ATOM   1172  C2  C   D  27      -6.612   3.899  30.751  1.00 38.22           C
ATOM   1173  O2  C   D  27      -5.454   3.767  31.161  1.00 40.03           O
ATOM   1174  N3  C   D  27      -7.229   2.936  30.043  1.00 37.23           N
ATOM   1175  C4  C   D  27      -8.478   3.125  29.607  1.00 38.01           C
ATOM   1176  N4  C   D  27      -9.061   2.124  28.950  1.00 28.39           N
ATOM   1177  C5  C   D  27      -9.184   4.343  29.839  1.00 36.06           C
ATOM   1178  C6  C   D  27      -8.560   5.286  30.550  1.00 37.71           C
ATOM   1179  P   G   D  28      -5.315   9.446  28.760  1.00 49.23           P
ATOM   1180  OP1 G   D  28      -4.658  10.775  28.704  1.00 53.22           O
ATOM   1181  OP2 G   D  28      -6.537   9.190  27.958  1.00 46.39           O
ATOM   1182  O5' G   D  28      -4.258   8.314  28.389  1.00 50.26           O
ATOM   1183  C5' G   D  28      -2.936   8.353  28.907  1.00 47.31           C
ATOM   1184  C4' G   D  28      -2.204   7.083  28.560  1.00 47.43           C
ATOM   1185  O4' G   D  28      -2.933   5.957  29.113  1.00 46.76           O
ATOM   1186  C3' G   D  28      -2.104   6.737  27.085  1.00 50.18           C
ATOM   1187  O3' G   D  28      -1.140   7.456  26.314  1.00 56.33           O
ATOM   1188  C2' G   D  28      -1.831   5.244  27.138  1.00 51.49           C
ATOM   1189  O2' G   D  28      -0.491   4.916  27.454  1.00 61.13           O
ATOM   1190  C1' G   D  28      -2.746   4.823  28.285  1.00 48.13           C
ATOM   1191  N9  G   D  28      -4.042   4.399  27.774  1.00 48.70           N
ATOM   1192  C8  G   D  28      -5.207   5.125  27.709  1.00 42.49           C
ATOM   1193  N7  G   D  28      -6.189   4.464  27.158  1.00 46.35           N
ATOM   1194  C5  G   D  28      -5.636   3.226  26.849  1.00 45.66           C
ATOM   1195  C6  G   D  28      -6.214   2.073  26.233  1.00 42.54           C
ATOM   1196  O6  G   D  28      -7.373   1.909  25.822  1.00 40.83           O
ATOM   1197  N1  G   D  28      -5.290   1.044  26.115  1.00 34.71           N
ATOM   1198  C2  G   D  28      -3.985   1.102  26.530  1.00 44.75           C
ATOM   1199  N2  G   D  28      -3.239   0.000  26.303  1.00 42.93           N
ATOM   1200  N3  G   D  28      -3.440   2.157  27.115  1.00 41.64           N
ATOM   1201  C4  G   D  28      -4.315   3.172  27.235  1.00 45.38           C
TER    1202      G   D  28
ATOM   1203  N   LYS A   2      27.499  27.319  18.688  1.00 79.07           N
ATOM   1204  CA  LYS A   2      26.358  26.459  18.254  1.00 76.09           C
ATOM   1205  C   LYS A   2      25.213  26.670  19.226  1.00 77.16           C
ATOM   1206  O   LYS A   2      25.328  27.463  20.162  1.00 77.05           O
ATOM   1207  CB  LYS A   2      26.784  24.991  18.247  1.00 72.90           C
ATOM   1208  CG  LYS A   2      25.848  24.061  17.506  1.00 69.96           C
ATOM   1209  CD  LYS A   2      26.582  22.794  17.093  1.00 68.69           C
ATOM   1210  CE  LYS A   2      27.183  22.072  18.294  1.00 66.99           C
ATOM   1211  NZ  LYS A   2      27.984  20.889  17.884  1.00 66.00           N
ATOM   1212  N   MET A   3      24.104  25.974  19.007  1.00 79.67           N
ATOM   1213  CA  MET A   3      22.961  26.134  19.894  1.00 79.83           C
ATOM   1214  C   MET A   3      22.572  24.854  20.611  1.00 78.23           C
ATOM   1215  O   MET A   3      21.940  24.897  21.668  1.00 77.11           O
ATOM   1216  CB  MET A   3      21.753  26.684  19.134  1.00 79.86           C
ATOM   1217  CG  MET A   3      20.615  27.056  20.070  1.00 86.79           C
ATOM   1218  SD  MET A   3      19.380  28.122  19.352  1.00 92.52           S
ATOM   1219  CE  MET A   3      20.131  29.761  19.600  1.00 90.18           C
ATOM   1220  N   LEU A   4      22.939  23.711  20.044  1.00 76.68           N
ATOM   1221  CA  LEU A   4      22.611  22.455  20.695  1.00 77.51           C
ATOM   1222  C   LEU A   4      23.559  22.285  21.875  1.00 74.78           C
ATOM   1223  O   LEU A   4      23.312  21.472  22.769  1.00 71.10           O
ATOM   1224  CB  LEU A   4      22.716  21.281  19.714  1.00 78.27           C
ATOM   1225  CG  LEU A   4      24.068  20.861  19.155  1.00 79.72           C
ATOM   1226  CD1 LEU A   4      24.910  20.223  20.248  1.00 83.80           C
ATOM   1227  CD2 LEU A   4      23.839  19.873  18.026  1.00 81.67           C
ATOM   1228  N   GLU A   5      24.639  23.069  21.871  1.00 71.56           N
ATOM   1229  CA  GLU A   5      25.610  23.044  22.958  1.00 67.68           C
ATOM   1230  C   GLU A   5      24.932  23.741  24.134  1.00 65.07           C
ATOM   1231  O   GLU A   5      25.258  23.516  25.296  1.00 64.10           O
ATOM   1232  CB  GLU A   5      26.883  23.792  22.558  1.00 71.05           C
ATOM   1233  CG  GLU A   5      26.751  25.315  22.523  1.00 76.31           C
ATOM   1234  CD  GLU A   5      27.977  25.996  21.927  1.00 78.93           C
ATOM   1235  OE1 GLU A   5      28.900  25.288  21.465  1.00 80.57           O
ATOM   1236  OE2 GLU A   5      28.015  27.242  21.912  1.00 79.72           O
ATOM   1237  N   GLN A   6      23.965  24.587  23.805  1.00 65.43           N
ATOM   1238  CA  GLN A   6      23.199  25.323  24.799  1.00 64.40           C
ATOM   1239  C   GLN A   6      22.238  24.346  25.491  1.00 61.87           C
ATOM   1240  O   GLN A   6      21.994  24.439  26.699  1.00 61.96           O
ATOM   1241  CB  GLN A   6      22.436  26.453  24.100  1.00 64.39           C
ATOM   1242  CG  GLN A   6      21.678  27.393  25.013  1.00 75.07           C
ATOM   1243  CD  GLN A   6      21.089  28.575  24.258  1.00 79.13           C
ATOM   1244  OE1 GLN A   6      20.150  29.223  24.728  1.00 80.31           O
ATOM   1245  NE2 GLN A   6      21.645  28.866  23.083  1.00 77.60           N
ATOM   1246  N   LEU A   7      21.704  23.400  24.723  1.00 56.95           N
ATOM   1247  CA  LEU A   7      20.790  22.413  25.282  1.00 55.81           C
ATOM   1248  C   LEU A   7      21.566  21.419  26.136  1.00 52.50           C
ATOM   1249  O   LEU A   7      21.105  21.013  27.204  1.00 48.01           O
ATOM   1250  CB  LEU A   7      20.043  21.662  24.171  1.00 54.68           C
ATOM   1251  CG  LEU A   7      19.078  20.575  24.678  1.00 52.72           C
ATOM   1252  CD1 LEU A   7      18.072  21.185  25.648  1.00 46.85           C
ATOM   1253  CD2 LEU A   7      18.366  19.912  23.506  1.00 47.49           C
ATOM   1254  N   GLU A   8      22.749  21.035  25.659  1.00 53.41           N
ATOM   1255  CA  GLU A   8      23.602  20.093  26.384  1.00 51.78           C
ATOM   1256  C   GLU A   8      23.999  20.667  27.730  1.00 49.65           C
ATOM   1257  O   GLU A   8      24.229  19.927  28.672  1.00 50.18           O
ATOM   1258  CB  GLU A   8      24.865  19.762  25.588  1.00 53.96           C
ATOM   1259  CG  GLU A   8      24.615  19.056  24.273  1.00 56.85           C
ATOM   1260  CD  GLU A   8      25.893  18.757  23.515  1.00 62.91           C
ATOM   1261  OE1 GLU A   8      26.794  19.625  23.507  1.00 69.35           O
ATOM   1262  OE2 GLU A   8      25.997  17.663  22.914  1.00 65.66           O
ATOM   1263  N   LYS A   9      24.077  21.986  27.830  1.00 46.12           N
ATOM   1264  CA  LYS A   9      24.439  22.585  29.097  1.00 47.28           C
ATOM   1265  C   LYS A   9      23.264  22.444  30.073  1.00 52.53           C
ATOM   1266  O   LYS A   9      23.459  22.206  31.275  1.00 48.76           O
ATOM   1267  CB  LYS A   9      24.831  24.051  28.879  1.00 50.22           C
ATOM   1268  CG  LYS A   9      25.452  24.715  30.092  1.00 53.68           C
ATOM   1269  CD  LYS A   9      26.099  26.051  29.730  1.00 61.00           C
ATOM   1270  CE  LYS A   9      26.563  26.806  30.978  1.00 58.16           C
ATOM   1271  NZ  LYS A   9      27.153  28.136  30.663  1.00 60.85           N
ATOM   1272  N   LYS A  10      22.041  22.564  29.549  1.00 57.25           N
ATOM   1273  CA  LYS A  10      20.829  22.437  30.365  1.00 57.02           C
ATOM   1274  C   LYS A  10      20.705  21.011  30.899  1.00 57.12           C
ATOM   1275  O   LYS A  10      20.473  20.800  32.092  1.00 59.89           O
ATOM   1276  CB  LYS A  10      19.592  22.781  29.536  1.00 56.22           C
ATOM   1277  CG  LYS A  10      19.622  24.177  28.971  1.00 60.60           C
ATOM   1278  CD  LYS A  10      18.398  24.450  28.120  1.00 66.30           C
ATOM   1279  CE  LYS A  10      18.318  25.916  27.720  1.00 64.13           C
ATOM   1280  NZ  LYS A  10      18.172  26.788  28.912  1.00 62.83           N
ATOM   1281  N   LEU A  11      20.858  20.035  30.009  1.00 54.59           N
ATOM   1282  CA  LEU A  11      20.781  18.631  30.396  1.00 53.54           C
ATOM   1283  C   LEU A  11      21.933  18.261  31.310  1.00 54.03           C
ATOM   1284  O   LEU A  11      21.776  17.430  32.196  1.00 61.46           O
ATOM   1285  CB  LEU A  11      20.849  17.710  29.174  1.00 52.83           C
ATOM   1286  CG  LEU A  11      19.684  17.565  28.197  1.00 51.94           C
ATOM   1287  CD1 LEU A  11      20.078  16.565  27.132  1.00 49.11           C
ATOM   1288  CD2 LEU A  11      18.435  17.096  28.920  1.00 49.33           C
ATOM   1289  N   GLY A  12      23.095  18.868  31.083  1.00 52.20           N
ATOM   1290  CA  GLY A  12      24.259  18.560  31.887  1.00 46.29           C
ATOM   1291  C   GLY A  12      24.913  17.304  31.350  1.00 46.46           C
ATOM   1292  O   GLY A  12      25.358  16.440  32.110  1.00 47.62           O
ATOM   1293  N   TYR A  13      24.952  17.194  30.029  1.00 43.15           N
ATOM   1294  CA  TYR A  13      25.556  16.048  29.356  1.00 44.81           C
ATOM   1295  C   TYR A  13      25.907  16.438  27.928  1.00 49.52           C
ATOM   1296  O   TYR A  13      25.147  17.154  27.270  1.00 48.51           O
ATOM   1297  CB  TYR A  13      24.586  14.861  29.320  1.00 47.46           C
ATOM   1298  CG  TYR A  13      25.047  13.738  28.427  1.00 44.90           C
ATOM   1299  CD1 TYR A  13      25.904  12.751  28.903  1.00 48.56           C
ATOM   1300  CD2 TYR A  13      24.689  13.704  27.076  1.00 47.61           C
ATOM   1301  CE1 TYR A  13      26.405  11.753  28.053  1.00 47.53           C
ATOM   1302  CE2 TYR A  13      25.185  12.718  26.221  1.00 47.63           C
ATOM   1303  CZ  TYR A  13      26.043  11.749  26.720  1.00 45.07           C
ATOM   1304  OH  TYR A  13      26.545  10.788  25.889  1.00 39.74           O
ATOM   1305  N   THR A  14      27.057  15.962  27.451  1.00 53.52           N
ATOM   1306  CA  THR A  14      27.512  16.250  26.089  1.00 54.77           C
ATOM   1307  C   THR A  14      27.518  14.996  25.226  1.00 54.43           C
ATOM   1308  O   THR A  14      28.021  13.942  25.624  1.00 53.72           O
ATOM   1309  CB  THR A  14      28.939  16.860  26.065  1.00 54.31           C
ATOM   1310  OG1 THR A  14      28.912  18.169  26.644  1.00 58.29           O
ATOM   1311  CG2 THR A  14      29.445  16.968  24.637  1.00 44.07           C
ATOM   1312  N   PHE A  15      26.966  15.116  24.030  1.00 52.11           N
ATOM   1313  CA  PHE A  15      26.918  13.974  23.149  1.00 51.51           C
ATOM   1314  C   PHE A  15      28.235  13.782  22.464  1.00 53.86           C
ATOM   1315  O   PHE A  15      29.032  14.712  22.352  1.00 54.66           O
ATOM   1316  CB  PHE A  15      25.828  14.136  22.090  1.00 43.90           C
ATOM   1317  CG  PHE A  15      24.452  13.903  22.611  1.00 38.60           C
ATOM   1318  CD1 PHE A  15      23.918  14.732  23.594  1.00 38.67           C
ATOM   1319  CD2 PHE A  15      23.706  12.826  22.163  1.00 33.71           C
ATOM   1320  CE1 PHE A  15      22.662  14.489  24.130  1.00 40.27           C
ATOM   1321  CE2 PHE A  15      22.447  12.572  22.695  1.00 39.36           C
ATOM   1322  CZ  PHE A  15      21.924  13.403  23.680  1.00 37.61           C
ATOM   1323  N   LYS A  16      28.452  12.549  22.027  1.00 55.05           N
ATOM   1324  CA  LYS A  16      29.642  12.163  21.289  1.00 56.09           C
ATOM   1325  C   LYS A  16      29.157  12.176  19.840  1.00 54.57           C
ATOM   1326  O   LYS A  16      29.900  12.474  18.915  1.00 51.67           O
ATOM   1327  CB  LYS A  16      30.076  10.751  21.705  1.00 51.74           C
ATOM   1328  CG  LYS A  16      31.120  10.106  20.812  1.00 51.18           C
ATOM   1329  CD  LYS A  16      31.383   8.678  21.271  1.00 57.24           C
ATOM   1330  CE  LYS A  16      32.141   7.859  20.235  1.00 53.74           C
ATOM   1331  NZ  LYS A  16      33.526   8.339  20.051  1.00 59.05           N
ATOM   1332  N   ASP A  17      27.876  11.861  19.680  1.00 59.31           N
ATOM   1333  CA  ASP A  17      27.208  11.816  18.390  1.00 60.69           C
ATOM   1334  C   ASP A  17      26.098  12.872  18.375  1.00 58.89           C
ATOM   1335  O   ASP A  17      24.946  12.584  18.703  1.00 56.27           O
ATOM   1336  CB  ASP A  17      26.612  10.424  18.166  1.00 64.67           C
ATOM   1337  CG  ASP A  17      25.915  10.296  16.822  1.00 73.82           C
ATOM   1338  OD1 ASP A  17      24.998  11.100  16.548  1.00 76.37           O
ATOM   1339  OD2 ASP A  17      26.280   9.392  16.038  1.00 78.21           O
ATOM   1340  N   LYS A  18      26.463  14.092  17.997  1.00 57.95           N
ATOM   1341  CA  LYS A  18      25.525  15.205  17.949  1.00 58.20           C
ATOM   1342  C   LYS A  18      24.310  14.924  17.058  1.00 56.43           C
ATOM   1343  O   LYS A  18      23.215  15.403  17.330  1.00 55.15           O
ATOM   1344  CB  LYS A  18      26.243  16.464  17.451  1.00 60.24           C
ATOM   1345  CG  LYS A  18      27.462  16.895  18.264  1.00 62.87           C
ATOM   1346  CD  LYS A  18      27.078  17.303  19.677  1.00 68.87           C
ATOM   1347  CE  LYS A  18      28.236  17.978  20.421  1.00 73.02           C
ATOM   1348  NZ  LYS A  18      29.463  17.134  20.555  1.00 73.23           N
ATOM   1349  N   SER A  19      24.496  14.142  16.001  1.00 56.46           N
ATOM   1350  CA  SER A  19      23.391  13.846  15.090  1.00 56.99           C
ATOM   1351  C   SER A  19      22.295  13.018  15.759  1.00 57.23           C
ATOM   1352  O   SER A  19      21.148  13.006  15.309  1.00 58.07           O
ATOM   1353  CB  SER A  19      23.898  13.115  13.842  1.00 57.35           C
ATOM   1354  OG  SER A  19      24.037  11.732  14.085  1.00 58.47           O
ATOM   1355  N   LEU A  20      22.650  12.318  16.829  1.00 55.46           N
ATOM   1356  CA  LEU A  20      21.682  11.513  17.551  1.00 52.62           C
ATOM   1357  C   LEU A  20      20.811  12.486  18.324  1.00 52.58           C
ATOM   1358  O   LEU A  20      19.588  12.329  18.388  1.00 53.74           O
ATOM   1359  CB  LEU A  20      22.397  10.565  18.509  1.00 54.74           C
ATOM   1360  CG  LEU A  20      21.562   9.465  19.156  1.00 55.46           C
ATOM   1361  CD1 LEU A  20      20.769   8.710  18.081  1.00 51.98           C
ATOM   1362  CD2 LEU A  20      22.490   8.515  19.910  1.00 54.46           C
ATOM   1363  N   LEU A  21      21.455  13.501  18.895  1.00 47.87           N
ATOM   1364  CA  LEU A  21      20.762  14.530  19.652  1.00 45.89           C
ATOM   1365  C   LEU A  21      19.817  15.276  18.721  1.00 47.14           C
ATOM   1366  O   LEU A  21      18.710  15.646  19.111  1.00 46.79           O
ATOM   1367  CB  LEU A  21      21.759  15.519  20.251  1.00 45.30           C
ATOM   1368  CG  LEU A  21      21.122  16.727  20.934  1.00 41.40           C
ATOM   1369  CD1 LEU A  21      20.448  16.275  22.192  1.00 46.15           C
ATOM   1370  CD2 LEU A  21      22.156  17.759  21.258  1.00 45.33           C
ATOM   1371  N   GLU A  22      20.265  15.507  17.491  1.00 47.66           N
ATOM   1372  CA  GLU A  22      19.452  16.209  16.510  1.00 51.70           C
ATOM   1373  C   GLU A  22      18.251  15.361  16.150  1.00 53.21           C
ATOM   1374  O   GLU A  22      17.173  15.884  15.842  1.00 53.77           O
ATOM   1375  CB  GLU A  22      20.250  16.481  15.242  1.00 58.21           C
ATOM   1376  CG  GLU A  22      21.571  17.181  15.467  1.00 68.53           C
ATOM   1377  CD  GLU A  22      22.279  17.509  14.164  1.00 72.53           C
ATOM   1378  OE1 GLU A  22      22.537  16.580  13.364  1.00 74.34           O
ATOM   1379  OE2 GLU A  22      22.577  18.700  13.942  1.00 77.50           O
ATOM   1380  N   LYS A  23      18.447  14.048  16.178  1.00 51.40           N
ATOM   1381  CA  LYS A  23      17.383  13.112  15.854  1.00 52.48           C
ATOM   1382  C   LYS A  23      16.247  13.265  16.854  1.00 50.84           C
ATOM   1383  O   LYS A  23      15.084  13.359  16.464  1.00 53.55           O
ATOM   1384  CB  LYS A  23      17.913  11.679  15.891  1.00 57.12           C
ATOM   1385  CG  LYS A  23      16.950  10.623  15.361  1.00 59.62           C
ATOM   1386  CD  LYS A  23      17.622   9.257  15.387  1.00 65.37           C
ATOM   1387  CE  LYS A  23      16.848   8.214  14.606  1.00 67.93           C
ATOM   1388  NZ  LYS A  23      17.510   6.875  14.650  1.00 71.10           N
ATOM   1389  N   ALA A  24      16.588  13.300  18.142  1.00 46.10           N
ATOM   1390  CA  ALA A  24      15.581  13.435  19.197  1.00 43.20           C
ATOM   1391  C   ALA A  24      14.760  14.721  19.076  1.00 45.22           C
ATOM   1392  O   ALA A  24      13.623  14.785  19.525  1.00 44.39           O
ATOM   1393  CB  ALA A  24      16.243  13.375  20.555  1.00 36.99           C
ATOM   1394  N   LEU A  25      15.343  15.736  18.455  1.00 45.50           N
ATOM   1395  CA  LEU A  25      14.687  17.018  18.285  1.00 48.03           C
ATOM   1396  C   LEU A  25      13.933  17.183  16.952  1.00 51.81           C
ATOM   1397  O   LEU A  25      13.189  18.144  16.775  1.00 52.26           O
ATOM   1398  CB  LEU A  25      15.731  18.130  18.398  1.00 45.82           C
ATOM   1399  CG  LEU A  25      16.555  18.237  19.682  1.00 43.82           C
ATOM   1400  CD1 LEU A  25      17.912  18.872  19.345  1.00 30.83           C
ATOM   1401  CD2 LEU A  25      15.787  19.046  20.738  1.00 30.83           C
ATOM   1402  N   THR A  26      14.104  16.257  16.019  1.00 51.22           N
ATOM   1403  CA  THR A  26      13.457  16.396  14.724  1.00 48.62           C
ATOM   1404  C   THR A  26      12.132  15.686  14.512  1.00 52.76           C
ATOM   1405  O   THR A  26      12.028  14.467  14.658  1.00 51.83           O
ATOM   1406  CB  THR A  26      14.387  15.948  13.636  1.00 48.53           C
ATOM   1407  OG1 THR A  26      15.656  16.583  13.824  1.00 48.68           O
ATOM   1408  CG2 THR A  26      13.820  16.316  12.281  1.00 52.21           C
ATOM   1409  N   HIS A  27      11.128  16.470  14.129  1.00 52.13           N
ATOM   1410  CA  HIS A  27       9.790  15.963  13.877  1.00 49.03           C
ATOM   1411  C   HIS A  27       9.744  15.425  12.450  1.00 51.59           C
ATOM   1412  O   HIS A  27      10.540  15.824  11.604  1.00 50.72           O
ATOM   1413  CB  HIS A  27       8.785  17.097  14.074  1.00 49.13           C
ATOM   1414  CG  HIS A  27       7.352  16.678  13.958  1.00 55.21           C
ATOM   1415  ND1 HIS A  27       6.679  16.034  14.976  1.00 58.22           N
ATOM   1416  CD2 HIS A  27       6.470  16.792  12.937  1.00 47.42           C
ATOM   1417  CE1 HIS A  27       5.447  15.769  14.585  1.00 52.85           C
ATOM   1418  NE2 HIS A  27       5.294  16.218  13.352  1.00 49.35           N
ATOM   1419  N   VAL A  28       8.820  14.506  12.197  1.00 51.09           N
ATOM   1420  CA  VAL A  28       8.667  13.893  10.886  1.00 48.35           C
ATOM   1421  C   VAL A  28       8.561  14.867   9.718  1.00 47.40           C
ATOM   1422  O   VAL A  28       9.201  14.673   8.694  1.00 46.67           O
ATOM   1423  CB  VAL A  28       7.427  12.969  10.858  1.00 48.84           C
ATOM   1424  CG1 VAL A  28       6.219  13.720  11.372  1.00 44.99           C
ATOM   1425  CG2 VAL A  28       7.170  12.471   9.439  1.00 49.16           C
ATOM   1426  N   SER A  29       7.749  15.906   9.851  1.00 51.69           N
ATOM   1427  CA  SER A  29       7.591  16.859   8.748  1.00 53.77           C
ATOM   1428  C   SER A  29       8.903  17.516   8.331  1.00 53.46           C
ATOM   1429  O   SER A  29       9.117  17.780   7.155  1.00 56.01           O
ATOM   1430  CB  SER A  29       6.582  17.949   9.106  1.00 51.92           C
ATOM   1431  OG  SER A  29       7.069  18.780  10.149  1.00 54.44           O
ATOM   1432  N   TYR A  30       9.781  17.776   9.292  1.00 56.20           N
ATOM   1433  CA  TYR A  30      11.060  18.413   8.998  1.00 55.76           C
ATOM   1434  C   TYR A  30      12.034  17.472   8.302  1.00 60.00           C
ATOM   1435  O   TYR A  30      12.880  17.923   7.530  1.00 65.40           O
ATOM   1436  CB  TYR A  30      11.676  18.957  10.286  1.00 54.17           C
ATOM   1437  CG  TYR A  30      12.948  19.764  10.101  1.00 56.07           C
ATOM   1438  CD1 TYR A  30      14.177  19.132   9.905  1.00 53.31           C
ATOM   1439  CD2 TYR A  30      12.926  21.162  10.155  1.00 56.87           C
ATOM   1440  CE1 TYR A  30      15.351  19.864   9.773  1.00 54.94           C
ATOM   1441  CE2 TYR A  30      14.099  21.906  10.021  1.00 58.89           C
ATOM   1442  CZ  TYR A  30      15.310  21.249   9.831  1.00 59.64           C
ATOM   1443  OH  TYR A  30      16.480  21.970   9.698  1.00 58.57           O
ATOM   1444  N   SER A  31      11.915  16.172   8.569  1.00 59.07           N
ATOM   1445  CA  SER A  31      12.782  15.162   7.953  1.00 56.65           C
ATOM   1446  C   SER A  31      12.116  13.791   7.959  1.00 56.67           C
ATOM   1447  O   SER A  31      11.846  13.232   9.021  1.00 59.06           O
ATOM   1448  CB  SER A  31      14.118  15.081   8.697  1.00 53.96           C
ATOM   1449  OG  SER A  31      14.710  13.803   8.522  1.00 48.66           O
ATOM   1450  N   LYS A  32      11.861  13.245   6.775  1.00 57.34           N
ATOM   1451  CA  LYS A  32      11.217  11.939   6.664  1.00 58.58           C
ATOM   1452  C   LYS A  32      12.135  10.766   7.031  1.00 57.36           C
ATOM   1453  O   LYS A  32      11.658   9.706   7.417  1.00 55.33           O
ATOM   1454  CB  LYS A  32      10.672  11.743   5.239  1.00 59.67           C
ATOM   1455  CG  LYS A  32      11.746  11.582   4.161  1.00 64.79           C
ATOM   1456  CD  LYS A  32      11.484  12.462   2.937  1.00 67.76           C
ATOM   1457  CE  LYS A  32      12.447  13.661   2.846  1.00 65.58           C
ATOM   1458  NZ  LYS A  32      12.291  14.652   3.950  1.00 56.83           N
ATOM   1459  N   LYS A  33      13.449  10.963   6.935  1.00 61.02           N
ATOM   1460  CA  LYS A  33      14.410   9.892   7.224  1.00 60.59           C
ATOM   1461  C   LYS A  33      14.879   9.807   8.674  1.00 57.12           C
ATOM   1462  O   LYS A  33      14.854   8.736   9.276  1.00 57.51           O
ATOM   1463  CB  LYS A  33      15.643  10.024   6.319  1.00 65.27           C
ATOM   1464  CG  LYS A  33      15.329  10.271   4.846  1.00 74.08           C
ATOM   1465  CD  LYS A  33      14.732   9.051   4.169  1.00 78.95           C
ATOM   1466  CE  LYS A  33      15.824   8.115   3.688  1.00 81.94           C
ATOM   1467  NZ  LYS A  33      16.828   7.862   4.754  1.00 85.08           N
ATOM   1468  N   GLU A  34      15.304  10.926   9.242  1.00 55.79           N
ATOM   1469  CA  GLU A  34      15.797  10.903  10.612  1.00 55.68           C
ATOM   1470  C   GLU A  34      15.016  11.768  11.607  1.00 51.03           C
ATOM   1471  O   GLU A  34      15.351  12.936  11.813  1.00 47.21           O
ATOM   1472  CB  GLU A  34      17.277  11.296  10.609  1.00 62.08           C
ATOM   1473  CG  GLU A  34      18.144  10.396   9.740  1.00 72.36           C
ATOM   1474  CD  GLU A  34      18.475   9.034  10.378  1.00 81.72           C
ATOM   1475  OE1 GLU A  34      18.971   9.017  11.526  1.00 88.26           O
ATOM   1476  OE2 GLU A  34      18.230   7.983   9.738  1.00 80.21           O
ATOM   1477  N   HIS A  35      13.982  11.183  12.218  1.00 45.78           N
ATOM   1478  CA  HIS A  35      13.159  11.886  13.200  1.00 49.00           C
ATOM   1479  C   HIS A  35      12.986  11.068  14.507  1.00 46.51           C
ATOM   1480  O   HIS A  35      13.476   9.944  14.618  1.00 48.24           O
ATOM   1481  CB  HIS A  35      11.829  12.292  12.613  1.00 46.44           C
ATOM   1482  CG  HIS A  35      10.973  11.087  12.200  1.00 47.23           C
ATOM   1483  ND1 HIS A  35      10.257  10.328  13.099  1.00 50.02           N
ATOM   1484  CD2 HIS A  35      10.753  10.538  10.983  1.00 45.23           C
ATOM   1485  CE1 HIS A  35       9.630   9.362  12.452  1.00 50.05           C
ATOM   1486  NE2 HIS A  35       9.914   9.467  11.166  1.00 50.25           N
ATOM   1487  N   TYR A  36      12.275  11.665  15.465  1.00 47.67           N
ATOM   1488  CA  TYR A  36      12.202  11.075  16.813  1.00 49.04           C
ATOM   1489  C   TYR A  36      11.202   9.947  17.108  1.00 50.94           C
ATOM   1490  O   TYR A  36      11.160   9.459  18.236  1.00 51.12           O
ATOM   1491  CB  TYR A  36      11.992  12.206  17.825  1.00 44.81           C
ATOM   1492  CG  TYR A  36      10.638  12.852  17.777  1.00 47.28           C
ATOM   1493  CD1 TYR A  36       9.472  12.167  18.122  1.00 47.27           C
ATOM   1494  CD2 TYR A  36      10.522  14.181  17.359  1.00 49.17           C
ATOM   1495  CE1 TYR A  36       8.233  12.777  18.056  1.00 45.22           C
ATOM   1496  CE2 TYR A  36       9.283  14.802  17.288  1.00 46.75           C
ATOM   1497  CZ  TYR A  36       8.143  14.094  17.636  1.00 52.27           C
ATOM   1498  OH  TYR A  36       6.905  14.691  17.548  1.00 55.38           O
ATOM   1499  N   GLU A  37      10.406   9.508  16.145  1.00 53.27           N
ATOM   1500  CA  GLU A  37       9.413   8.462  16.460  1.00 50.46           C
ATOM   1501  C   GLU A  37       9.946   7.224  17.211  1.00 45.86           C
ATOM   1502  O   GLU A  37       9.416   6.861  18.262  1.00 45.12           O
ATOM   1503  CB  GLU A  37       8.741   8.019  15.157  1.00 53.05           C
ATOM   1504  CG  GLU A  37       7.380   7.369  15.322  1.00 58.21           C
ATOM   1505  CD  GLU A  37       6.849   6.815  14.011  1.00 65.51           C
ATOM   1506  OE1 GLU A  37       6.698   7.599  13.052  1.00 75.20           O
ATOM   1507  OE2 GLU A  37       6.582   5.598  13.958  1.00 67.44           O
ATOM   1508  N   THR A  38      10.995   6.587  16.700  1.00 44.07           N
ATOM   1509  CA  THR A  38      11.517   5.386  17.356  1.00 48.49           C
ATOM   1510  C   THR A  38      12.140   5.632  18.730  1.00 48.42           C
ATOM   1511  O   THR A  38      12.016   4.805  19.636  1.00 48.61           O
ATOM   1512  CB  THR A  38      12.567   4.646  16.495  1.00 50.61           C
ATOM   1513  OG1 THR A  38      12.342   4.901  15.104  1.00 52.61           O
ATOM   1514  CG2 THR A  38      12.460   3.145  16.738  1.00 48.89           C
ATOM   1515  N   LEU A  39      12.821   6.761  18.878  1.00 49.82           N
ATOM   1516  CA  LEU A  39      13.445   7.121  20.148  1.00 45.33           C
ATOM   1517  C   LEU A  39      12.380   7.344  21.226  1.00 44.95           C
ATOM   1518  O   LEU A  39      12.550   6.955  22.387  1.00 41.36           O
ATOM   1519  CB  LEU A  39      14.266   8.394  19.974  1.00 46.37           C
ATOM   1520  CG  LEU A  39      15.512   8.272  19.105  1.00 48.92           C
ATOM   1521  CD1 LEU A  39      15.990   9.662  18.693  1.00 51.98           C
ATOM   1522  CD2 LEU A  39      16.590   7.525  19.887  1.00 46.40           C
ATOM   1523  N   GLU A  40      11.281   7.983  20.842  1.00 42.95           N
ATOM   1524  CA  GLU A  40      10.208   8.237  21.794  1.00 46.04           C
ATOM   1525  C   GLU A  40       9.666   6.898  22.298  1.00 41.75           C
ATOM   1526  O   GLU A  40       9.243   6.779  23.449  1.00 40.73           O
ATOM   1527  CB  GLU A  40       9.103   9.072  21.127  1.00 46.22           C
ATOM   1528  CG  GLU A  40       7.899   9.389  22.008  1.00 50.80           C
ATOM   1529  CD  GLU A  40       6.795   8.346  21.894  1.00 52.05           C
ATOM   1530  OE1 GLU A  40       6.540   7.872  20.769  1.00 51.75           O
ATOM   1531  OE2 GLU A  40       6.169   8.010  22.922  1.00 61.45           O
ATOM   1532  N   PHE A  41       9.688   5.893  21.427  1.00 41.09           N
ATOM   1533  CA  PHE A  41       9.224   4.564  21.787  1.00 40.98           C
ATOM   1534  C   PHE A  41      10.092   4.070  22.951  1.00 41.33           C
ATOM   1535  O   PHE A  41       9.578   3.700  24.000  1.00 42.20           O
ATOM   1536  CB  PHE A  41       9.360   3.636  20.579  1.00 43.57           C
ATOM   1537  CG  PHE A  41       8.760   2.271  20.782  1.00 41.61           C
ATOM   1538  CD1 PHE A  41       7.387   2.111  20.901  1.00 46.83           C
ATOM   1539  CD2 PHE A  41       9.574   1.145  20.866  1.00 46.16           C
ATOM   1540  CE1 PHE A  41       6.827   0.837  21.105  1.00 53.88           C
ATOM   1541  CE2 PHE A  41       9.033  -0.132  21.070  1.00 48.64           C
ATOM   1542  CZ  PHE A  41       7.656  -0.287  21.190  1.00 51.41           C
ATOM   1543  N   LEU A  42      11.411   4.091  22.759  1.00 41.34           N
ATOM   1544  CA  LEU A  42      12.367   3.668  23.780  1.00 36.84           C
ATOM   1545  C   LEU A  42      12.367   4.589  24.992  1.00 38.44           C
ATOM   1546  O   LEU A  42      12.443   4.134  26.136  1.00 42.01           O
ATOM   1547  CB  LEU A  42      13.771   3.624  23.184  1.00 34.84           C
ATOM   1548  CG  LEU A  42      14.989   3.483  24.105  1.00 34.02           C
ATOM   1549  CD1 LEU A  42      14.897   2.222  24.937  1.00 35.93           C
ATOM   1550  CD2 LEU A  42      16.241   3.448  23.243  1.00 27.02           C
ATOM   1551  N   GLY A  43      12.286   5.890  24.740  1.00 37.21           N
ATOM   1552  CA  GLY A  43      12.282   6.839  25.833  1.00 35.80           C
ATOM   1553  C   GLY A  43      11.119   6.622  26.774  1.00 42.47           C
ATOM   1554  O   GLY A  43      11.243   6.837  27.983  1.00 44.23           O
ATOM   1555  N   ASP A  44       9.987   6.198  26.215  1.00 44.81           N
ATOM   1556  CA  ASP A  44       8.774   5.957  26.979  1.00 47.48           C
ATOM   1557  C   ASP A  44       9.053   4.956  28.103  1.00 48.34           C
ATOM   1558  O   ASP A  44       8.653   5.157  29.248  1.00 52.82           O
ATOM   1559  CB  ASP A  44       7.696   5.414  26.038  1.00 61.07           C
ATOM   1560  CG  ASP A  44       6.311   5.966  26.341  1.00 69.78           C
ATOM   1561  OD1 ASP A  44       5.868   5.837  27.504  1.00 76.47           O
ATOM   1562  OD2 ASP A  44       5.664   6.519  25.415  1.00 67.32           O
ATOM   1563  N   ALA A  45       9.759   3.883  27.764  1.00 47.35           N
ATOM   1564  CA  ALA A  45      10.101   2.827  28.717  1.00 47.35           C
ATOM   1565  C   ALA A  45      11.119   3.286  29.753  1.00 45.29           C
ATOM   1566  O   ALA A  45      10.948   3.071  30.952  1.00 45.36           O
ATOM   1567  CB  ALA A  45      10.645   1.621  27.968  1.00 52.45           C
ATOM   1568  N   LEU A  46      12.185   3.909  29.275  1.00 43.76           N
ATOM   1569  CA  LEU A  46      13.236   4.403  30.144  1.00 43.21           C
ATOM   1570  C   LEU A  46      12.668   5.280  31.258  1.00 40.98           C
ATOM   1571  O   LEU A  46      12.881   5.026  32.450  1.00 38.28           O
ATOM   1572  CB  LEU A  46      14.236   5.205  29.324  1.00 42.78           C
ATOM   1573  CG  LEU A  46      15.560   5.379  30.053  1.00 50.91           C
ATOM   1574  CD1 LEU A  46      16.228   4.005  30.232  1.00 43.69           C
ATOM   1575  CD2 LEU A  46      16.458   6.315  29.257  1.00 53.11           C
ATOM   1576  N   VAL A  47      11.918   6.302  30.862  1.00 43.32           N
ATOM   1577  CA  VAL A  47      11.330   7.243  31.812  1.00 38.92           C
ATOM   1578  C   VAL A  47      10.294   6.606  32.710  1.00 37.95           C
ATOM   1579  O   VAL A  47      10.235   6.893  33.913  1.00 35.93           O
ATOM   1580  CB  VAL A  47      10.716   8.427  31.071  1.00 33.56           C
ATOM   1581  CG1 VAL A  47       9.920   9.284  32.006  1.00 36.11           C
ATOM   1582  CG2 VAL A  47      11.821   9.243  30.458  1.00 35.66           C
ATOM   1583  N   ASN A  48       9.473   5.744  32.124  1.00 37.10           N
ATOM   1584  CA  ASN A  48       8.450   5.054  32.892  1.00 36.76           C
ATOM   1585  C   ASN A  48       9.167   4.419  34.069  1.00 39.56           C
ATOM   1586  O   ASN A  48       8.753   4.550  35.226  1.00 40.41           O
ATOM   1587  CB  ASN A  48       7.821   3.961  32.054  1.00 39.56           C
ATOM   1588  CG  ASN A  48       6.591   3.396  32.690  1.00 46.61           C
ATOM   1589  OD1 ASN A  48       5.513   3.989  32.609  1.00 51.37           O
ATOM   1590  ND2 ASN A  48       6.736   2.251  33.349  1.00 43.55           N
ATOM   1591  N   PHE A  49      10.259   3.731  33.750  1.00 39.72           N
ATOM   1592  CA  PHE A  49      11.095   3.068  34.746  1.00 41.75           C
ATOM   1593  C   PHE A  49      11.678   4.041  35.798  1.00 39.66           C
ATOM   1594  O   PHE A  49      11.754   3.722  36.989  1.00 38.63           O
ATOM   1595  CB  PHE A  49      12.211   2.308  34.025  1.00 39.90           C
ATOM   1596  CG  PHE A  49      13.335   1.919  34.904  1.00 41.91           C
ATOM   1597  CD1 PHE A  49      13.098   1.302  36.125  1.00 43.75           C
ATOM   1598  CD2 PHE A  49      14.647   2.185  34.523  1.00 48.37           C
ATOM   1599  CE1 PHE A  49      14.163   0.955  36.970  1.00 46.88           C
ATOM   1600  CE2 PHE A  49      15.712   1.845  35.351  1.00 49.26           C
ATOM   1601  CZ  PHE A  49      15.466   1.227  36.584  1.00 47.25           C
ATOM   1602  N   PHE A  50      12.069   5.234  35.367  1.00 37.14           N
ATOM   1603  CA  PHE A  50      12.613   6.200  36.306  1.00 35.56           C
ATOM   1604  C   PHE A  50      11.567   6.669  37.292  1.00 40.50           C
ATOM   1605  O   PHE A  50      11.835   6.752  38.495  1.00 43.01           O
ATOM   1606  CB  PHE A  50      13.199   7.388  35.559  1.00 33.38           C
ATOM   1607  CG  PHE A  50      14.349   7.022  34.678  1.00 35.85           C
ATOM   1608  CD1 PHE A  50      15.050   5.833  34.889  1.00 31.83           C
ATOM   1609  CD2 PHE A  50      14.733   7.848  33.630  1.00 36.30           C
ATOM   1610  CE1 PHE A  50      16.116   5.467  34.064  1.00 28.15           C
ATOM   1611  CE2 PHE A  50      15.805   7.487  32.802  1.00 36.33           C
ATOM   1612  CZ  PHE A  50      16.493   6.286  33.029  1.00 31.27           C
ATOM   1613  N   ILE A  51      10.367   6.965  36.791  1.00 43.71           N
ATOM   1614  CA  ILE A  51       9.260   7.428  37.639  1.00 37.26           C
ATOM   1615  C   ILE A  51       8.822   6.320  38.583  1.00 34.96           C
ATOM   1616  O   ILE A  51       8.658   6.533  39.782  1.00 37.80           O
ATOM   1617  CB  ILE A  51       8.045   7.862  36.787  1.00 38.25           C
ATOM   1618  CG1 ILE A  51       8.456   8.993  35.849  1.00 41.34           C
ATOM   1619  CG2 ILE A  51       6.911   8.332  37.671  1.00 34.03           C
ATOM   1620  CD1 ILE A  51       9.015  10.184  36.567  1.00 45.29           C
ATOM   1621  N   VAL A  52       8.638   5.123  38.051  1.00 36.18           N
ATOM   1622  CA  VAL A  52       8.216   4.028  38.901  1.00 38.94           C
ATOM   1623  C   VAL A  52       9.191   3.796  40.054  1.00 39.64           C
ATOM   1624  O   VAL A  52       8.786   3.669  41.203  1.00 38.79           O
ATOM   1625  CB  VAL A  52       8.033   2.728  38.079  1.00 42.19           C
ATOM   1626  CG1 VAL A  52       8.110   1.496  38.995  1.00 35.72           C
ATOM   1627  CG2 VAL A  52       6.679   2.766  37.363  1.00 37.80           C
ATOM   1628  N   ASP A  53      10.480   3.756  39.756  1.00 41.70           N
ATOM   1629  CA  ASP A  53      11.453   3.527  40.807  1.00 41.63           C
ATOM   1630  C   ASP A  53      11.264   4.520  41.957  1.00 41.76           C
ATOM   1631  O   ASP A  53      11.303   4.127  43.113  1.00 45.93           O
ATOM   1632  CB  ASP A  53      12.876   3.614  40.246  1.00 50.97           C
ATOM   1633  CG  ASP A  53      13.890   2.951  41.151  1.00 53.14           C
ATOM   1634  OD1 ASP A  53      13.468   2.432  42.205  1.00 58.51           O
ATOM   1635  OD2 ASP A  53      15.093   2.946  40.816  1.00 53.40           O
ATOM   1636  N   LEU A  54      11.057   5.799  41.655  1.00 38.27           N
ATOM   1637  CA  LEU A  54      10.842   6.791  42.712  1.00 38.89           C
ATOM   1638  C   LEU A  54       9.506   6.583  43.415  1.00 46.78           C
ATOM   1639  O   LEU A  54       9.419   6.605  44.645  1.00 49.28           O
ATOM   1640  CB  LEU A  54      10.841   8.215  42.159  1.00 29.03           C
ATOM   1641  CG  LEU A  54      12.154   8.864  41.749  1.00 37.84           C
ATOM   1642  CD1 LEU A  54      11.910  10.340  41.433  1.00 40.45           C
ATOM   1643  CD2 LEU A  54      13.166   8.737  42.885  1.00 44.95           C
ATOM   1644  N   LEU A  55       8.456   6.406  42.622  1.00 46.97           N
ATOM   1645  CA  LEU A  55       7.126   6.217  43.169  1.00 44.35           C
ATOM   1646  C   LEU A  55       7.103   5.152  44.248  1.00 47.00           C
ATOM   1647  O   LEU A  55       6.538   5.362  45.318  1.00 50.59           O
ATOM   1648  CB  LEU A  55       6.166   5.815  42.065  1.00 41.64           C
ATOM   1649  CG  LEU A  55       4.932   6.659  41.790  1.00 38.56           C
ATOM   1650  CD1 LEU A  55       4.056   5.823  40.862  1.00 30.35           C
ATOM   1651  CD2 LEU A  55       4.179   7.013  43.076  1.00 28.98           C
ATOM   1652  N   VAL A  56       7.731   4.010  43.987  1.00 45.42           N
ATOM   1653  CA  VAL A  56       7.704   2.944  44.975  1.00 45.24           C
ATOM   1654  C   VAL A  56       8.535   3.206  46.214  1.00 48.48           C
ATOM   1655  O   VAL A  56       8.298   2.609  47.260  1.00 50.70           O
ATOM   1656  CB  VAL A  56       8.129   1.588  44.378  1.00 45.10           C
ATOM   1657  CG1 VAL A  56       7.228   1.247  43.206  1.00 41.03           C
ATOM   1658  CG2 VAL A  56       9.596   1.616  43.980  1.00 40.59           C
ATOM   1659  N   GLN A  57       9.506   4.100  46.124  1.00 52.62           N
ATOM   1660  CA  GLN A  57      10.307   4.374  47.300  1.00 55.20           C
ATOM   1661  C   GLN A  57       9.703   5.469  48.167  1.00 58.49           C
ATOM   1662  O   GLN A  57       9.715   5.375  49.393  1.00 62.09           O
ATOM   1663  CB  GLN A  57      11.718   4.749  46.889  1.00 55.33           C
ATOM   1664  CG  GLN A  57      12.331   3.720  45.987  1.00 59.55           C
ATOM   1665  CD  GLN A  57      13.697   4.121  45.521  1.00 65.45           C
ATOM   1666  OE1 GLN A  57      14.645   4.126  46.303  1.00 68.61           O
ATOM   1667  NE2 GLN A  57      13.812   4.479  44.240  1.00 65.01           N
ATOM   1668  N   TYR A  58       9.135   6.490  47.539  1.00 59.04           N
ATOM   1669  CA  TYR A  58       8.573   7.593  48.301  1.00 58.31           C
ATOM   1670  C   TYR A  58       7.060   7.703  48.395  1.00 59.23           C
ATOM   1671  O   TYR A  58       6.568   8.485  49.207  1.00 59.73           O
ATOM   1672  CB  TYR A  58       9.133   8.904  47.766  1.00 59.38           C
ATOM   1673  CG  TYR A  58      10.636   8.915  47.718  1.00 64.02           C
ATOM   1674  CD1 TYR A  58      11.316   8.399  46.616  1.00 64.43           C
ATOM   1675  CD2 TYR A  58      11.385   9.386  48.793  1.00 65.15           C
ATOM   1676  CE1 TYR A  58      12.709   8.344  46.584  1.00 66.45           C
ATOM   1677  CE2 TYR A  58      12.779   9.339  48.772  1.00 69.56           C
ATOM   1678  CZ  TYR A  58      13.436   8.814  47.664  1.00 70.00           C
ATOM   1679  OH  TYR A  58      14.814   8.760  47.636  1.00 70.78           O
ATOM   1680  N   SER A  59       6.303   6.951  47.601  1.00 56.38           N
ATOM   1681  CA  SER A  59       4.859   7.099  47.714  1.00 61.53           C
ATOM   1682  C   SER A  59       4.378   6.816  49.135  1.00 65.07           C
ATOM   1683  O   SER A  59       4.741   5.804  49.743  1.00 66.32           O
ATOM   1684  CB  SER A  59       4.115   6.192  46.750  1.00 60.13           C
ATOM   1685  OG  SER A  59       2.727   6.433  46.883  1.00 58.00           O
ATOM   1686  N   PRO A  60       3.547   7.716  49.684  1.00 65.74           N
ATOM   1687  CA  PRO A  60       3.024   7.548  51.041  1.00 65.92           C
ATOM   1688  C   PRO A  60       2.142   6.310  51.145  1.00 67.09           C
ATOM   1689  O   PRO A  60       2.207   5.567  52.127  1.00 71.15           O
ATOM   1690  CB  PRO A  60       2.262   8.848  51.274  1.00 60.81           C
ATOM   1691  CG  PRO A  60       1.778   9.191  49.892  1.00 62.20           C
ATOM   1692  CD  PRO A  60       2.973   8.909  49.037  1.00 61.80           C
ATOM   1693  N   ASN A  61       1.328   6.088  50.119  1.00 65.17           N
ATOM   1694  CA  ASN A  61       0.433   4.936  50.073  1.00 61.57           C
ATOM   1695  C   ASN A  61       0.926   3.998  48.973  1.00 60.05           C
ATOM   1696  O   ASN A  61       1.259   4.443  47.877  1.00 58.52           O
ATOM   1697  CB  ASN A  61      -0.993   5.408  49.770  1.00 60.47           C
ATOM   1698  CG  ASN A  61      -1.965   4.262  49.603  1.00 62.60           C
ATOM   1699  OD1 ASN A  61      -1.695   3.313  48.873  1.00 61.25           O
ATOM   1700  ND2 ASN A  61      -3.116   4.353  50.265  1.00 67.22           N
ATOM   1701  N   LYS A  62       0.980   2.701  49.258  1.00 60.69           N
ATOM   1702  CA  LYS A  62       1.443   1.738  48.257  1.00 63.01           C
ATOM   1703  C   LYS A  62       0.389   0.751  47.752  1.00 64.75           C
ATOM   1704  O   LYS A  62       0.725  -0.352  47.329  1.00 62.99           O
ATOM   1705  CB  LYS A  62       2.650   0.964  48.787  1.00 61.26           C
ATOM   1706  CG  LYS A  62       3.782   1.873  49.179  1.00 62.34           C
ATOM   1707  CD  LYS A  62       5.072   1.135  49.374  1.00 60.72           C
ATOM   1708  CE  LYS A  62       6.090   2.082  49.957  1.00 64.55           C
ATOM   1709  NZ  LYS A  62       6.018   3.391  49.251  1.00 66.25           N
ATOM   1710  N   ARG A  63      -0.880   1.151  47.798  1.00 65.65           N
ATOM   1711  CA  ARG A  63      -1.972   0.317  47.321  1.00 64.99           C
ATOM   1712  C   ARG A  63      -2.030   0.473  45.802  1.00 65.79           C
ATOM   1713  O   ARG A  63      -1.814   1.564  45.272  1.00 65.13           O
ATOM   1714  CB  ARG A  63      -3.292   0.769  47.954  1.00 68.97           C
ATOM   1715  CG  ARG A  63      -3.382   0.537  49.461  1.00 76.96           C
ATOM   1716  CD  ARG A  63      -4.397   1.482  50.105  1.00 86.16           C
ATOM   1717  NE  ARG A  63      -4.674   1.150  51.505  1.00 94.22           N
ATOM   1718  CZ  ARG A  63      -5.353   1.934  52.342  1.00 96.23           C
ATOM   1719  NH1 ARG A  63      -5.822   3.104  51.924  1.00 95.50           N
ATOM   1720  NH2 ARG A  63      -5.575   1.545  53.593  1.00 92.83           N
ATOM   1721  N   GLU A  64      -2.312  -0.617  45.100  1.00 65.46           N
ATOM   1722  CA  GLU A  64      -2.370  -0.579  43.644  1.00 63.42           C
ATOM   1723  C   GLU A  64      -3.392   0.428  43.115  1.00 57.29           C
ATOM   1724  O   GLU A  64      -3.170   1.061  42.084  1.00 53.39           O
ATOM   1725  CB  GLU A  64      -2.634  -1.993  43.087  1.00 68.43           C
ATOM   1726  CG  GLU A  64      -3.406  -2.932  44.027  1.00 80.54           C
ATOM   1727  CD  GLU A  64      -3.464  -4.385  43.524  1.00 86.92           C
ATOM   1728  OE1 GLU A  64      -2.793  -4.697  42.513  1.00 92.09           O
ATOM   1729  OE2 GLU A  64      -4.177  -5.215  44.142  1.00 84.52           O
ATOM   1730  N   GLY A  65      -4.498   0.592  43.828  1.00 49.66           N
ATOM   1731  CA  GLY A  65      -5.501   1.532  43.384  1.00 47.97           C
ATOM   1732  C   GLY A  65      -5.041   2.979  43.459  1.00 49.07           C
ATOM   1733  O   GLY A  65      -5.612   3.843  42.792  1.00 50.30           O
ATOM   1734  N   PHE A  66      -4.011   3.247  44.263  1.00 46.98           N
ATOM   1735  CA  PHE A  66      -3.480   4.600  44.435  1.00 41.69           C
ATOM   1736  C   PHE A  66      -2.277   4.812  43.541  1.00 40.10           C
ATOM   1737  O   PHE A  66      -2.128   5.868  42.925  1.00 41.64           O
ATOM   1738  CB  PHE A  66      -3.082   4.816  45.892  1.00 34.33           C
ATOM   1739  CG  PHE A  66      -2.501   6.177  46.183  1.00 37.41           C
ATOM   1740  CD1 PHE A  66      -1.136   6.415  46.036  1.00 33.93           C
ATOM   1741  CD2 PHE A  66      -3.309   7.207  46.672  1.00 38.22           C
ATOM   1742  CE1 PHE A  66      -0.578   7.652  46.377  1.00 37.85           C
ATOM   1743  CE2 PHE A  66      -2.764   8.445  47.017  1.00 36.63           C
ATOM   1744  CZ  PHE A  66      -1.392   8.668  46.870  1.00 38.96           C
ATOM   1745  N   LEU A  67      -1.423   3.798  43.472  1.00 37.90           N
ATOM   1746  CA  LEU A  67      -0.218   3.853  42.663  1.00 36.07           C
ATOM   1747  C   LEU A  67      -0.461   3.886  41.154  1.00 37.65           C
ATOM   1748  O   LEU A  67       0.322   4.473  40.418  1.00 38.25           O
ATOM   1749  CB  LEU A  67       0.680   2.663  42.995  1.00 37.81           C
ATOM   1750  CG  LEU A  67       1.402   2.666  44.340  1.00 40.09           C
ATOM   1751  CD1 LEU A  67       2.187   1.367  44.475  1.00 39.25           C
ATOM   1752  CD2 LEU A  67       2.341   3.866  44.435  1.00 28.23           C
ATOM   1753  N   SER A  68      -1.522   3.240  40.684  1.00 39.33           N
ATOM   1754  CA  SER A  68      -1.816   3.233  39.257  1.00 42.10           C
ATOM   1755  C   SER A  68      -2.232   4.616  38.793  1.00 41.27           C
ATOM   1756  O   SER A  68      -1.681   5.140  37.830  1.00 45.24           O
ATOM   1757  CB  SER A  68      -2.921   2.234  38.935  1.00 41.50           C
ATOM   1758  OG  SER A  68      -2.452   0.914  39.127  1.00 56.01           O
ATOM   1759  N   PRO A  69      -3.218   5.226  39.464  1.00 40.64           N
ATOM   1760  CA  PRO A  69      -3.660   6.567  39.064  1.00 40.78           C
ATOM   1761  C   PRO A  69      -2.486   7.538  39.073  1.00 43.86           C
ATOM   1762  O   PRO A  69      -2.235   8.237  38.089  1.00 45.23           O
ATOM   1763  CB  PRO A  69      -4.697   6.915  40.120  1.00 39.72           C
ATOM   1764  CG  PRO A  69      -5.287   5.599  40.448  1.00 41.13           C
ATOM   1765  CD  PRO A  69      -4.077   4.690  40.533  1.00 40.47           C
ATOM   1766  N   LEU A  70      -1.759   7.559  40.188  1.00 44.66           N
ATOM   1767  CA  LEU A  70      -0.608   8.430  40.339  1.00 42.20           C
ATOM   1768  C   LEU A  70       0.444   8.168  39.260  1.00 43.74           C
ATOM   1769  O   LEU A  70       0.963   9.102  38.650  1.00 47.15           O
ATOM   1770  CB  LEU A  70      -0.017   8.266  41.735  1.00 42.95           C
ATOM   1771  CG  LEU A  70       1.162   9.164  42.127  1.00 49.74           C
ATOM   1772  CD1 LEU A  70       0.845  10.627  41.857  1.00 44.82           C
ATOM   1773  CD2 LEU A  70       1.474   8.954  43.601  1.00 51.34           C
ATOM   1774  N   LYS A  71       0.764   6.911  38.996  1.00 41.70           N
ATOM   1775  CA  LYS A  71       1.740   6.640  37.945  1.00 43.27           C
ATOM   1776  C   LYS A  71       1.202   7.165  36.626  1.00 44.25           C
ATOM   1777  O   LYS A  71       1.958   7.618  35.771  1.00 47.63           O
ATOM   1778  CB  LYS A  71       2.070   5.144  37.823  1.00 42.48           C
ATOM   1779  CG  LYS A  71       2.907   4.822  36.594  1.00 49.49           C
ATOM   1780  CD  LYS A  71       3.140   3.323  36.447  1.00 56.36           C
ATOM   1781  CE  LYS A  71       3.860   2.986  35.151  1.00 60.09           C
ATOM   1782  NZ  LYS A  71       3.002   3.226  33.956  1.00 66.81           N
ATOM   1783  N   ALA A  72      -0.113   7.086  36.455  1.00 43.97           N
ATOM   1784  CA  ALA A  72      -0.749   7.558  35.228  1.00 42.75           C
ATOM   1785  C   ALA A  72      -0.435   9.025  35.019  1.00 41.61           C
ATOM   1786  O   ALA A  72      -0.142   9.458  33.909  1.00 44.62           O
ATOM   1787  CB  ALA A  72      -2.261   7.331  35.272  1.00 38.99           C
ATOM   1788  N   TYR A  73      -0.494   9.790  36.099  1.00 40.21           N
ATOM   1789  CA  TYR A  73      -0.229  11.215  36.024  1.00 42.70           C
ATOM   1790  C   TYR A  73       1.254  11.523  35.829  1.00 45.05           C
ATOM   1791  O   TYR A  73       1.634  12.264  34.928  1.00 48.04           O
ATOM   1792  CB  TYR A  73      -0.695  11.903  37.262  1.00 47.15           C
ATOM   1793  CG  TYR A  73      -0.267  13.337  37.268  1.00 53.16           C
ATOM   1794  CD1 TYR A  73      -0.865  14.259  36.409  1.00 59.21           C
ATOM   1795  CD2 TYR A  73       0.697  13.797  38.157  1.00 55.35           C
ATOM   1796  CE1 TYR A  73      -0.496  15.598  36.388  1.00 56.66           C
ATOM   1797  CE2 TYR A  73       1.073  15.127  38.144  1.00 57.97           C
ATOM   1798  CZ  TYR A  73       0.479  16.019  37.269  1.00 58.84           C
ATOM   1799  OH  TYR A  73       0.871  17.353  37.275  1.00 66.69           O
ATOM   1800  N   LEU A  74       2.090  10.948  36.671  1.00 42.26           N
ATOM   1801  CA  LEU A  74       3.527  11.222  36.630  1.00 44.36           C
ATOM   1802  C   LEU A  74       4.215  10.925  35.304  1.00 46.42           C
ATOM   1803  O   LEU A  74       5.318  11.430  35.082  1.00 49.41           O
ATOM   1804  CB  LEU A  74       4.213  10.465  37.748  1.00 44.23           C
ATOM   1805  CG  LEU A  74       3.870  10.948  39.154  1.00 43.45           C
ATOM   1806  CD1 LEU A  74       4.528  10.059  40.202  1.00 33.30           C
ATOM   1807  CD2 LEU A  74       4.280  12.408  39.321  1.00 37.30           C
ATOM   1808  N   ILE A  75       3.599  10.135  34.426  1.00 50.10           N
ATOM   1809  CA  ILE A  75       4.227   9.852  33.131  1.00 46.87           C
ATOM   1810  C   ILE A  75       3.403  10.433  32.000  1.00 45.46           C
ATOM   1811  O   ILE A  75       3.660  10.136  30.847  1.00 50.00           O
ATOM   1812  CB  ILE A  75       4.392   8.329  32.845  1.00 45.49           C
ATOM   1813  CG1 ILE A  75       3.028   7.647  32.815  1.00 44.51           C
ATOM   1814  CG2 ILE A  75       5.294   7.667  33.879  1.00 43.95           C
ATOM   1815  CD1 ILE A  75       3.072   6.228  32.292  1.00 42.35           C
ATOM   1816  N   SER A  76       2.417  11.261  32.320  1.00 45.99           N
ATOM   1817  CA  SER A  76       1.565  11.846  31.284  1.00 46.92           C
ATOM   1818  C   SER A  76       2.154  13.078  30.617  1.00 51.94           C
ATOM   1819  O   SER A  76       2.983  13.781  31.194  1.00 56.65           O
ATOM   1820  CB  SER A  76       0.220  12.197  31.898  1.00 40.18           C
ATOM   1821  OG  SER A  76       0.378  12.985  33.069  1.00 43.88           O
ATOM   1822  N   GLU A  77       1.704  13.327  29.391  1.00 54.30           N
ATOM   1823  CA  GLU A  77       2.124  14.480  28.597  1.00 57.59           C
ATOM   1824  C   GLU A  77       2.077  15.742  29.466  1.00 57.18           C
ATOM   1825  O   GLU A  77       3.037  16.508  29.527  1.00 55.45           O
ATOM   1826  CB  GLU A  77       1.174  14.638  27.407  1.00 61.31           C
ATOM   1827  CG  GLU A  77       1.198  16.007  26.757  1.00 71.35           C
ATOM   1828  CD  GLU A  77      -0.105  16.331  26.033  1.00 77.65           C
ATOM   1829  OE1 GLU A  77      -0.445  15.595  25.074  1.00 76.52           O
ATOM   1830  OE2 GLU A  77      -0.782  17.317  26.432  1.00 74.88           O
ATOM   1831  N   GLU A  78       0.943  15.939  30.127  1.00 52.37           N
ATOM   1832  CA  GLU A  78       0.732  17.069  31.015  1.00 54.71           C
ATOM   1833  C   GLU A  78       1.911  17.262  31.965  1.00 53.50           C
ATOM   1834  O   GLU A  78       2.379  18.377  32.163  1.00 51.24           O
ATOM   1835  CB  GLU A  78      -0.543  16.831  31.825  1.00 58.36           C
ATOM   1836  CG  GLU A  78      -1.083  18.041  32.557  1.00 67.87           C
ATOM   1837  CD  GLU A  78      -2.196  17.673  33.529  1.00 72.61           C
ATOM   1838  OE1 GLU A  78      -2.969  16.746  33.211  1.00 72.48           O
ATOM   1839  OE2 GLU A  78      -2.302  18.309  34.603  1.00 75.51           O
ATOM   1840  N   PHE A  79       2.384  16.172  32.558  1.00 52.46           N
ATOM   1841  CA  PHE A  79       3.496  16.252  33.491  1.00 52.92           C
ATOM   1842  C   PHE A  79       4.863  16.434  32.834  1.00 55.35           C
ATOM   1843  O   PHE A  79       5.767  17.034  33.415  1.00 57.38           O
ATOM   1844  CB  PHE A  79       3.543  15.016  34.373  1.00 50.14           C
ATOM   1845  CG  PHE A  79       4.443  15.168  35.555  1.00 45.03           C
ATOM   1846  CD1 PHE A  79       4.155  16.103  36.542  1.00 41.18           C
ATOM   1847  CD2 PHE A  79       5.585  14.382  35.687  1.00 51.19           C
ATOM   1848  CE1 PHE A  79       4.985  16.253  37.643  1.00 40.17           C
ATOM   1849  CE2 PHE A  79       6.431  14.523  36.794  1.00 46.06           C
ATOM   1850  CZ  PHE A  79       6.130  15.458  37.770  1.00 41.84           C
ATOM   1851  N   PHE A  80       5.035  15.908  31.630  1.00 54.04           N
ATOM   1852  CA  PHE A  80       6.313  16.068  30.959  1.00 51.80           C
ATOM   1853  C   PHE A  80       6.503  17.494  30.463  1.00 52.38           C
ATOM   1854  O   PHE A  80       7.623  17.989  30.393  1.00 53.01           O
ATOM   1855  CB  PHE A  80       6.437  15.060  29.820  1.00 44.88           C
ATOM   1856  CG  PHE A  80       6.692  13.652  30.298  1.00 46.56           C
ATOM   1857  CD1 PHE A  80       6.924  13.395  31.645  1.00 37.18           C
ATOM   1858  CD2 PHE A  80       6.696  12.583  29.405  1.00 43.62           C
ATOM   1859  CE1 PHE A  80       7.150  12.112  32.089  1.00 42.02           C
ATOM   1860  CE2 PHE A  80       6.923  11.294  29.845  1.00 40.84           C
ATOM   1861  CZ  PHE A  80       7.149  11.055  31.188  1.00 41.07           C
ATOM   1862  N   ASN A  81       5.402  18.152  30.123  1.00 52.83           N
ATOM   1863  CA  ASN A  81       5.455  19.535  29.671  1.00 52.97           C
ATOM   1864  C   ASN A  81       5.916  20.391  30.844  1.00 50.72           C
ATOM   1865  O   ASN A  81       6.663  21.345  30.660  1.00 56.17           O
ATOM   1866  CB  ASN A  81       4.074  20.001  29.191  1.00 52.70           C
ATOM   1867  CG  ASN A  81       3.867  19.785  27.703  1.00 51.64           C
ATOM   1868  OD1 ASN A  81       4.247  20.620  26.877  1.00 54.12           O
ATOM   1869  ND2 ASN A  81       3.266  18.659  27.351  1.00 55.71           N
ATOM   1870  N   LEU A  82       5.478  20.053  32.051  1.00 47.53           N
ATOM   1871  CA  LEU A  82       5.895  20.818  33.215  1.00 48.23           C
ATOM   1872  C   LEU A  82       7.382  20.602  33.500  1.00 50.80           C
ATOM   1873  O   LEU A  82       8.105  21.557  33.786  1.00 54.36           O
ATOM   1874  CB  LEU A  82       5.058  20.444  34.438  1.00 48.73           C
ATOM   1875  CG  LEU A  82       3.561  20.769  34.342  1.00 58.77           C
ATOM   1876  CD1 LEU A  82       2.866  20.445  35.663  1.00 56.62           C
ATOM   1877  CD2 LEU A  82       3.369  22.235  34.001  1.00 58.44           C
ATOM   1878  N   LEU A  83       7.841  19.354  33.417  1.00 49.47           N
ATOM   1879  CA  LEU A  83       9.250  19.055  33.650  1.00 48.57           C
ATOM   1880  C   LEU A  83      10.118  19.623  32.528  1.00 49.20           C
ATOM   1881  O   LEU A  83      11.247  20.051  32.755  1.00 52.48           O
ATOM   1882  CB  LEU A  83       9.477  17.546  33.720  1.00 52.53           C
ATOM   1883  CG  LEU A  83       8.932  16.712  34.879  1.00 56.82           C
ATOM   1884  CD1 LEU A  83       9.377  15.246  34.711  1.00 51.32           C
ATOM   1885  CD2 LEU A  83       9.457  17.272  36.188  1.00 56.20           C
ATOM   1886  N   ALA A  84       9.578  19.622  31.315  1.00 48.00           N
ATOM   1887  CA  ALA A  84      10.299  20.109  30.144  1.00 47.49           C
ATOM   1888  C   ALA A  84      10.488  21.622  30.085  1.00 49.54           C
ATOM   1889  O   ALA A  84      11.310  22.110  29.304  1.00 51.01           O
ATOM   1890  CB  ALA A  84       9.599  19.631  28.871  1.00 42.57           C
ATOM   1891  N   GLN A  85       9.732  22.367  30.884  1.00 48.36           N
ATOM   1892  CA  GLN A  85       9.856  23.814  30.868  1.00 53.43           C
ATOM   1893  C   GLN A  85      11.287  24.227  31.167  1.00 52.80           C
ATOM   1894  O   GLN A  85      11.827  25.114  30.517  1.00 55.69           O
ATOM   1895  CB  GLN A  85       8.905  24.449  31.883  1.00 57.48           C
ATOM   1896  CG  GLN A  85       7.433  24.246  31.574  1.00 58.48           C
ATOM   1897  CD  GLN A  85       6.532  24.834  32.650  1.00 69.52           C
ATOM   1898  OE1 GLN A  85       5.311  24.704  32.585  1.00 76.70           O
ATOM   1899  NE2 GLN A  85       7.132  25.484  33.647  1.00 68.64           N
ATOM   1900  N   LYS A  86      11.898  23.559  32.136  1.00 53.82           N
ATOM   1901  CA  LYS A  86      13.273  23.835  32.543  1.00 57.06           C
ATOM   1902  C   LYS A  86      14.291  23.737  31.392  1.00 61.16           C
ATOM   1903  O   LYS A  86      15.377  24.330  31.466  1.00 63.53           O
ATOM   1904  CB  LYS A  86      13.663  22.859  33.661  1.00 56.06           C
ATOM   1905  CG  LYS A  86      15.138  22.837  34.005  1.00 55.00           C
ATOM   1906  CD  LYS A  86      15.495  21.566  34.766  1.00 53.54           C
ATOM   1907  CE  LYS A  86      14.932  21.544  36.185  1.00 55.87           C
ATOM   1908  NZ  LYS A  86      15.903  22.061  37.212  1.00 52.31           N
ATOM   1909  N   LEU A  87      13.934  23.000  30.336  1.00 60.06           N
ATOM   1910  CA  LEU A  87      14.820  22.786  29.181  1.00 58.12           C
ATOM   1911  C   LEU A  87      14.605  23.695  27.978  1.00 59.07           C
ATOM   1912  O   LEU A  87      15.421  23.683  27.054  1.00 57.66           O
ATOM   1913  CB  LEU A  87      14.703  21.350  28.683  1.00 56.71           C
ATOM   1914  CG  LEU A  87      14.858  20.197  29.666  1.00 58.94           C
ATOM   1915  CD1 LEU A  87      14.423  18.898  28.982  1.00 60.78           C
ATOM   1916  CD2 LEU A  87      16.296  20.120  30.144  1.00 60.86           C
ATOM   1917  N   GLU A  88      13.506  24.450  27.971  1.00 61.25           N
ATOM   1918  CA  GLU A  88      13.184  25.361  26.864  1.00 62.83           C
ATOM   1919  C   GLU A  88      13.275  24.645  25.512  1.00 61.32           C
ATOM   1920  O   GLU A  88      13.953  25.126  24.603  1.00 60.51           O
ATOM   1921  CB  GLU A  88      14.154  26.557  26.829  1.00 66.03           C
ATOM   1922  CG  GLU A  88      14.624  27.117  28.175  1.00 71.28           C
ATOM   1923  CD  GLU A  88      15.602  28.293  28.009  1.00 76.62           C
ATOM   1924  OE1 GLU A  88      15.563  28.983  26.960  1.00 76.13           O
ATOM   1925  OE2 GLU A  88      16.406  28.535  28.934  1.00 74.85           O
ATOM   1926  N   LEU A  89      12.594  23.512  25.365  1.00 58.13           N
ATOM   1927  CA  LEU A  89      12.674  22.763  24.114  1.00 57.97           C
ATOM   1928  C   LEU A  89      12.133  23.446  22.859  1.00 59.93           C
ATOM   1929  O   LEU A  89      12.588  23.161  21.748  1.00 58.48           O
ATOM   1930  CB  LEU A  89      12.007  21.397  24.273  1.00 58.54           C
ATOM   1931  CG  LEU A  89      12.757  20.355  25.107  1.00 59.03           C
ATOM   1932  CD1 LEU A  89      12.051  19.025  24.957  1.00 57.43           C
ATOM   1933  CD2 LEU A  89      14.213  20.233  24.647  1.00 57.70           C
ATOM   1934  N   HIS A  90      11.173  24.348  23.022  1.00 62.24           N
ATOM   1935  CA  HIS A  90      10.600  25.039  21.876  1.00 63.31           C
ATOM   1936  C   HIS A  90      11.666  25.674  20.994  1.00 63.34           C
ATOM   1937  O   HIS A  90      11.477  25.809  19.784  1.00 65.53           O
ATOM   1938  CB  HIS A  90       9.610  26.106  22.343  1.00 69.58           C
ATOM   1939  CG  HIS A  90      10.151  27.011  23.405  1.00 75.78           C
ATOM   1940  ND1 HIS A  90      11.214  27.861  23.189  1.00 77.30           N
ATOM   1941  CD2 HIS A  90       9.781  27.191  24.694  1.00 77.57           C
ATOM   1942  CE1 HIS A  90      11.474  28.528  24.299  1.00 78.72           C
ATOM   1943  NE2 HIS A  90      10.619  28.140  25.228  1.00 78.49           N
ATOM   1944  N   LYS A  91      12.793  26.052  21.589  1.00 61.40           N
ATOM   1945  CA  LYS A  91      13.867  26.682  20.822  1.00 61.05           C
ATOM   1946  C   LYS A  91      14.937  25.736  20.265  1.00 59.13           C
ATOM   1947  O   LYS A  91      15.929  26.192  19.705  1.00 61.54           O
ATOM   1948  CB  LYS A  91      14.531  27.783  21.664  1.00 61.24           C
ATOM   1949  CG  LYS A  91      14.911  27.359  23.072  1.00 62.56           C
ATOM   1950  CD  LYS A  91      15.004  28.550  24.025  1.00 60.63           C
ATOM   1951  CE  LYS A  91      16.387  29.170  24.037  1.00 65.40           C
ATOM   1952  NZ  LYS A  91      16.812  29.645  22.701  1.00 69.55           N
ATOM   1953  N   PHE A  92      14.743  24.428  20.406  1.00 55.13           N
ATOM   1954  CA  PHE A  92      15.716  23.465  19.901  1.00 51.04           C
ATOM   1955  C   PHE A  92      15.049  22.528  18.913  1.00 52.37           C
ATOM   1956  O   PHE A  92      15.706  21.938  18.051  1.00 53.48           O
ATOM   1957  CB  PHE A  92      16.283  22.627  21.043  1.00 47.95           C
ATOM   1958  CG  PHE A  92      17.020  23.417  22.068  1.00 45.20           C
ATOM   1959  CD1 PHE A  92      18.229  24.024  21.758  1.00 45.89           C
ATOM   1960  CD2 PHE A  92      16.491  23.583  23.343  1.00 47.45           C
ATOM   1961  CE1 PHE A  92      18.903  24.794  22.705  1.00 49.53           C
ATOM   1962  CE2 PHE A  92      17.156  24.352  24.299  1.00 52.35           C
ATOM   1963  CZ  PHE A  92      18.364  24.960  23.979  1.00 47.17           C
ATOM   1964  N   ILE A  93      13.737  22.385  19.056  1.00 49.94           N
ATOM   1965  CA  ILE A  93      12.959  21.503  18.202  1.00 47.82           C
ATOM   1966  C   ILE A  93      12.900  21.940  16.746  1.00 48.10           C
ATOM   1967  O   ILE A  93      12.733  23.116  16.454  1.00 53.39           O
ATOM   1968  CB  ILE A  93      11.538  21.366  18.755  1.00 48.52           C
ATOM   1969  CG1 ILE A  93      11.586  20.497  20.008  1.00 44.28           C
ATOM   1970  CG2 ILE A  93      10.596  20.787  17.690  1.00 48.48           C
ATOM   1971  CD1 ILE A  93      10.328  20.545  20.819  1.00 50.61           C
ATOM   1972  N   ARG A  94      13.038  20.977  15.840  1.00 50.58           N
ATOM   1973  CA  ARG A  94      13.005  21.236  14.404  1.00 51.37           C
ATOM   1974  C   ARG A  94      11.683  20.789  13.797  1.00 54.27           C
ATOM   1975  O   ARG A  94      11.376  19.598  13.726  1.00 56.64           O
ATOM   1976  CB  ARG A  94      14.163  20.518  13.725  1.00 44.70           C
ATOM   1977  CG  ARG A  94      15.486  20.846  14.379  1.00 53.05           C
ATOM   1978  CD  ARG A  94      16.625  20.732  13.401  1.00 57.02           C
ATOM   1979  NE  ARG A  94      16.952  19.349  13.086  1.00 61.64           N
ATOM   1980  CZ  ARG A  94      17.832  18.994  12.155  1.00 67.91           C
ATOM   1981  NH1 ARG A  94      18.455  19.932  11.451  1.00 65.42           N
ATOM   1982  NH2 ARG A  94      18.106  17.709  11.940  1.00 63.42           N
ATOM   1983  N   ILE A  95      10.895  21.758  13.360  1.00 58.97           N
ATOM   1984  CA  ILE A  95       9.605  21.454  12.773  1.00 62.62           C
ATOM   1985  C   ILE A  95       9.350  22.239  11.493  1.00 66.40           C
ATOM   1986  O   ILE A  95       9.669  23.426  11.397  1.00 66.24           O
ATOM   1987  CB  ILE A  95       8.485  21.758  13.765  1.00 60.42           C
ATOM   1988  CG1 ILE A  95       7.136  21.415  13.136  1.00 62.73           C
ATOM   1989  CG2 ILE A  95       8.555  23.217  14.179  1.00 58.20           C
ATOM   1990  CD1 ILE A  95       7.054  19.992  12.628  1.00 66.68           C
ATOM   1991  N   LYS A  96       8.737  21.532  10.537  1.00 69.95           N
ATOM   1992  CA  LYS A  96       8.427  22.155   9.262  1.00 72.63           C
ATOM   1993  C   LYS A  96       6.929  22.435   9.201  1.00 77.15           C
ATOM   1994  O   LYS A  96       6.113  21.511   9.232  1.00 78.51           O
ATOM   1995  CB  LYS A  96       8.827  21.233   8.115  1.00 66.78           C
ATOM   1996  CG  LYS A  96       9.188  21.964   6.853  1.00 65.34           C
ATOM   1997  CD  LYS A  96      10.548  22.623   6.971  1.00 65.29           C
ATOM   1998  CE  LYS A  96      11.668  21.594   6.897  1.00 68.50           C
ATOM   1999  NZ  LYS A  96      13.018  22.217   6.998  1.00 69.23           N
ATOM   2000  N   ARG A  97       6.562  23.705   9.124  1.00 81.39           N
ATOM   2001  CA  ARG A  97       5.172  24.189   9.095  1.00 88.72           C
ATOM   2002  C   ARG A  97       4.288  23.590  10.170  1.00 90.69           C
ATOM   2003  O   ARG A  97       3.072  23.673  10.075  1.00 92.93           O
ATOM   2004  CB  ARG A  97       4.474  23.931   7.750  1.00 92.04           C
ATOM   2005  CG  ARG A  97       5.304  23.305   6.666  1.00 96.35           C
ATOM   2006  CD  ARG A  97       4.451  22.721   5.553  1.00102.23           C
ATOM   2007  NE  ARG A  97       5.285  21.936   4.645  1.00107.63           N
ATOM   2008  CZ  ARG A  97       5.601  20.657   4.831  1.00109.16           C
ATOM   2009  NH1 ARG A  97       5.143  20.003   5.894  1.00109.49           N
ATOM   2010  NH2 ARG A  97       6.392  20.037   3.962  1.00111.07           N
ATOM   2011  N   GLY A  98       4.882  22.999  11.182  1.00 91.35           N
ATOM   2012  CA  GLY A  98       4.075  22.481  12.282  1.00 87.95           C
ATOM   2013  C   GLY A  98       4.012  23.539  13.369  1.00 85.66           C
ATOM   2014  O   GLY A  98       4.635  24.583  13.254  1.00 85.43           O
ATOM   2015  N   LYS A  99       3.249  23.265  14.417  1.00 80.94           N
ATOM   2016  CA  LYS A  99       3.142  24.143  15.579  1.00 76.16           C
ATOM   2017  C   LYS A  99       3.606  23.338  16.775  1.00 72.90           C
ATOM   2018  O   LYS A  99       2.987  22.328  17.104  1.00 75.80           O
ATOM   2019  CB  LYS A  99       1.690  24.616  15.775  1.00 78.06           C
ATOM   2020  CG  LYS A  99       1.459  25.657  16.850  1.00 80.61           C
ATOM   2021  CD  LYS A  99      -0.022  25.982  16.953  1.00 82.10           C
ATOM   2022  CE  LYS A  99      -0.287  27.139  17.902  1.00 83.23           C
ATOM   2023  NZ  LYS A  99      -1.745  27.379  18.087  1.00 83.39           N
ATOM   2024  N   ILE A 100       4.691  23.752  17.421  1.00 65.10           N
ATOM   2025  CA  ILE A 100       5.231  23.017  18.558  1.00 60.78           C
ATOM   2026  C   ILE A 100       4.259  22.870  19.736  1.00 60.88           C
ATOM   2027  O   ILE A 100       4.373  23.594  20.717  1.00 61.76           O
ATOM   2028  CB  ILE A 100       6.527  23.676  19.039  1.00 55.82           C
ATOM   2029  CG1 ILE A 100       7.536  23.678  17.893  1.00 56.23           C
ATOM   2030  CG2 ILE A 100       7.078  22.939  20.248  1.00 50.16           C
ATOM   2031  CD1 ILE A 100       8.854  24.320  18.252  1.00 63.67           C
ATOM   2032  N   ASN A 101       3.323  21.933  19.608  1.00 57.65           N
ATOM   2033  CA  ASN A 101       2.310  21.698  20.632  1.00 57.81           C
ATOM   2034  C   ASN A 101       2.781  20.943  21.887  1.00 59.29           C
ATOM   2035  O   ASN A 101       3.948  20.580  22.021  1.00 59.26           O
ATOM   2036  CB  ASN A 101       1.119  20.972  19.999  1.00 56.99           C
ATOM   2037  CG  ASN A 101       1.516  19.663  19.361  1.00 62.75           C
ATOM   2038  OD1 ASN A 101       1.926  18.738  20.051  1.00 72.72           O
ATOM   2039  ND2 ASN A 101       1.412  19.579  18.035  1.00 65.93           N
ATOM   2040  N   GLU A 102       1.877  20.819  22.801  1.00 59.69           N
ATOM   2041  CA  GLU A 102       2.142  20.112  24.046  1.00 58.02           C
ATOM   2042  C   GLU A 102       2.423  18.635  23.800  1.00 55.65           C
ATOM   2043  O   GLU A 102       2.997  17.963  24.652  1.00 54.61           O
ATOM   2044  CB  GLU A 102       0.943  20.258  24.989  1.00 65.50           C
ATOM   2045  CG  GLU A 102       0.404  21.686  25.101  1.00 74.51           C
ATOM   2046  CD  GLU A 102       0.706  22.346  26.445  1.00 81.77           C
ATOM   2047  OE1 GLU A 102       0.278  21.806  27.492  1.00 83.74           O
ATOM   2048  OE2 GLU A 102       1.366  23.411  26.453  1.00 83.75           O
ATOM   2049  N   THR A 103       2.019  18.129  22.638  1.00 50.60           N
ATOM   2050  CA  THR A 103       2.246  16.727  22.305  1.00 45.16           C
ATOM   2051  C   THR A 103       3.643  16.546  21.740  1.00 46.95           C
ATOM   2052  O   THR A 103       4.330  15.566  22.045  1.00 45.57           O
ATOM   2053  CB  THR A 103       1.230  16.208  21.279  1.00 35.08           C
ATOM   2054  OG1 THR A 103      -0.070  16.189  21.866  1.00 43.40           O
ATOM   2055  CG2 THR A 103       1.571  14.820  20.867  1.00 32.75           C
ATOM   2056  N   ILE A 104       4.063  17.493  20.911  1.00 45.51           N
ATOM   2057  CA  ILE A 104       5.383  17.416  20.333  1.00 46.80           C
ATOM   2058  C   ILE A 104       6.389  17.463  21.466  1.00 48.23           C
ATOM   2059  O   ILE A 104       7.217  16.569  21.590  1.00 54.49           O
ATOM   2060  CB  ILE A 104       5.655  18.570  19.366  1.00 46.09           C
ATOM   2061  CG1 ILE A 104       4.658  18.525  18.206  1.00 45.93           C
ATOM   2062  CG2 ILE A 104       7.077  18.472  18.836  1.00 42.12           C
ATOM   2063  CD1 ILE A 104       4.673  17.238  17.419  1.00 37.66           C
ATOM   2064  N   ILE A 105       6.306  18.494  22.300  1.00 48.09           N
ATOM   2065  CA  ILE A 105       7.218  18.637  23.434  1.00 49.83           C
ATOM   2066  C   ILE A 105       7.287  17.344  24.241  1.00 52.19           C
ATOM   2067  O   ILE A 105       8.376  16.864  24.587  1.00 50.24           O
ATOM   2068  CB  ILE A 105       6.773  19.765  24.379  1.00 49.82           C
ATOM   2069  CG1 ILE A 105       7.002  21.118  23.721  1.00 49.11           C
ATOM   2070  CG2 ILE A 105       7.539  19.685  25.690  1.00 50.03           C
ATOM   2071  CD1 ILE A 105       6.473  22.271  24.541  1.00 57.68           C
ATOM   2072  N   GLY A 106       6.117  16.790  24.537  1.00 49.88           N
ATOM   2073  CA  GLY A 106       6.061  15.557  25.296  1.00 51.52           C
ATOM   2074  C   GLY A 106       6.889  14.450  24.679  1.00 48.54           C
ATOM   2075  O   GLY A 106       7.618  13.756  25.377  1.00 50.81           O
ATOM   2076  N   ASP A 107       6.794  14.292  23.367  1.00 47.76           N
ATOM   2077  CA  ASP A 107       7.544  13.246  22.701  1.00 49.65           C
ATOM   2078  C   ASP A 107       9.026  13.529  22.618  1.00 49.50           C
ATOM   2079  O   ASP A 107       9.849  12.614  22.747  1.00 48.72           O
ATOM   2080  CB  ASP A 107       6.972  12.979  21.313  1.00 49.36           C
ATOM   2081  CG  ASP A 107       5.611  12.324  21.385  1.00 57.97           C
ATOM   2082  OD1 ASP A 107       5.433  11.456  22.271  1.00 57.50           O
ATOM   2083  OD2 ASP A 107       4.723  12.669  20.574  1.00 62.74           O
ATOM   2084  N   VAL A 108       9.384  14.785  22.405  1.00 43.13           N
ATOM   2085  CA  VAL A 108      10.788  15.092  22.328  1.00 41.38           C
ATOM   2086  C   VAL A 108      11.402  14.862  23.697  1.00 42.48           C
ATOM   2087  O   VAL A 108      12.533  14.383  23.800  1.00 42.95           O
ATOM   2088  CB  VAL A 108      11.029  16.528  21.893  1.00 46.34           C
ATOM   2089  CG1 VAL A 108      12.529  16.783  21.798  1.00 45.95           C
ATOM   2090  CG2 VAL A 108      10.364  16.773  20.542  1.00 46.23           C
ATOM   2091  N   PHE A 109      10.654  15.178  24.750  1.00 38.63           N
ATOM   2092  CA  PHE A 109      11.168  14.988  26.101  1.00 40.61           C
ATOM   2093  C   PHE A 109      11.589  13.525  26.242  1.00 44.54           C
ATOM   2094  O   PHE A 109      12.736  13.211  26.584  1.00 41.07           O
ATOM   2095  CB  PHE A 109      10.091  15.306  27.121  1.00 37.51           C
ATOM   2096  CG  PHE A 109      10.556  15.220  28.547  1.00 46.78           C
ATOM   2097  CD1 PHE A 109      11.471  16.143  29.055  1.00 46.40           C
ATOM   2098  CD2 PHE A 109      10.048  14.237  29.403  1.00 46.39           C
ATOM   2099  CE1 PHE A 109      11.874  16.092  30.394  1.00 44.81           C
ATOM   2100  CE2 PHE A 109      10.444  14.176  30.747  1.00 43.19           C
ATOM   2101  CZ  PHE A 109      11.359  15.107  31.241  1.00 47.91           C
ATOM   2102  N   GLU A 110      10.647  12.634  25.953  1.00 46.58           N
ATOM   2103  CA  GLU A 110      10.899  11.206  26.035  1.00 49.35           C
ATOM   2104  C   GLU A 110      12.051  10.804  25.110  1.00 50.07           C
ATOM   2105  O   GLU A 110      12.979  10.125  25.538  1.00 50.11           O
ATOM   2106  CB  GLU A 110       9.631  10.436  25.669  1.00 49.29           C
ATOM   2107  CG  GLU A 110       8.478  10.682  26.614  1.00 53.91           C
ATOM   2108  CD  GLU A 110       7.150  10.192  26.061  1.00 59.41           C
ATOM   2109  OE1 GLU A 110       6.751  10.663  24.969  1.00 65.72           O
ATOM   2110  OE2 GLU A 110       6.502   9.341  26.715  1.00 59.66           O
ATOM   2111  N   ALA A 111      11.994  11.233  23.853  1.00 45.41           N
ATOM   2112  CA  ALA A 111      13.037  10.912  22.892  1.00 45.92           C
ATOM   2113  C   ALA A 111      14.421  11.430  23.322  1.00 50.14           C
ATOM   2114  O   ALA A 111      15.439  10.796  23.051  1.00 49.56           O
ATOM   2115  CB  ALA A 111      12.664  11.469  21.536  1.00 44.79           C
ATOM   2116  N   LEU A 112      14.461  12.577  23.995  1.00 49.79           N
ATOM   2117  CA  LEU A 112      15.730  13.134  24.453  1.00 47.58           C
ATOM   2118  C   LEU A 112      16.457  12.213  25.413  1.00 47.38           C
ATOM   2119  O   LEU A 112      17.678  12.097  25.360  1.00 44.22           O
ATOM   2120  CB  LEU A 112      15.511  14.478  25.139  1.00 44.13           C
ATOM   2121  CG  LEU A 112      15.663  15.656  24.191  1.00 48.63           C
ATOM   2122  CD1 LEU A 112      15.249  16.951  24.870  1.00 49.85           C
ATOM   2123  CD2 LEU A 112      17.107  15.703  23.721  1.00 46.70           C
ATOM   2124  N   TRP A 113      15.702  11.573  26.301  1.00 45.27           N
ATOM   2125  CA  TRP A 113      16.289  10.667  27.278  1.00 50.19           C
ATOM   2126  C   TRP A 113      16.682   9.307  26.706  1.00 49.83           C
ATOM   2127  O   TRP A 113      17.546   8.621  27.248  1.00 47.18           O
ATOM   2128  CB  TRP A 113      15.358  10.523  28.480  1.00 53.37           C
ATOM   2129  CG  TRP A 113      15.370  11.770  29.281  1.00 58.27           C
ATOM   2130  CD1 TRP A 113      14.433  12.763  29.276  1.00 59.23           C
ATOM   2131  CD2 TRP A 113      16.438  12.228  30.116  1.00 62.14           C
ATOM   2132  NE1 TRP A 113      14.853  13.816  30.054  1.00 59.18           N
ATOM   2133  CE2 TRP A 113      16.082  13.515  30.581  1.00 61.78           C
ATOM   2134  CE3 TRP A 113      17.668  11.678  30.515  1.00 60.03           C
ATOM   2135  CZ2 TRP A 113      16.914  14.265  31.427  1.00 63.63           C
ATOM   2136  CZ3 TRP A 113      18.497  12.422  31.357  1.00 59.80           C
ATOM   2137  CH2 TRP A 113      18.114  13.703  31.803  1.00 63.18           C
ATOM   2138  N   ALA A 114      16.052   8.913  25.608  1.00 47.88           N
ATOM   2139  CA  ALA A 114      16.430   7.670  24.983  1.00 44.96           C
ATOM   2140  C   ALA A 114      17.777   7.991  24.333  1.00 46.45           C
ATOM   2141  O   ALA A 114      18.727   7.205  24.411  1.00 47.71           O
ATOM   2142  CB  ALA A 114      15.409   7.269  23.929  1.00 35.96           C
ATOM   2143  N   ALA A 115      17.859   9.171  23.720  1.00 42.90           N
ATOM   2144  CA  ALA A 115      19.072   9.586  23.032  1.00 41.09           C
ATOM   2145  C   ALA A 115      20.275   9.714  23.958  1.00 39.11           C
ATOM   2146  O   ALA A 115      21.400   9.484  23.549  1.00 41.20           O
ATOM   2147  CB  ALA A 115      18.829  10.893  22.282  1.00 41.62           C
ATOM   2148  N   VAL A 116      20.042  10.094  25.203  1.00 40.78           N
ATOM   2149  CA  VAL A 116      21.130  10.209  26.156  1.00 44.08           C
ATOM   2150  C   VAL A 116      21.611   8.808  26.496  1.00 45.68           C
ATOM   2151  O   VAL A 116      22.805   8.531  26.501  1.00 46.92           O
ATOM   2152  CB  VAL A 116      20.658  10.889  27.429  1.00 47.35           C
ATOM   2153  CG1 VAL A 116      21.678  10.669  28.537  1.00 47.17           C
ATOM   2154  CG2 VAL A 116      20.436  12.388  27.156  1.00 47.29           C
ATOM   2155  N   TYR A 117      20.648   7.934  26.770  1.00 46.52           N
ATOM   2156  CA  TYR A 117      20.880   6.537  27.101  1.00 44.42           C
ATOM   2157  C   TYR A 117      21.793   5.893  26.068  1.00 46.15           C
ATOM   2158  O   TYR A 117      22.880   5.402  26.392  1.00 47.91           O
ATOM   2159  CB  TYR A 117      19.538   5.816  27.132  1.00 48.02           C
ATOM   2160  CG  TYR A 117      19.626   4.314  27.287  1.00 56.02           C
ATOM   2161  CD1 TYR A 117      20.223   3.740  28.411  1.00 51.62           C
ATOM   2162  CD2 TYR A 117      19.098   3.466  26.315  1.00 53.12           C
ATOM   2163  CE1 TYR A 117      20.290   2.371  28.564  1.00 47.27           C
ATOM   2164  CE2 TYR A 117      19.166   2.098  26.460  1.00 54.01           C
ATOM   2165  CZ  TYR A 117      19.765   1.553  27.586  1.00 52.75           C
ATOM   2166  OH  TYR A 117      19.864   0.183  27.712  1.00 54.97           O
ATOM   2167  N   ILE A 118      21.340   5.904  24.819  1.00 43.68           N
ATOM   2168  CA  ILE A 118      22.096   5.343  23.701  1.00 41.97           C
ATOM   2169  C   ILE A 118      23.506   5.927  23.576  1.00 46.41           C
ATOM   2170  O   ILE A 118      24.494   5.186  23.579  1.00 45.31           O
ATOM   2171  CB  ILE A 118      21.359   5.592  22.379  1.00 38.38           C
ATOM   2172  CG1 ILE A 118      20.061   4.787  22.355  1.00 42.36           C
ATOM   2173  CG2 ILE A 118      22.237   5.229  21.218  1.00 29.28           C
ATOM   2174  CD1 ILE A 118      19.137   5.128  21.200  1.00 39.80           C
ATOM   2175  N   ASP A 119      23.591   7.254  23.461  1.00 45.92           N
ATOM   2176  CA  ASP A 119      24.876   7.939  23.317  1.00 46.71           C
ATOM   2177  C   ASP A 119      25.783   7.678  24.513  1.00 44.08           C
ATOM   2178  O   ASP A 119      26.992   7.796  24.422  1.00 41.54           O
ATOM   2179  CB  ASP A 119      24.659   9.446  23.164  1.00 46.90           C
ATOM   2180  CG  ASP A 119      25.852  10.145  22.532  1.00 51.44           C
ATOM   2181  OD1 ASP A 119      26.087   9.933  21.320  1.00 56.35           O
ATOM   2182  OD2 ASP A 119      26.557  10.898  23.239  1.00 47.54           O
ATOM   2183  N   SER A 120      25.174   7.323  25.632  1.00 46.15           N
ATOM   2184  CA  SER A 120      25.885   7.040  26.870  1.00 47.65           C
ATOM   2185  C   SER A 120      26.484   5.629  26.858  1.00 50.12           C
ATOM   2186  O   SER A 120      27.077   5.186  27.849  1.00 44.55           O
ATOM   2187  CB  SER A 120      24.903   7.165  28.029  1.00 37.79           C
ATOM   2188  OG  SER A 120      25.526   6.858  29.250  1.00 57.70           O
ATOM   2189  N   GLY A 121      26.327   4.937  25.728  1.00 51.06           N
ATOM   2190  CA  GLY A 121      26.811   3.575  25.604  1.00 49.25           C
ATOM   2191  C   GLY A 121      25.781   2.624  26.198  1.00 48.88           C
ATOM   2192  O   GLY A 121      26.074   1.466  26.483  1.00 48.35           O
ATOM   2193  N   ARG A 122      24.568   3.141  26.389  1.00 50.54           N
ATOM   2194  CA  ARG A 122      23.425   2.407  26.954  1.00 48.12           C
ATOM   2195  C   ARG A 122      23.546   2.158  28.445  1.00 47.09           C
ATOM   2196  O   ARG A 122      23.156   1.106  28.946  1.00 46.10           O
ATOM   2197  CB  ARG A 122      23.201   1.090  26.213  1.00 45.43           C
ATOM   2198  CG  ARG A 122      23.096   1.281  24.703  1.00 48.31           C
ATOM   2199  CD  ARG A 122      22.639   0.030  24.026  1.00 50.10           C
ATOM   2200  NE  ARG A 122      21.226   0.108  23.710  1.00 49.01           N
ATOM   2201  CZ  ARG A 122      20.763   0.688  22.614  1.00 55.49           C
ATOM   2202  NH1 ARG A 122      21.619   1.224  21.754  1.00 48.93           N
ATOM   2203  NH2 ARG A 122      19.453   0.725  22.377  1.00 55.27           N
ATOM   2204  N   ASP A 123      24.074   3.164  29.140  1.00 49.83           N
ATOM   2205  CA  ASP A 123      24.279   3.157  30.588  1.00 49.72           C
ATOM   2206  C   ASP A 123      22.977   3.655  31.210  1.00 50.28           C
ATOM   2207  O   ASP A 123      22.689   4.852  31.175  1.00 49.95           O
ATOM   2208  CB  ASP A 123      25.415   4.127  30.938  1.00 49.68           C
ATOM   2209  CG  ASP A 123      25.874   4.021  32.384  1.00 55.54           C
ATOM   2210  OD1 ASP A 123      25.051   3.751  33.288  1.00 51.49           O
ATOM   2211  OD2 ASP A 123      27.081   4.236  32.618  1.00 56.40           O
ATOM   2212  N   ALA A 124      22.190   2.747  31.780  1.00 50.07           N
ATOM   2213  CA  ALA A 124      20.912   3.130  32.385  1.00 50.95           C
ATOM   2214  C   ALA A 124      21.029   3.767  33.769  1.00 53.16           C
ATOM   2215  O   ALA A 124      20.100   4.441  34.218  1.00 54.63           O
ATOM   2216  CB  ALA A 124      19.983   1.928  32.448  1.00 42.62           C
ATOM   2217  N   ASN A 125      22.154   3.556  34.447  1.00 53.06           N
ATOM   2218  CA  ASN A 125      22.351   4.137  35.775  1.00 54.22           C
ATOM   2219  C   ASN A 125      22.684   5.614  35.634  1.00 50.90           C
ATOM   2220  O   ASN A 125      22.087   6.477  36.279  1.00 43.56           O
ATOM   2221  CB  ASN A 125      23.492   3.430  36.512  1.00 60.13           C
ATOM   2222  CG  ASN A 125      23.243   1.941  36.684  1.00 65.45           C
ATOM   2223  OD1 ASN A 125      22.125   1.518  36.996  1.00 66.82           O
ATOM   2224  ND2 ASN A 125      24.289   1.137  36.495  1.00 63.86           N
ATOM   2225  N   PHE A 126      23.660   5.893  34.786  1.00 50.40           N
ATOM   2226  CA  PHE A 126      24.066   7.256  34.550  1.00 47.76           C
ATOM   2227  C   PHE A 126      22.879   8.076  34.075  1.00 48.52           C
ATOM   2228  O   PHE A 126      22.628   9.163  34.595  1.00 45.33           O
ATOM   2229  CB  PHE A 126      25.175   7.306  33.509  1.00 49.81           C
ATOM   2230  CG  PHE A 126      25.534   8.697  33.089  1.00 54.54           C
ATOM   2231  CD1 PHE A 126      25.778   9.680  34.044  1.00 46.72           C
ATOM   2232  CD2 PHE A 126      25.612   9.034  31.742  1.00 53.70           C
ATOM   2233  CE1 PHE A 126      26.088  10.972  33.664  1.00 48.81           C
ATOM   2234  CE2 PHE A 126      25.925  10.332  31.358  1.00 54.11           C
ATOM   2235  CZ  PHE A 126      26.161  11.301  32.322  1.00 48.22           C
ATOM   2236  N   THR A 127      22.144   7.547  33.096  1.00 47.67           N
ATOM   2237  CA  THR A 127      20.975   8.243  32.552  1.00 48.20           C
ATOM   2238  C   THR A 127      19.895   8.430  33.615  1.00 45.32           C
ATOM   2239  O   THR A 127      19.224   9.459  33.661  1.00 43.37           O
ATOM   2240  CB  THR A 127      20.372   7.499  31.350  1.00 48.09           C
ATOM   2241  OG1 THR A 127      21.400   7.226  30.387  1.00 48.38           O
ATOM   2242  CG2 THR A 127      19.307   8.349  30.696  1.00 40.71           C
ATOM   2243  N   ARG A 128      19.725   7.439  34.475  1.00 43.86           N
ATOM   2244  CA  ARG A 128      18.744   7.570  35.536  1.00 42.86           C
ATOM   2245  C   ARG A 128      19.214   8.680  36.487  1.00 44.64           C
ATOM   2246  O   ARG A 128      18.400   9.389  37.073  1.00 47.20           O
ATOM   2247  CB  ARG A 128      18.597   6.253  36.302  1.00 34.57           C
ATOM   2248  CG  ARG A 128      17.699   6.360  37.524  1.00 34.01           C
ATOM   2249  CD  ARG A 128      17.878   5.163  38.423  1.00 40.07           C
ATOM   2250  NE  ARG A 128      19.296   4.930  38.653  1.00 50.07           N
ATOM   2251  CZ  ARG A 128      19.800   3.879  39.289  1.00 53.78           C
ATOM   2252  NH1 ARG A 128      18.997   2.943  39.772  1.00 59.63           N
ATOM   2253  NH2 ARG A 128      21.117   3.763  39.431  1.00 58.37           N
ATOM   2254  N   GLU A 129      20.523   8.847  36.642  1.00 45.74           N
ATOM   2255  CA  GLU A 129      21.010   9.883  37.547  1.00 44.70           C
ATOM   2256  C   GLU A 129      20.888  11.284  36.971  1.00 42.68           C
ATOM   2257  O   GLU A 129      20.583  12.224  37.695  1.00 43.60           O
ATOM   2258  CB  GLU A 129      22.448   9.595  37.967  1.00 48.75           C
ATOM   2259  CG  GLU A 129      22.578   8.282  38.707  1.00 48.98           C
ATOM   2260  CD  GLU A 129      21.472   8.099  39.721  1.00 53.88           C
ATOM   2261  OE1 GLU A 129      21.332   8.958  40.612  1.00 54.41           O
ATOM   2262  OE2 GLU A 129      20.735   7.100  39.629  1.00 61.40           O
ATOM   2263  N   LEU A 130      21.130  11.430  35.673  1.00 45.03           N
ATOM   2264  CA  LEU A 130      20.993  12.734  35.031  1.00 44.71           C
ATOM   2265  C   LEU A 130      19.538  13.155  35.222  1.00 46.31           C
ATOM   2266  O   LEU A 130      19.244  14.271  35.638  1.00 46.27           O
ATOM   2267  CB  LEU A 130      21.283  12.634  33.536  1.00 42.48           C
ATOM   2268  CG  LEU A 130      22.645  13.042  32.980  1.00 46.15           C
ATOM   2269  CD1 LEU A 130      22.574  12.992  31.457  1.00 50.32           C
ATOM   2270  CD2 LEU A 130      23.005  14.439  33.440  1.00 44.73           C
ATOM   2271  N   PHE A 131      18.633  12.232  34.918  1.00 44.70           N
ATOM   2272  CA  PHE A 131      17.210  12.469  35.048  1.00 44.18           C
ATOM   2273  C   PHE A 131      16.877  12.947  36.456  1.00 46.86           C
ATOM   2274  O   PHE A 131      16.171  13.940  36.622  1.00 50.11           O
ATOM   2275  CB  PHE A 131      16.439  11.177  34.742  1.00 42.23           C
ATOM   2276  CG  PHE A 131      14.955  11.369  34.632  1.00 36.34           C
ATOM   2277  CD1 PHE A 131      14.381  11.813  33.440  1.00 41.22           C
ATOM   2278  CD2 PHE A 131      14.132  11.158  35.728  1.00 33.78           C
ATOM   2279  CE1 PHE A 131      13.013  12.045  33.351  1.00 30.61           C
ATOM   2280  CE2 PHE A 131      12.767  11.392  35.642  1.00 29.67           C
ATOM   2281  CZ  PHE A 131      12.214  11.836  34.452  1.00 29.89           C
ATOM   2282  N   TYR A 132      17.376  12.249  37.472  1.00 45.89           N
ATOM   2283  CA  TYR A 132      17.088  12.648  38.844  1.00 49.16           C
ATOM   2284  C   TYR A 132      17.699  13.992  39.212  1.00 53.63           C
ATOM   2285  O   TYR A 132      17.027  14.836  39.826  1.00 53.87           O
ATOM   2286  CB  TYR A 132      17.563  11.596  39.845  1.00 49.59           C
ATOM   2287  CG  TYR A 132      16.794  10.301  39.790  1.00 48.20           C
ATOM   2288  CD1 TYR A 132      15.468  10.272  39.361  1.00 48.84           C
ATOM   2289  CD2 TYR A 132      17.381   9.106  40.184  1.00 48.95           C
ATOM   2290  CE1 TYR A 132      14.746   9.081  39.322  1.00 45.22           C
ATOM   2291  CE2 TYR A 132      16.662   7.904  40.154  1.00 52.69           C
ATOM   2292  CZ  TYR A 132      15.345   7.902  39.720  1.00 47.21           C
ATOM   2293  OH  TYR A 132      14.637   6.722  39.687  1.00 48.49           O
ATOM   2294  N   LYS A 133      18.965  14.200  38.850  1.00 51.34           N
ATOM   2295  CA  LYS A 133      19.617  15.468  39.168  1.00 50.87           C
ATOM   2296  C   LYS A 133      18.745  16.630  38.705  1.00 48.76           C
ATOM   2297  O   LYS A 133      18.740  17.698  39.313  1.00 48.78           O
ATOM   2298  CB  LYS A 133      21.002  15.565  38.514  1.00 48.49           C
ATOM   2299  CG  LYS A 133      22.108  14.851  39.284  1.00 57.37           C
ATOM   2300  CD  LYS A 133      23.496  15.420  38.950  1.00 63.78           C
ATOM   2301  CE  LYS A 133      24.060  14.928  37.610  1.00 65.51           C
ATOM   2302  NZ  LYS A 133      24.501  13.494  37.655  1.00 69.06           N
ATOM   2303  N   LEU A 134      17.991  16.399  37.639  1.00 48.04           N
ATOM   2304  CA  LEU A 134      17.113  17.410  37.071  1.00 46.20           C
ATOM   2305  C   LEU A 134      15.664  17.375  37.535  1.00 46.48           C
ATOM   2306  O   LEU A 134      15.047  18.419  37.656  1.00 44.36           O
ATOM   2307  CB  LEU A 134      17.101  17.302  35.546  1.00 45.11           C
ATOM   2308  CG  LEU A 134      18.325  17.719  34.733  1.00 47.26           C
ATOM   2309  CD1 LEU A 134      18.168  17.158  33.350  1.00 48.65           C
ATOM   2310  CD2 LEU A 134      18.460  19.244  34.679  1.00 39.81           C
ATOM   2311  N   PHE A 135      15.110  16.198  37.811  1.00 46.50           N
ATOM   2312  CA  PHE A 135      13.695  16.162  38.162  1.00 45.07           C
ATOM   2313  C   PHE A 135      13.241  15.445  39.418  1.00 47.34           C
ATOM   2314  O   PHE A 135      12.047  15.424  39.689  1.00 46.36           O
ATOM   2315  CB  PHE A 135      12.902  15.584  36.981  1.00 43.97           C
ATOM   2316  CG  PHE A 135      13.292  16.152  35.645  1.00 32.89           C
ATOM   2317  CD1 PHE A 135      12.979  17.452  35.311  1.00 30.35           C
ATOM   2318  CD2 PHE A 135      13.969  15.376  34.724  1.00 38.15           C
ATOM   2319  CE1 PHE A 135      13.328  17.971  34.083  1.00 27.67           C
ATOM   2320  CE2 PHE A 135      14.327  15.886  33.491  1.00 33.73           C
ATOM   2321  CZ  PHE A 135      14.005  17.185  33.170  1.00 35.78           C
ATOM   2322  N   LYS A 136      14.147  14.856  40.189  1.00 50.53           N
ATOM   2323  CA  LYS A 136      13.709  14.146  41.384  1.00 51.07           C
ATOM   2324  C   LYS A 136      12.869  15.019  42.304  1.00 55.40           C
ATOM   2325  O   LYS A 136      11.806  14.600  42.765  1.00 57.54           O
ATOM   2326  CB  LYS A 136      14.901  13.582  42.151  1.00 50.82           C
ATOM   2327  CG  LYS A 136      14.512  12.883  43.441  1.00 49.97           C
ATOM   2328  CD  LYS A 136      15.677  12.096  44.007  1.00 57.71           C
ATOM   2329  CE  LYS A 136      15.273  11.288  45.238  1.00 61.47           C
ATOM   2330  NZ  LYS A 136      16.357  10.358  45.678  1.00 60.69           N
ATOM   2331  N   GLU A 137      13.336  16.236  42.556  1.00 60.31           N
ATOM   2332  CA  GLU A 137      12.623  17.167  43.430  1.00 63.81           C
ATOM   2333  C   GLU A 137      11.190  17.439  42.962  1.00 60.95           C
ATOM   2334  O   GLU A 137      10.260  17.405  43.764  1.00 57.71           O
ATOM   2335  CB  GLU A 137      13.389  18.486  43.535  1.00 68.24           C
ATOM   2336  CG  GLU A 137      12.607  19.588  44.217  1.00 81.10           C
ATOM   2337  CD  GLU A 137      13.269  20.943  44.080  1.00 92.81           C
ATOM   2338  OE1 GLU A 137      13.693  21.286  42.952  1.00 99.42           O
ATOM   2339  OE2 GLU A 137      13.357  21.669  45.096  1.00 97.02           O
ATOM   2340  N   ASP A 138      11.019  17.731  41.676  1.00 58.85           N
ATOM   2341  CA  ASP A 138       9.689  17.988  41.124  1.00 60.67           C
ATOM   2342  C   ASP A 138       8.805  16.759  41.324  1.00 61.02           C
ATOM   2343  O   ASP A 138       7.655  16.858  41.758  1.00 59.47           O
ATOM   2344  CB  ASP A 138       9.761  18.265  39.617  1.00 64.81           C
ATOM   2345  CG  ASP A 138      10.206  19.682  39.285  1.00 75.77           C
ATOM   2346  OD1 ASP A 138       9.459  20.642  39.588  1.00 75.02           O
ATOM   2347  OD2 ASP A 138      11.305  19.833  38.705  1.00 79.17           O
ATOM   2348  N   ILE A 139       9.360  15.599  40.987  1.00 57.77           N
ATOM   2349  CA  ILE A 139       8.651  14.336  41.089  1.00 51.86           C
ATOM   2350  C   ILE A 139       8.290  13.997  42.514  1.00 51.44           C
ATOM   2351  O   ILE A 139       7.166  13.586  42.781  1.00 50.02           O
ATOM   2352  CB  ILE A 139       9.489  13.194  40.496  1.00 50.92           C
ATOM   2353  CG1 ILE A 139       9.863  13.535  39.054  1.00 44.03           C
ATOM   2354  CG2 ILE A 139       8.710  11.886  40.549  1.00 50.84           C
ATOM   2355  CD1 ILE A 139      10.740  12.501  38.390  1.00 41.35           C
ATOM   2356  N   LEU A 140       9.244  14.159  43.427  1.00 51.00           N
ATOM   2357  CA  LEU A 140       9.007  13.874  44.845  1.00 50.46           C
ATOM   2358  C   LEU A 140       7.899  14.771  45.400  1.00 48.61           C
ATOM   2359  O   LEU A 140       7.103  14.363  46.244  1.00 52.31           O
ATOM   2360  CB  LEU A 140      10.291  14.090  45.645  1.00 43.90           C
ATOM   2361  CG  LEU A 140      11.000  12.876  46.244  1.00 48.19           C
ATOM   2362  CD1 LEU A 140      10.894  11.667  45.321  1.00 48.05           C
ATOM   2363  CD2 LEU A 140      12.451  13.230  46.481  1.00 45.68           C
ATOM   2364  N   SER A 141       7.846  15.991  44.896  1.00 43.08           N
ATOM   2365  CA  SER A 141       6.857  16.958  45.329  1.00 44.26           C
ATOM   2366  C   SER A 141       5.461  16.550  44.870  1.00 44.10           C
ATOM   2367  O   SER A 141       4.514  16.509  45.661  1.00 42.29           O
ATOM   2368  CB  SER A 141       7.205  18.325  44.738  1.00 39.20           C
ATOM   2369  OG  SER A 141       6.855  19.353  45.631  1.00 43.07           O
ATOM   2370  N   ALA A 142       5.345  16.264  43.576  1.00 44.71           N
ATOM   2371  CA  ALA A 142       4.078  15.872  42.974  1.00 43.47           C
ATOM   2372  C   ALA A 142       3.541  14.611  43.632  1.00 45.36           C
ATOM   2373  O   ALA A 142       2.338  14.466  43.789  1.00 47.93           O
ATOM   2374  CB  ALA A 142       4.261  15.657  41.477  1.00 42.20           C
ATOM   2375  N   ILE A 143       4.444  13.705  44.014  1.00 46.92           N
ATOM   2376  CA  ILE A 143       4.091  12.446  44.685  1.00 43.08           C
ATOM   2377  C   ILE A 143       3.579  12.766  46.085  1.00 48.57           C
ATOM   2378  O   ILE A 143       2.605  12.170  46.567  1.00 48.73           O
ATOM   2379  CB  ILE A 143       5.327  11.526  44.891  1.00 37.52           C
ATOM   2380  CG1 ILE A 143       5.876  11.025  43.565  1.00 37.36           C
ATOM   2381  CG2 ILE A 143       4.973  10.376  45.797  1.00 21.95           C
ATOM   2382  CD1 ILE A 143       7.059  10.064  43.737  1.00 39.80           C
ATOM   2383  N   LYS A 144       4.270  13.697  46.740  1.00 51.51           N
ATOM   2384  CA  LYS A 144       3.924  14.104  48.092  1.00 58.66           C
ATOM   2385  C   LYS A 144       2.491  14.618  48.140  1.00 61.21           C
ATOM   2386  O   LYS A 144       1.758  14.325  49.088  1.00 59.43           O
ATOM   2387  CB  LYS A 144       4.903  15.179  48.588  1.00 58.80           C
ATOM   2388  CG  LYS A 144       4.757  15.537  50.063  1.00 66.93           C
ATOM   2389  CD  LYS A 144       5.904  16.428  50.568  1.00 74.94           C
ATOM   2390  CE  LYS A 144       7.240  15.671  50.635  1.00 79.70           C
ATOM   2391  NZ  LYS A 144       8.381  16.519  51.108  1.00 80.86           N
ATOM   2392  N   GLU A 145       2.089  15.361  47.109  1.00 61.95           N
ATOM   2393  CA  GLU A 145       0.741  15.916  47.059  1.00 67.19           C
ATOM   2394  C   GLU A 145      -0.202  15.135  46.150  1.00 69.43           C
ATOM   2395  O   GLU A 145      -1.279  15.620  45.797  1.00 70.65           O
ATOM   2396  CB  GLU A 145       0.787  17.374  46.603  1.00 66.07           C
ATOM   2397  CG  GLU A 145       1.194  17.572  45.161  1.00 73.88           C
ATOM   2398  CD  GLU A 145       1.169  19.035  44.750  1.00 82.13           C
ATOM   2399  OE1 GLU A 145       0.123  19.690  44.964  1.00 82.11           O
ATOM   2400  OE2 GLU A 145       2.189  19.529  44.210  1.00 85.58           O
ATOM   2401  N   GLY A 146       0.196  13.924  45.779  1.00 69.05           N
ATOM   2402  CA  GLY A 146      -0.637  13.113  44.908  1.00 69.47           C
ATOM   2403  C   GLY A 146      -2.014  12.791  45.462  1.00 68.84           C
ATOM   2404  O   GLY A 146      -2.191  12.633  46.665  1.00 64.68           O
ATOM   2405  N   ARG A 147      -2.992  12.678  44.571  1.00 72.83           N
ATOM   2406  CA  ARG A 147      -4.370  12.379  44.962  1.00 76.97           C
ATOM   2407  C   ARG A 147      -5.160  11.797  43.791  1.00 75.11           C
ATOM   2408  O   ARG A 147      -5.172  12.370  42.698  1.00 76.88           O
ATOM   2409  CB  ARG A 147      -5.057  13.658  45.459  1.00 82.68           C
ATOM   2410  CG  ARG A 147      -6.571  13.563  45.654  1.00 88.70           C
ATOM   2411  CD  ARG A 147      -7.170  14.921  46.057  1.00 93.89           C
ATOM   2412  NE  ARG A 147      -6.693  15.384  47.366  1.00100.60           N
ATOM   2413  CZ  ARG A 147      -6.996  16.562  47.913  1.00100.17           C
ATOM   2414  NH1 ARG A 147      -7.781  17.420  47.273  1.00 99.02           N
ATOM   2415  NH2 ARG A 147      -6.512  16.886  49.105  1.00 96.61           N
ATOM   2416  N   VAL A 148      -5.808  10.657  44.019  1.00 69.60           N
ATOM   2417  CA  VAL A 148      -6.615  10.025  42.979  1.00 67.10           C
ATOM   2418  C   VAL A 148      -7.827  10.934  42.740  1.00 66.86           C
ATOM   2419  O   VAL A 148      -8.589  11.212  43.663  1.00 64.09           O
ATOM   2420  CB  VAL A 148      -7.122   8.618  43.421  1.00 64.53           C
ATOM   2421  CG1 VAL A 148      -8.055   8.047  42.377  1.00 62.55           C
ATOM   2422  CG2 VAL A 148      -5.963   7.680  43.636  1.00 60.63           C
ATOM   2423  N   LYS A 149      -8.003  11.404  41.511  1.00 65.70           N
ATOM   2424  CA  LYS A 149      -9.127  12.279  41.201  1.00 68.02           C
ATOM   2425  C   LYS A 149     -10.124  11.570  40.278  1.00 66.15           C
ATOM   2426  O   LYS A 149     -10.055  11.716  39.064  1.00 69.61           O
ATOM   2427  CB  LYS A 149      -8.613  13.562  40.535  1.00 70.20           C
ATOM   2428  CG  LYS A 149      -7.438  14.234  41.260  1.00 74.23           C
ATOM   2429  CD  LYS A 149      -6.923  15.465  40.496  1.00 75.57           C
ATOM   2430  CE  LYS A 149      -5.602  16.009  41.063  1.00 75.47           C
ATOM   2431  NZ  LYS A 149      -4.409  15.145  40.778  1.00 71.94           N
ATOM   2432  N   LYS A 150     -11.047  10.805  40.855  1.00 62.09           N
ATOM   2433  CA  LYS A 150     -12.039  10.072  40.069  1.00 58.43           C
ATOM   2434  C   LYS A 150     -12.979  10.958  39.261  1.00 57.20           C
ATOM   2435  O   LYS A 150     -13.412  12.007  39.736  1.00 58.67           O
ATOM   2436  CB  LYS A 150     -12.860   9.166  40.983  1.00 55.75           C
ATOM   2437  CG  LYS A 150     -12.078   7.982  41.499  1.00 53.98           C
ATOM   2438  CD  LYS A 150     -12.924   7.082  42.393  1.00 52.86           C
ATOM   2439  CE  LYS A 150     -12.175   5.782  42.667  1.00 45.85           C
ATOM   2440  NZ  LYS A 150     -12.887   4.944  43.646  1.00 43.12           N
ATOM   2441  N   ASP A 151     -13.297  10.525  38.044  1.00 52.72           N
ATOM   2442  CA  ASP A 151     -14.185  11.278  37.173  1.00 50.85           C
ATOM   2443  C   ASP A 151     -15.645  10.975  37.470  1.00 49.60           C
ATOM   2444  O   ASP A 151     -15.972   9.949  38.069  1.00 42.51           O
ATOM   2445  CB  ASP A 151     -13.886  10.986  35.699  1.00 60.55           C
ATOM   2446  CG  ASP A 151     -14.256   9.572  35.290  1.00 69.67           C
ATOM   2447  OD1 ASP A 151     -13.650   8.612  35.819  1.00 76.40           O
ATOM   2448  OD2 ASP A 151     -15.156   9.418  34.437  1.00 71.40           O
ATOM   2449  N   TYR A 152     -16.513  11.879  37.025  1.00 48.46           N
ATOM   2450  CA  TYR A 152     -17.953  11.776  37.254  1.00 51.34           C
ATOM   2451  C   TYR A 152     -18.614  10.452  36.883  1.00 48.61           C
ATOM   2452  O   TYR A 152     -19.353   9.884  37.677  1.00 51.24           O
ATOM   2453  CB  TYR A 152     -18.662  12.934  36.554  1.00 55.06           C
ATOM   2454  CG  TYR A 152     -18.261  14.277  37.108  1.00 56.34           C
ATOM   2455  CD1 TYR A 152     -18.524  14.601  38.437  1.00 60.12           C
ATOM   2456  CD2 TYR A 152     -17.597  15.215  36.315  1.00 59.94           C
ATOM   2457  CE1 TYR A 152     -18.142  15.823  38.973  1.00 62.78           C
ATOM   2458  CE2 TYR A 152     -17.204  16.450  36.841  1.00 62.36           C
ATOM   2459  CZ  TYR A 152     -17.481  16.748  38.176  1.00 64.48           C
ATOM   2460  OH  TYR A 152     -17.102  17.958  38.722  1.00 62.89           O
ATOM   2461  N   LYS A 153     -18.366   9.965  35.678  1.00 45.95           N
ATOM   2462  CA  LYS A 153     -18.938   8.695  35.259  1.00 44.43           C
ATOM   2463  C   LYS A 153     -18.595   7.588  36.276  1.00 45.33           C
ATOM   2464  O   LYS A 153     -19.462   6.807  36.658  1.00 48.16           O
ATOM   2465  CB  LYS A 153     -18.433   8.351  33.847  1.00 38.66           C
ATOM   2466  CG  LYS A 153     -19.520   8.457  32.780  1.00 46.42           C
ATOM   2467  CD  LYS A 153     -19.035   8.956  31.431  1.00 41.73           C
ATOM   2468  CE  LYS A 153     -18.470   7.837  30.564  1.00 44.00           C
ATOM   2469  NZ  LYS A 153     -19.388   6.888  29.865  1.00 25.74           N
ATOM   2470  N   THR A 154     -17.344   7.544  36.733  1.00 41.71           N
ATOM   2471  CA  THR A 154     -16.911   6.551  37.712  1.00 42.33           C
ATOM   2472  C   THR A 154     -17.606   6.753  39.059  1.00 42.57           C
ATOM   2473  O   THR A 154     -18.138   5.809  39.652  1.00 43.68           O
ATOM   2474  CB  THR A 154     -15.366   6.611  37.947  1.00 45.49           C
ATOM   2475  OG1 THR A 154     -14.672   6.128  36.786  1.00 43.19           O
ATOM   2476  CG2 THR A 154     -14.964   5.784  39.173  1.00 35.00           C
ATOM   2477  N   ILE A 155     -17.594   7.983  39.548  1.00 42.08           N
ATOM   2478  CA  ILE A 155     -18.221   8.286  40.828  1.00 44.39           C
ATOM   2479  C   ILE A 155     -19.680   7.885  40.816  1.00 47.70           C
ATOM   2480  O   ILE A 155     -20.152   7.203  41.721  1.00 49.49           O
ATOM   2481  CB  ILE A 155     -18.164   9.775  41.127  1.00 44.30           C
ATOM   2482  CG1 ILE A 155     -16.722  10.252  41.103  1.00 40.63           C
ATOM   2483  CG2 ILE A 155     -18.803  10.045  42.457  1.00 48.09           C
ATOM   2484  CD1 ILE A 155     -16.597  11.736  41.073  1.00 45.71           C
ATOM   2485  N   LEU A 156     -20.384   8.336  39.782  1.00 46.85           N
ATOM   2486  CA  LEU A 156     -21.789   8.045  39.617  1.00 46.45           C
ATOM   2487  C   LEU A 156     -22.049   6.553  39.565  1.00 48.76           C
ATOM   2488  O   LEU A 156     -22.897   6.041  40.295  1.00 52.71           O
ATOM   2489  CB  LEU A 156     -22.320   8.694  38.344  1.00 45.49           C
ATOM   2490  CG  LEU A 156     -23.761   8.287  38.029  1.00 46.26           C
ATOM   2491  CD1 LEU A 156     -24.682   8.650  39.185  1.00 41.22           C
ATOM   2492  CD2 LEU A 156     -24.198   8.960  36.752  1.00 50.61           C
ATOM   2493  N   GLN A 157     -21.335   5.851  38.695  1.00 49.54           N
ATOM   2494  CA  GLN A 157     -21.528   4.409  38.576  1.00 49.47           C
ATOM   2495  C   GLN A 157     -21.305   3.712  39.913  1.00 51.40           C
ATOM   2496  O   GLN A 157     -21.936   2.696  40.212  1.00 47.86           O
ATOM   2497  CB  GLN A 157     -20.576   3.821  37.529  1.00 49.92           C
ATOM   2498  CG  GLN A 157     -20.105   2.414  37.870  1.00 49.79           C
ATOM   2499  CD  GLN A 157     -19.351   1.741  36.750  1.00 51.18           C
ATOM   2500  OE1 GLN A 157     -19.889   1.557  35.666  1.00 58.88           O
ATOM   2501  NE2 GLN A 157     -18.101   1.359  37.008  1.00 48.54           N
ATOM   2502  N   GLU A 158     -20.405   4.260  40.721  1.00 55.36           N
ATOM   2503  CA  GLU A 158     -20.108   3.665  42.018  1.00 58.88           C
ATOM   2504  C   GLU A 158     -21.174   4.006  43.071  1.00 57.77           C
ATOM   2505  O   GLU A 158     -21.301   3.332  44.097  1.00 58.25           O
ATOM   2506  CB  GLU A 158     -18.695   4.074  42.467  1.00 52.83           C
ATOM   2507  CG  GLU A 158     -17.682   2.919  42.361  1.00 58.91           C
ATOM   2508  CD  GLU A 158     -16.434   3.213  41.502  1.00 60.97           C
ATOM   2509  OE1 GLU A 158     -15.662   4.142  41.823  1.00 54.39           O
ATOM   2510  OE2 GLU A 158     -16.210   2.493  40.504  1.00 65.53           O
ATOM   2511  N   ILE A 159     -21.959   5.041  42.801  1.00 56.27           N
ATOM   2512  CA  ILE A 159     -23.028   5.427  43.706  1.00 50.60           C
ATOM   2513  C   ILE A 159     -24.266   4.571  43.432  1.00 49.52           C
ATOM   2514  O   ILE A 159     -24.914   4.090  44.347  1.00 49.95           O
ATOM   2515  CB  ILE A 159     -23.400   6.896  43.511  1.00 48.22           C
ATOM   2516  CG1 ILE A 159     -22.290   7.785  44.058  1.00 47.39           C
ATOM   2517  CG2 ILE A 159     -24.713   7.198  44.195  1.00 44.40           C
ATOM   2518  CD1 ILE A 159     -22.619   9.253  43.998  1.00 50.74           C
ATOM   2519  N   THR A 160     -24.578   4.374  42.159  1.00 48.37           N
ATOM   2520  CA  THR A 160     -25.748   3.598  41.779  1.00 49.74           C
ATOM   2521  C   THR A 160     -25.595   2.110  42.082  1.00 56.14           C
ATOM   2522  O   THR A 160     -26.570   1.427  42.409  1.00 59.46           O
ATOM   2523  CB  THR A 160     -26.076   3.783  40.270  1.00 42.73           C
ATOM   2524  OG1 THR A 160     -24.918   3.482  39.488  1.00 45.43           O
ATOM   2525  CG2 THR A 160     -26.495   5.216  39.975  1.00 33.80           C
ATOM   2526  N   GLN A 161     -24.374   1.600  41.969  1.00 59.64           N
ATOM   2527  CA  GLN A 161     -24.132   0.187  42.238  1.00 60.49           C
ATOM   2528  C   GLN A 161     -24.204  -0.098  43.736  1.00 64.57           C
ATOM   2529  O   GLN A 161     -24.645  -1.166  44.160  1.00 63.76           O
ATOM   2530  CB  GLN A 161     -22.762  -0.235  41.695  1.00 57.65           C
ATOM   2531  CG  GLN A 161     -22.762  -0.586  40.214  1.00 56.56           C
ATOM   2532  CD  GLN A 161     -21.372  -0.816  39.666  1.00 52.43           C
ATOM   2533  OE1 GLN A 161     -21.197  -1.396  38.601  1.00 51.21           O
ATOM   2534  NE2 GLN A 161     -20.374  -0.346  40.389  1.00 58.24           N
ATOM   2535  N   LYS A 162     -23.764   0.864  44.537  1.00 66.55           N
ATOM   2536  CA  LYS A 162     -23.778   0.713  45.984  1.00 68.69           C
ATOM   2537  C   LYS A 162     -25.210   0.787  46.515  1.00 70.18           C
ATOM   2538  O   LYS A 162     -25.641  -0.064  47.292  1.00 70.74           O
ATOM   2539  CB  LYS A 162     -22.923   1.814  46.629  1.00 71.27           C
ATOM   2540  CG  LYS A 162     -22.953   1.838  48.157  1.00 70.56           C
ATOM   2541  CD  LYS A 162     -22.286   3.089  48.716  1.00 71.48           C
ATOM   2542  CE  LYS A 162     -20.787   3.127  48.442  1.00 73.82           C
ATOM   2543  NZ  LYS A 162     -20.166   4.377  48.977  1.00 73.85           N
ATOM   2544  N   ARG A 163     -25.947   1.803  46.080  1.00 69.81           N
ATOM   2545  CA  ARG A 163     -27.311   1.995  46.532  1.00 69.82           C
ATOM   2546  C   ARG A 163     -28.331   1.050  45.908  1.00 66.92           C
ATOM   2547  O   ARG A 163     -29.151   0.488  46.620  1.00 67.81           O
ATOM   2548  CB  ARG A 163     -27.744   3.436  46.283  1.00 75.64           C
ATOM   2549  CG  ARG A 163     -28.228   4.131  47.533  1.00 85.86           C
ATOM   2550  CD  ARG A 163     -28.487   5.609  47.307  1.00 93.73           C
ATOM   2551  NE  ARG A 163     -29.339   6.218  48.328  1.00103.46           N
ATOM   2552  CZ  ARG A 163     -29.819   7.457  48.243  1.00107.26           C
ATOM   2553  NH1 ARG A 163     -29.532   8.202  47.178  1.00106.89           N
ATOM   2554  NH2 ARG A 163     -30.563   7.964  49.226  1.00107.25           N
ATOM   2555  N   TRP A 164     -28.283   0.870  44.589  1.00 64.51           N
ATOM   2556  CA  TRP A 164     -29.248   0.008  43.909  1.00 59.68           C
ATOM   2557  C   TRP A 164     -28.647  -1.181  43.198  1.00 59.06           C
ATOM   2558  O   TRP A 164     -29.366  -2.056  42.731  1.00 58.37           O
ATOM   2559  CB  TRP A 164     -30.066   0.813  42.892  1.00 55.74           C
ATOM   2560  CG  TRP A 164     -30.884   1.908  43.497  1.00 51.93           C
ATOM   2561  CD1 TRP A 164     -31.816   1.788  44.484  1.00 48.67           C
ATOM   2562  CD2 TRP A 164     -30.820   3.300  43.172  1.00 54.03           C
ATOM   2563  NE1 TRP A 164     -32.338   3.021  44.801  1.00 50.37           N
ATOM   2564  CE2 TRP A 164     -31.743   3.968  44.009  1.00 53.16           C
ATOM   2565  CE3 TRP A 164     -30.069   4.052  42.254  1.00 52.41           C
ATOM   2566  CZ2 TRP A 164     -31.937   5.351  43.954  1.00 51.87           C
ATOM   2567  CZ3 TRP A 164     -30.261   5.426  42.199  1.00 47.32           C
ATOM   2568  CH2 TRP A 164     -31.190   6.061  43.046  1.00 51.98           C
ATOM   2569  N   LYS A 165     -27.331  -1.220  43.104  1.00 60.96           N
ATOM   2570  CA  LYS A 165     -26.668  -2.328  42.427  1.00 63.01           C
ATOM   2571  C   LYS A 165     -26.962  -2.311  40.928  1.00 64.01           C
ATOM   2572  O   LYS A 165     -26.967  -3.354  40.267  1.00 58.33           O
ATOM   2573  CB  LYS A 165     -27.098  -3.669  43.040  1.00 61.60           C
ATOM   2574  CG  LYS A 165     -26.638  -3.851  44.476  1.00 63.88           C
ATOM   2575  CD  LYS A 165     -26.921  -5.244  45.004  1.00 65.57           C
ATOM   2576  CE  LYS A 165     -26.487  -5.374  46.464  1.00 64.98           C
ATOM   2577  NZ  LYS A 165     -26.836  -6.706  47.044  1.00 67.44           N
ATOM   2578  N   GLU A 166     -27.192  -1.110  40.402  1.00 65.85           N
ATOM   2579  CA  GLU A 166     -27.487  -0.919  38.987  1.00 64.67           C
ATOM   2580  C   GLU A 166     -26.676   0.246  38.444  1.00 62.74           C
ATOM   2581  O   GLU A 166     -26.349   1.178  39.177  1.00 63.47           O
ATOM   2582  CB  GLU A 166     -28.978  -0.653  38.794  1.00 65.95           C
ATOM   2583  CG  GLU A 166     -29.849  -1.749  39.376  1.00 75.96           C
ATOM   2584  CD  GLU A 166     -31.322  -1.524  39.115  1.00 84.77           C
ATOM   2585  OE1 GLU A 166     -31.808  -0.409  39.404  1.00 87.79           O
ATOM   2586  OE2 GLU A 166     -31.996  -2.461  38.627  1.00 89.17           O
ATOM   2587  N   ARG A 167     -26.356   0.185  37.157  1.00 58.79           N
ATOM   2588  CA  ARG A 167     -25.577   1.230  36.500  1.00 56.61           C
ATOM   2589  C   ARG A 167     -26.444   2.170  35.676  1.00 52.38           C
ATOM   2590  O   ARG A 167     -27.462   1.769  35.142  1.00 52.25           O
ATOM   2591  CB  ARG A 167     -24.524   0.595  35.592  1.00 52.10           C
ATOM   2592  CG  ARG A 167     -23.448  -0.150  36.333  1.00 51.30           C
ATOM   2593  CD  ARG A 167     -22.470  -0.832  35.388  1.00 51.47           C
ATOM   2594  NE  ARG A 167     -22.861  -2.191  35.002  1.00 51.59           N
ATOM   2595  CZ  ARG A 167     -23.168  -3.169  35.855  1.00 51.13           C
ATOM   2596  NH1 ARG A 167     -23.152  -2.948  37.165  1.00 49.61           N
ATOM   2597  NH2 ARG A 167     -23.447  -4.388  35.401  1.00 43.39           N
ATOM   2598  N   PRO A 168     -26.043   3.442  35.566  1.00 54.77           N
ATOM   2599  CA  PRO A 168     -26.826   4.400  34.783  1.00 54.46           C
ATOM   2600  C   PRO A 168     -26.657   4.089  33.304  1.00 56.81           C
ATOM   2601  O   PRO A 168     -25.714   3.396  32.901  1.00 58.90           O
ATOM   2602  CB  PRO A 168     -26.195   5.732  35.151  1.00 49.24           C
ATOM   2603  CG  PRO A 168     -24.757   5.369  35.288  1.00 51.97           C
ATOM   2604  CD  PRO A 168     -24.816   4.074  36.085  1.00 53.49           C
ATOM   2605  N   GLU A 169     -27.566   4.593  32.487  1.00 54.58           N
ATOM   2606  CA  GLU A 169     -27.459   4.356  31.066  1.00 53.67           C
ATOM   2607  C   GLU A 169     -27.331   5.711  30.420  1.00 52.94           C
ATOM   2608  O   GLU A 169     -27.883   6.680  30.909  1.00 56.58           O
ATOM   2609  CB  GLU A 169     -28.699   3.631  30.560  1.00 57.34           C
ATOM   2610  CG  GLU A 169     -28.864   2.240  31.135  1.00 62.25           C
ATOM   2611  CD  GLU A 169     -30.197   1.624  30.770  1.00 70.14           C
ATOM   2612  OE1 GLU A 169     -30.500   1.535  29.561  1.00 75.87           O
ATOM   2613  OE2 GLU A 169     -30.943   1.228  31.690  1.00 70.39           O
ATOM   2614  N   TYR A 170     -26.576   5.786  29.337  1.00 52.85           N
ATOM   2615  CA  TYR A 170     -26.401   7.045  28.633  1.00 54.33           C
ATOM   2616  C   TYR A 170     -26.961   6.846  27.240  1.00 55.06           C
ATOM   2617  O   TYR A 170     -26.814   5.772  26.666  1.00 54.33           O
ATOM   2618  CB  TYR A 170     -24.919   7.405  28.539  1.00 55.57           C
ATOM   2619  CG  TYR A 170     -24.235   7.507  29.876  1.00 54.79           C
ATOM   2620  CD1 TYR A 170     -24.365   8.646  30.660  1.00 54.21           C
ATOM   2621  CD2 TYR A 170     -23.492   6.443  30.377  1.00 53.05           C
ATOM   2622  CE1 TYR A 170     -23.771   8.725  31.920  1.00 54.87           C
ATOM   2623  CE2 TYR A 170     -22.899   6.509  31.629  1.00 54.16           C
ATOM   2624  CZ  TYR A 170     -23.041   7.652  32.396  1.00 54.19           C
ATOM   2625  OH  TYR A 170     -22.460   7.713  33.643  1.00 57.95           O
ATOM   2626  N   ARG A 171     -27.616   7.864  26.699  1.00 53.25           N
ATOM   2627  CA  ARG A 171     -28.161   7.746  25.363  1.00 52.57           C
ATOM   2628  C   ARG A 171     -27.980   9.069  24.633  1.00 53.08           C
ATOM   2629  O   ARG A 171     -28.096  10.140  25.223  1.00 54.77           O
ATOM   2630  CB  ARG A 171     -29.637   7.331  25.429  1.00 53.49           C
ATOM   2631  CG  ARG A 171     -30.657   8.465  25.471  1.00 60.78           C
ATOM   2632  CD  ARG A 171     -31.991   7.979  26.040  1.00 68.04           C
ATOM   2633  NE  ARG A 171     -33.129   8.759  25.556  1.00 72.54           N
ATOM   2634  CZ  ARG A 171     -33.824   8.462  24.461  1.00 77.07           C
ATOM   2635  NH1 ARG A 171     -33.505   7.395  23.736  1.00 78.91           N
ATOM   2636  NH2 ARG A 171     -34.830   9.239  24.079  1.00 75.17           N
ATOM   2637  N   LEU A 172     -27.662   8.987  23.350  1.00 52.76           N
ATOM   2638  CA  LEU A 172     -27.461  10.171  22.531  1.00 54.71           C
ATOM   2639  C   LEU A 172     -28.818  10.795  22.207  1.00 57.45           C
ATOM   2640  O   LEU A 172     -29.718  10.112  21.718  1.00 56.07           O
ATOM   2641  CB  LEU A 172     -26.744   9.779  21.238  1.00 53.87           C
ATOM   2642  CG  LEU A 172     -26.116  10.869  20.367  1.00 59.06           C
ATOM   2643  CD1 LEU A 172     -24.973  11.539  21.118  1.00 57.97           C
ATOM   2644  CD2 LEU A 172     -25.601  10.247  19.072  1.00 55.38           C
ATOM   2645  N   ILE A 173     -28.963  12.086  22.498  1.00 56.99           N
ATOM   2646  CA  ILE A 173     -30.205  12.807  22.233  1.00 61.76           C
ATOM   2647  C   ILE A 173     -30.128  13.555  20.906  1.00 65.65           C
ATOM   2648  O   ILE A 173     -31.114  13.642  20.182  1.00 67.14           O
ATOM   2649  CB  ILE A 173     -30.514  13.838  23.335  1.00 58.52           C
ATOM   2650  CG1 ILE A 173     -30.810  13.133  24.655  1.00 60.47           C
ATOM   2651  CG2 ILE A 173     -31.687  14.681  22.932  1.00 62.35           C
ATOM   2652  CD1 ILE A 173     -32.037  12.267  24.629  1.00 61.50           C
ATOM   2653  N   SER A 174     -28.955  14.099  20.596  1.00 68.70           N
ATOM   2654  CA  SER A 174     -28.760  14.842  19.356  1.00 67.95           C
ATOM   2655  C   SER A 174     -27.295  15.172  19.083  1.00 67.65           C
ATOM   2656  O   SER A 174     -26.457  15.127  19.983  1.00 66.70           O
ATOM   2657  CB  SER A 174     -29.558  16.145  19.400  1.00 67.51           C
ATOM   2658  OG  SER A 174     -29.133  16.971  20.473  1.00 67.55           O
ATOM   2659  N   VAL A 175     -27.008  15.509  17.828  1.00 67.50           N
ATOM   2660  CA  VAL A 175     -25.668  15.881  17.385  1.00 68.73           C
ATOM   2661  C   VAL A 175     -25.792  17.149  16.552  1.00 70.66           C
ATOM   2662  O   VAL A 175     -26.623  17.210  15.645  1.00 70.87           O
ATOM   2663  CB  VAL A 175     -25.026  14.799  16.494  1.00 66.81           C
ATOM   2664  CG1 VAL A 175     -23.637  15.249  16.061  1.00 69.26           C
ATOM   2665  CG2 VAL A 175     -24.937  13.488  17.240  1.00 67.40           C
ATOM   2666  N   GLU A 176     -24.960  18.145  16.855  1.00 73.33           N
ATOM   2667  CA  GLU A 176     -24.978  19.435  16.152  1.00 77.27           C
ATOM   2668  C   GLU A 176     -23.619  19.862  15.585  1.00 75.31           C
ATOM   2669  O   GLU A 176     -22.573  19.455  16.085  1.00 77.11           O
ATOM   2670  CB  GLU A 176     -25.418  20.561  17.102  1.00 81.86           C
ATOM   2671  CG  GLU A 176     -26.850  20.534  17.631  1.00 90.23           C
ATOM   2672  CD  GLU A 176     -27.157  21.743  18.533  1.00 96.41           C
ATOM   2673  OE1 GLU A 176     -26.990  22.896  18.071  1.00 98.53           O
ATOM   2674  OE2 GLU A 176     -27.560  21.545  19.703  1.00 97.16           O
ATOM   2675  N   GLY A 177     -23.655  20.698  14.547  1.00 72.51           N
ATOM   2676  CA  GLY A 177     -22.439  21.251  13.969  1.00 68.76           C
ATOM   2677  C   GLY A 177     -21.687  20.552  12.857  1.00 67.51           C
ATOM   2678  O   GLY A 177     -22.121  19.516  12.355  1.00 70.19           O
ATOM   2679  N   PRO A 178     -20.544  21.128  12.439  1.00 65.20           N
ATOM   2680  CA  PRO A 178     -19.676  20.598  11.384  1.00 65.12           C
ATOM   2681  C   PRO A 178     -18.956  19.385  11.960  1.00 66.11           C
ATOM   2682  O   PRO A 178     -18.807  19.278  13.172  1.00 65.90           O
ATOM   2683  CB  PRO A 178     -18.695  21.743  11.120  1.00 63.99           C
ATOM   2684  CG  PRO A 178     -19.371  22.956  11.674  1.00 63.49           C
ATOM   2685  CD  PRO A 178     -20.047  22.433  12.902  1.00 63.61           C
ATOM   2686  N   HIS A 179     -18.494  18.485  11.103  1.00 68.75           N
ATOM   2687  CA  HIS A 179     -17.798  17.286  11.568  1.00 69.59           C
ATOM   2688  C   HIS A 179     -16.537  17.566  12.387  1.00 67.62           C
ATOM   2689  O   HIS A 179     -16.210  16.827  13.309  1.00 65.86           O
ATOM   2690  CB  HIS A 179     -17.444  16.394  10.378  1.00 71.20           C
ATOM   2691  CG  HIS A 179     -18.634  15.945   9.590  1.00 74.53           C
ATOM   2692  ND1 HIS A 179     -19.365  16.800   8.795  1.00 73.67           N
ATOM   2693  CD2 HIS A 179     -19.226  14.731   9.483  1.00 75.76           C
ATOM   2694  CE1 HIS A 179     -20.354  16.132   8.229  1.00 78.38           C
ATOM   2695  NE2 HIS A 179     -20.293  14.875   8.630  1.00 77.42           N
ATOM   2696  N   HIS A 180     -15.821  18.629  12.046  1.00 66.82           N
ATOM   2697  CA  HIS A 180     -14.608  18.965  12.777  1.00 66.51           C
ATOM   2698  C   HIS A 180     -14.960  19.798  14.009  1.00 67.00           C
ATOM   2699  O   HIS A 180     -14.080  20.174  14.791  1.00 63.04           O
ATOM   2700  CB  HIS A 180     -13.656  19.739  11.873  1.00 61.40           C
ATOM   2701  CG  HIS A 180     -14.299  20.908  11.205  1.00 61.41           C
ATOM   2702  ND1 HIS A 180     -15.332  20.769  10.304  1.00 59.81           N
ATOM   2703  CD2 HIS A 180     -14.088  22.238  11.336  1.00 58.23           C
ATOM   2704  CE1 HIS A 180     -15.730  21.963   9.908  1.00 58.71           C
ATOM   2705  NE2 HIS A 180     -14.992  22.872  10.520  1.00 59.49           N
ATOM   2706  N   LYS A 181     -16.255  20.077  14.163  1.00 68.16           N
ATOM   2707  CA  LYS A 181     -16.786  20.848  15.287  1.00 70.03           C
ATOM   2708  C   LYS A 181     -18.182  20.343  15.648  1.00 71.62           C
ATOM   2709  O   LYS A 181     -19.180  20.973  15.299  1.00 76.37           O
ATOM   2710  CB  LYS A 181     -16.884  22.336  14.935  1.00 69.59           C
ATOM   2711  CG  LYS A 181     -15.561  23.053  14.755  1.00 72.94           C
ATOM   2712  CD  LYS A 181     -15.772  24.525  14.409  1.00 72.89           C
ATOM   2713  CE  LYS A 181     -14.440  25.257  14.271  1.00 75.95           C
ATOM   2714  NZ  LYS A 181     -13.525  24.622  13.266  1.00 76.28           N
ATOM   2715  N   LYS A 182     -18.262  19.213  16.342  1.00 70.92           N
ATOM   2716  CA  LYS A 182     -19.556  18.660  16.735  1.00 67.94           C
ATOM   2717  C   LYS A 182     -19.920  18.977  18.180  1.00 65.38           C
ATOM   2718  O   LYS A 182     -19.051  19.097  19.041  1.00 66.78           O
ATOM   2719  CB  LYS A 182     -19.575  17.139  16.542  1.00 72.55           C
ATOM   2720  CG  LYS A 182     -19.889  16.681  15.122  1.00 78.01           C
ATOM   2721  CD  LYS A 182     -19.955  15.162  15.015  1.00 78.00           C
ATOM   2722  CE  LYS A 182     -20.358  14.729  13.610  1.00 82.72           C
ATOM   2723  NZ  LYS A 182     -20.423  13.243  13.455  1.00 86.18           N
ATOM   2724  N   LYS A 183     -21.216  19.124  18.432  1.00 62.85           N
ATOM   2725  CA  LYS A 183     -21.726  19.397  19.771  1.00 62.85           C
ATOM   2726  C   LYS A 183     -22.680  18.262  20.072  1.00 59.85           C
ATOM   2727  O   LYS A 183     -23.611  18.015  19.307  1.00 62.04           O
ATOM   2728  CB  LYS A 183     -22.483  20.721  19.802  1.00 67.25           C
ATOM   2729  CG  LYS A 183     -23.050  21.072  21.171  1.00 72.47           C
ATOM   2730  CD  LYS A 183     -23.775  22.410  21.138  1.00 74.67           C
ATOM   2731  CE  LYS A 183     -24.372  22.760  22.491  1.00 77.40           C
ATOM   2732  NZ  LYS A 183     -25.200  24.005  22.440  1.00 80.73           N
ATOM   2733  N   PHE A 184     -22.442  17.576  21.179  1.00 57.29           N
ATOM   2734  CA  PHE A 184     -23.275  16.438  21.529  1.00 52.00           C
ATOM   2735  C   PHE A 184     -24.129  16.709  22.733  1.00 51.06           C
ATOM   2736  O   PHE A 184     -23.737  17.446  23.630  1.00 52.35           O
ATOM   2737  CB  PHE A 184     -22.426  15.211  21.851  1.00 48.85           C
ATOM   2738  CG  PHE A 184     -21.626  14.627  20.699  1.00 39.40           C
ATOM   2739  CD1 PHE A 184     -20.353  15.102  20.411  1.00 42.91           C
ATOM   2740  CD2 PHE A 184     -22.125  13.569  19.960  1.00 40.16           C
ATOM   2741  CE1 PHE A 184     -19.583  14.517  19.409  1.00 40.07           C
ATOM   2742  CE2 PHE A 184     -21.369  12.978  18.959  1.00 36.01           C
ATOM   2743  CZ  PHE A 184     -20.093  13.451  18.684  1.00 39.26           C
ATOM   2744  N   ILE A 185     -25.301  16.098  22.752  1.00 52.48           N
ATOM   2745  CA  ILE A 185     -26.203  16.233  23.881  1.00 55.47           C
ATOM   2746  C   ILE A 185     -26.564  14.821  24.281  1.00 55.18           C
ATOM   2747  O   ILE A 185     -27.139  14.066  23.499  1.00 58.18           O
ATOM   2748  CB  ILE A 185     -27.451  17.024  23.518  1.00 52.32           C
ATOM   2749  CG1 ILE A 185     -27.057  18.474  23.214  1.00 52.56           C
ATOM   2750  CG2 ILE A 185     -28.429  16.966  24.669  1.00 55.91           C
ATOM   2751  CD1 ILE A 185     -28.147  19.314  22.588  1.00 55.45           C
ATOM   2752  N   VAL A 186     -26.197  14.472  25.505  1.00 54.98           N
ATOM   2753  CA  VAL A 186     -26.403  13.135  26.029  1.00 53.34           C
ATOM   2754  C   VAL A 186     -27.350  13.093  27.217  1.00 53.64           C
ATOM   2755  O   VAL A 186     -27.479  14.067  27.960  1.00 54.00           O
ATOM   2756  CB  VAL A 186     -25.019  12.526  26.434  1.00 46.68           C
ATOM   2757  CG1 VAL A 186     -25.203  11.260  27.247  1.00 44.43           C
ATOM   2758  CG2 VAL A 186     -24.199  12.241  25.181  1.00 35.26           C
ATOM   2759  N   GLU A 187     -28.015  11.958  27.392  1.00 54.81           N
ATOM   2760  CA  GLU A 187     -28.927  11.794  28.513  1.00 60.04           C
ATOM   2761  C   GLU A 187     -28.434  10.684  29.445  1.00 59.53           C
ATOM   2762  O   GLU A 187     -28.055   9.602  29.004  1.00 60.42           O
ATOM   2763  CB  GLU A 187     -30.344  11.476  28.011  1.00 62.14           C
ATOM   2764  CG  GLU A 187     -31.372  11.282  29.121  1.00 69.97           C
ATOM   2765  CD  GLU A 187     -32.799  11.141  28.604  1.00 78.02           C
ATOM   2766  OE1 GLU A 187     -33.045  10.263  27.748  1.00 83.96           O
ATOM   2767  OE2 GLU A 187     -33.683  11.902  29.062  1.00 82.64           O
ATOM   2768  N   ALA A 188     -28.408  10.977  30.736  1.00 57.93           N
ATOM   2769  CA  ALA A 188     -28.000  10.000  31.726  1.00 58.97           C
ATOM   2770  C   ALA A 188     -29.271   9.653  32.476  1.00 59.75           C
ATOM   2771  O   ALA A 188     -30.104  10.520  32.727  1.00 62.55           O
ATOM   2772  CB  ALA A 188     -26.967  10.599  32.683  1.00 56.34           C
ATOM   2773  N   LYS A 189     -29.438   8.385  32.814  1.00 58.96           N
ATOM   2774  CA  LYS A 189     -30.622   7.970  33.543  1.00 60.68           C
ATOM   2775  C   LYS A 189     -30.346   6.773  34.447  1.00 57.54           C
ATOM   2776  O   LYS A 189     -29.499   5.935  34.152  1.00 58.68           O
ATOM   2777  CB  LYS A 189     -31.782   7.665  32.572  1.00 61.90           C
ATOM   2778  CG  LYS A 189     -31.452   6.734  31.399  1.00 69.97           C
ATOM   2779  CD  LYS A 189     -30.980   7.515  30.161  1.00 73.61           C
ATOM   2780  CE  LYS A 189     -30.399   6.600  29.077  1.00 74.63           C
ATOM   2781  NZ  LYS A 189     -31.312   5.490  28.660  1.00 76.79           N
ATOM   2782  N   ILE A 190     -31.045   6.746  35.574  1.00 55.96           N
ATOM   2783  CA  ILE A 190     -30.958   5.681  36.557  1.00 55.43           C
ATOM   2784  C   ILE A 190     -32.302   5.719  37.274  1.00 60.43           C
ATOM   2785  O   ILE A 190     -32.623   6.720  37.924  1.00 56.79           O
ATOM   2786  CB  ILE A 190     -29.762   5.887  37.549  1.00 50.84           C
ATOM   2787  CG1 ILE A 190     -29.626   4.696  38.492  1.00 46.14           C
ATOM   2788  CG2 ILE A 190     -29.936   7.163  38.344  1.00 48.14           C
ATOM   2789  CD1 ILE A 190     -29.049   3.459  37.846  1.00 47.39           C
ATOM   2790  N   LYS A 191     -33.075   4.665  37.174  1.00 64.57           N
ATOM   2791  CA  LYS A 191     -34.406   4.652  37.806  1.00 66.12           C
ATOM   2792  C   LYS A 191     -35.270   5.634  37.022  1.00 68.35           C
ATOM   2793  O   LYS A 191     -35.378   5.530  35.794  1.00 67.96           O
ATOM   2794  CB  LYS A 191     -34.340   5.081  39.290  1.00 63.72           C
ATOM   2795  CG  LYS A 191     -33.613   4.098  40.200  1.00 60.46           C
ATOM   2796  CD  LYS A 191     -34.280   2.733  40.140  1.00 64.33           C
ATOM   2797  CE  LYS A 191     -33.508   1.720  40.964  1.00 69.28           C
ATOM   2798  NZ  LYS A 191     -34.143   0.375  40.914  1.00 72.61           N
ATOM   2799  N   GLU A 192     -35.863   6.560  37.732  1.00 70.82           N
ATOM   2800  CA  GLU A 192     -36.694   7.558  37.104  1.00 73.97           C
ATOM   2801  C   GLU A 192     -36.010   8.919  37.077  1.00 71.88           C
ATOM   2802  O   GLU A 192     -36.646   9.936  36.809  1.00 69.73           O
ATOM   2803  CB  GLU A 192     -38.022   7.688  37.850  1.00 74.83           C
ATOM   2804  CG  GLU A 192     -38.627   6.374  38.315  1.00 84.07           C
ATOM   2805  CD  GLU A 192     -37.932   5.817  39.551  1.00 88.57           C
ATOM   2806  OE1 GLU A 192     -37.718   6.592  40.512  1.00 87.47           O
ATOM   2807  OE2 GLU A 192     -37.611   4.607  39.561  1.00 89.88           O
ATOM   2808  N   TYR A 193     -34.714   8.926  37.371  1.00 74.87           N
ATOM   2809  CA  TYR A 193     -33.913  10.149  37.371  1.00 75.86           C
ATOM   2810  C   TYR A 193     -33.236  10.280  36.021  1.00 74.73           C
ATOM   2811  O   TYR A 193     -32.640   9.325  35.536  1.00 76.02           O
ATOM   2812  CB  TYR A 193     -32.821  10.113  38.431  1.00 73.14           C
ATOM   2813  CG  TYR A 193     -33.318   9.924  39.835  1.00 72.77           C
ATOM   2814  CD1 TYR A 193     -33.835  11.003  40.527  1.00 75.46           C
ATOM   2815  CD2 TYR A 193     -33.254   8.694  40.479  1.00 75.81           C
ATOM   2816  CE1 TYR A 193     -34.272  10.873  41.831  1.00 79.88           C
ATOM   2817  CE2 TYR A 193     -33.691   8.546  41.782  1.00 79.36           C
ATOM   2818  CZ  TYR A 193     -34.197   9.644  42.456  1.00 81.90           C
ATOM   2819  OH  TYR A 193     -34.614   9.497  43.764  1.00 86.86           O
ATOM   2820  N   ARG A 194     -33.332  11.453  35.409  1.00 74.09           N
ATOM   2821  CA  ARG A 194     -32.685  11.677  34.126  1.00 72.93           C
ATOM   2822  C   ARG A 194     -32.163  13.102  34.052  1.00 71.41           C
ATOM   2823  O   ARG A 194     -32.751  14.026  34.611  1.00 72.54           O
ATOM   2824  CB  ARG A 194     -33.640  11.397  32.961  1.00 73.51           C
ATOM   2825  CG  ARG A 194     -34.139   9.964  32.904  1.00 74.65           C
ATOM   2826  CD  ARG A 194     -34.724   9.649  31.543  1.00 75.75           C
ATOM   2827  NE  ARG A 194     -35.130   8.251  31.420  1.00 75.32           N
ATOM   2828  CZ  ARG A 194     -35.332   7.634  30.258  1.00 74.71           C
ATOM   2829  NH1 ARG A 194     -35.160   8.290  29.115  1.00 73.66           N
ATOM   2830  NH2 ARG A 194     -35.715   6.364  30.236  1.00 74.41           N
ATOM   2831  N   THR A 195     -31.029  13.320  33.364  1.00 68.86           N
ATOM   2832  CA  THR A 195     -30.395  14.617  33.231  1.00 66.76           C
ATOM   2833  C   THR A 195     -29.688  14.676  31.886  1.00 67.21           C
ATOM   2834  O   THR A 195     -29.410  13.645  31.277  1.00 70.06           O
ATOM   2835  CB  THR A 195     -29.347  14.827  34.328  1.00 63.46           C
ATOM   2836  OG1 THR A 195     -28.374  13.787  34.238  1.00 64.18           O
ATOM   2837  CG2 THR A 195     -29.982  14.790  35.709  1.00 60.05           C
ATOM   2838  N   LEU A 196     -29.388  15.884  31.423  1.00 64.65           N
ATOM   2839  CA  LEU A 196     -28.709  16.040  30.145  1.00 60.67           C
ATOM   2840  C   LEU A 196     -27.286  16.553  30.314  1.00 55.58           C
ATOM   2841  O   LEU A 196     -26.885  16.991  31.391  1.00 52.37           O
ATOM   2842  CB  LEU A 196     -29.503  16.984  29.232  1.00 60.10           C
ATOM   2843  CG  LEU A 196     -30.931  16.531  28.891  1.00 62.88           C
ATOM   2844  CD1 LEU A 196     -31.558  17.523  27.941  1.00 62.26           C
ATOM   2845  CD2 LEU A 196     -30.917  15.142  28.259  1.00 61.52           C
ATOM   2846  N   GLY A 197     -26.521  16.473  29.235  1.00 51.75           N
ATOM   2847  CA  GLY A 197     -25.155  16.936  29.261  1.00 48.87           C
ATOM   2848  C   GLY A 197     -24.726  17.186  27.840  1.00 51.69           C
ATOM   2849  O   GLY A 197     -25.188  16.497  26.932  1.00 51.86           O
ATOM   2850  N   GLU A 198     -23.862  18.177  27.642  1.00 54.42           N
ATOM   2851  CA  GLU A 198     -23.367  18.509  26.309  1.00 61.09           C
ATOM   2852  C   GLU A 198     -21.875  18.772  26.320  1.00 60.57           C
ATOM   2853  O   GLU A 198     -21.316  19.199  27.324  1.00 65.21           O
ATOM   2854  CB  GLU A 198     -24.105  19.726  25.745  1.00 67.28           C
ATOM   2855  CG  GLU A 198     -24.571  20.725  26.792  1.00 79.51           C
ATOM   2856  CD  GLU A 198     -25.504  21.785  26.217  1.00 88.41           C
ATOM   2857  OE1 GLU A 198     -26.534  21.412  25.609  1.00 93.03           O
ATOM   2858  OE2 GLU A 198     -25.211  22.992  26.375  1.00 90.10           O
ATOM   2859  N   GLY A 199     -21.227  18.502  25.197  1.00 57.87           N
ATOM   2860  CA  GLY A 199     -19.798  18.713  25.115  1.00 56.80           C
ATOM   2861  C   GLY A 199     -19.338  18.418  23.714  1.00 56.67           C
ATOM   2862  O   GLY A 199     -20.163  18.037  22.871  1.00 54.07           O
ATOM   2863  N   LYS A 200     -18.033  18.571  23.468  1.00 55.18           N
ATOM   2864  CA  LYS A 200     -17.472  18.335  22.138  1.00 54.05           C
ATOM   2865  C   LYS A 200     -17.377  16.857  21.709  1.00 49.35           C
ATOM   2866  O   LYS A 200     -16.965  16.557  20.593  1.00 50.84           O
ATOM   2867  CB  LYS A 200     -16.105  19.021  22.014  1.00 53.35           C
ATOM   2868  CG  LYS A 200     -15.052  18.543  22.987  1.00 62.53           C
ATOM   2869  CD  LYS A 200     -13.644  18.903  22.490  1.00 65.13           C
ATOM   2870  CE  LYS A 200     -12.564  18.363  23.428  1.00 62.10           C
ATOM   2871  NZ  LYS A 200     -11.190  18.497  22.868  1.00 62.28           N
ATOM   2872  N   SER A 201     -17.777  15.940  22.585  1.00 45.28           N
ATOM   2873  CA  SER A 201     -17.757  14.512  22.269  1.00 45.17           C
ATOM   2874  C   SER A 201     -18.791  13.799  23.123  1.00 41.72           C
ATOM   2875  O   SER A 201     -19.295  14.365  24.078  1.00 46.73           O
ATOM   2876  CB  SER A 201     -16.379  13.915  22.554  1.00 45.01           C
ATOM   2877  OG  SER A 201     -16.119  13.921  23.942  1.00 44.82           O
ATOM   2878  N   LYS A 202     -19.121  12.563  22.784  1.00 43.07           N
ATOM   2879  CA  LYS A 202     -20.090  11.840  23.584  1.00 49.09           C
ATOM   2880  C   LYS A 202     -19.547  11.778  25.003  1.00 51.70           C
ATOM   2881  O   LYS A 202     -20.223  12.179  25.949  1.00 54.38           O
ATOM   2882  CB  LYS A 202     -20.287  10.417  23.069  1.00 50.87           C
ATOM   2883  CG  LYS A 202     -20.957  10.269  21.715  1.00 51.89           C
ATOM   2884  CD  LYS A 202     -21.324   8.797  21.512  1.00 52.30           C
ATOM   2885  CE  LYS A 202     -21.698   8.456  20.073  1.00 55.69           C
ATOM   2886  NZ  LYS A 202     -21.815   6.975  19.890  1.00 50.02           N
ATOM   2887  N   LYS A 203     -18.313  11.292  25.135  1.00 51.25           N
ATOM   2888  CA  LYS A 203     -17.651  11.152  26.428  1.00 52.12           C
ATOM   2889  C   LYS A 203     -17.710  12.413  27.295  1.00 49.62           C
ATOM   2890  O   LYS A 203     -18.164  12.365  28.433  1.00 52.75           O
ATOM   2891  CB  LYS A 203     -16.196  10.721  26.219  1.00 51.61           C
ATOM   2892  CG  LYS A 203     -15.525  10.174  27.473  1.00 56.33           C
ATOM   2893  CD  LYS A 203     -14.343   9.254  27.137  1.00 62.96           C
ATOM   2894  CE  LYS A 203     -13.181  10.009  26.493  1.00 63.75           C
ATOM   2895  NZ  LYS A 203     -12.525  10.962  27.444  1.00 69.14           N
ATOM   2896  N   GLU A 204     -17.256  13.541  26.772  1.00 45.15           N
ATOM   2897  CA  GLU A 204     -17.308  14.768  27.547  1.00 50.43           C
ATOM   2898  C   GLU A 204     -18.773  15.043  27.891  1.00 52.64           C
ATOM   2899  O   GLU A 204     -19.101  15.368  29.032  1.00 56.80           O
ATOM   2900  CB  GLU A 204     -16.716  15.920  26.734  1.00 58.34           C
ATOM   2901  CG  GLU A 204     -16.652  17.268  27.444  1.00 63.73           C
ATOM   2902  CD  GLU A 204     -16.048  18.361  26.550  1.00 70.72           C
ATOM   2903  OE1 GLU A 204     -14.867  18.226  26.155  1.00 68.26           O
ATOM   2904  OE2 GLU A 204     -16.754  19.349  26.239  1.00 69.84           O
ATOM   2905  N   ALA A 205     -19.652  14.893  26.903  1.00 50.87           N
ATOM   2906  CA  ALA A 205     -21.087  15.101  27.097  1.00 50.64           C
ATOM   2907  C   ALA A 205     -21.627  14.190  28.201  1.00 53.26           C
ATOM   2908  O   ALA A 205     -22.380  14.633  29.072  1.00 55.66           O
ATOM   2909  CB  ALA A 205     -21.833  14.824  25.797  1.00 47.07           C
ATOM   2910  N   GLU A 206     -21.249  12.915  28.152  1.00 51.16           N
ATOM   2911  CA  GLU A 206     -21.691  11.949  29.141  1.00 51.89           C
ATOM   2912  C   GLU A 206     -21.206  12.326  30.545  1.00 54.73           C
ATOM   2913  O   GLU A 206     -21.925  12.114  31.522  1.00 53.94           O
ATOM   2914  CB  GLU A 206     -21.210  10.550  28.744  1.00 54.96           C
ATOM   2915  CG  GLU A 206     -21.849  10.034  27.442  1.00 61.23           C
ATOM   2916  CD  GLU A 206     -21.234   8.734  26.913  1.00 64.13           C
ATOM   2917  OE1 GLU A 206     -20.413   8.123  27.623  1.00 73.09           O
ATOM   2918  OE2 GLU A 206     -21.582   8.305  25.791  1.00 64.28           O
ATOM   2919  N   GLN A 207     -20.005  12.903  30.643  1.00 56.55           N
ATOM   2920  CA  GLN A 207     -19.436  13.325  31.940  1.00 57.48           C
ATOM   2921  C   GLN A 207     -20.267  14.423  32.597  1.00 56.20           C
ATOM   2922  O   GLN A 207     -20.633  14.320  33.770  1.00 55.04           O
ATOM   2923  CB  GLN A 207     -18.014  13.861  31.780  1.00 56.55           C
ATOM   2924  CG  GLN A 207     -16.929  12.832  31.504  1.00 58.50           C
ATOM   2925  CD  GLN A 207     -16.587  11.979  32.704  1.00 56.48           C
ATOM   2926  OE1 GLN A 207     -16.626  12.432  33.847  1.00 59.92           O
ATOM   2927  NE2 GLN A 207     -16.222  10.738  32.445  1.00 61.61           N
ATOM   2928  N   ARG A 208     -20.526  15.493  31.846  1.00 56.92           N
ATOM   2929  CA  ARG A 208     -21.341  16.599  32.346  1.00 56.80           C
ATOM   2930  C   ARG A 208     -22.704  16.037  32.736  1.00 54.58           C
ATOM   2931  O   ARG A 208     -23.242  16.363  33.794  1.00 55.29           O
ATOM   2932  CB  ARG A 208     -21.514  17.686  31.277  1.00 58.97           C
ATOM   2933  CG  ARG A 208     -20.427  18.755  31.263  1.00 65.27           C
ATOM   2934  CD  ARG A 208     -19.045  18.134  31.139  1.00 75.26           C
ATOM   2935  NE  ARG A 208     -18.014  19.084  30.719  1.00 81.25           N
ATOM   2936  CZ  ARG A 208     -17.962  19.669  29.522  1.00 81.78           C
ATOM   2937  NH1 ARG A 208     -18.890  19.413  28.605  1.00 76.74           N
ATOM   2938  NH2 ARG A 208     -16.967  20.502  29.235  1.00 79.39           N
ATOM   2939  N   ALA A 209     -23.253  15.181  31.882  1.00 46.50           N
ATOM   2940  CA  ALA A 209     -24.532  14.575  32.168  1.00 48.15           C
ATOM   2941  C   ALA A 209     -24.458  13.856  33.510  1.00 48.38           C
ATOM   2942  O   ALA A 209     -25.358  13.970  34.337  1.00 48.65           O
ATOM   2943  CB  ALA A 209     -24.894  13.589  31.065  1.00 55.32           C
ATOM   2944  N   ALA A 210     -23.372  13.119  33.723  1.00 47.15           N
ATOM   2945  CA  ALA A 210     -23.179  12.361  34.958  1.00 47.54           C
ATOM   2946  C   ALA A 210     -22.962  13.240  36.189  1.00 48.49           C
ATOM   2947  O   ALA A 210     -23.466  12.951  37.273  1.00 46.16           O
ATOM   2948  CB  ALA A 210     -22.009  11.397  34.793  1.00 44.46           C
ATOM   2949  N   GLU A 211     -22.192  14.303  36.027  1.00 50.49           N
ATOM   2950  CA  GLU A 211     -21.946  15.207  37.133  1.00 53.96           C
ATOM   2951  C   GLU A 211     -23.278  15.722  37.671  1.00 55.46           C
ATOM   2952  O   GLU A 211     -23.513  15.719  38.880  1.00 52.81           O
ATOM   2953  CB  GLU A 211     -21.083  16.373  36.662  1.00 50.17           C
ATOM   2954  CG  GLU A 211     -21.040  17.527  37.625  1.00 55.45           C
ATOM   2955  CD  GLU A 211     -20.184  18.659  37.113  1.00 61.94           C
ATOM   2956  OE1 GLU A 211     -19.841  18.638  35.911  1.00 62.98           O
ATOM   2957  OE2 GLU A 211     -19.861  19.572  37.907  1.00 63.00           O
ATOM   2958  N   GLU A 212     -24.150  16.153  36.764  1.00 58.35           N
ATOM   2959  CA  GLU A 212     -25.457  16.677  37.150  1.00 65.90           C
ATOM   2960  C   GLU A 212     -26.366  15.606  37.763  1.00 65.22           C
ATOM   2961  O   GLU A 212     -27.202  15.914  38.615  1.00 67.68           O
ATOM   2962  CB  GLU A 212     -26.138  17.327  35.940  1.00 69.37           C
ATOM   2963  CG  GLU A 212     -25.230  18.307  35.192  1.00 84.41           C
ATOM   2964  CD  GLU A 212     -24.808  19.519  36.028  1.00 90.43           C
ATOM   2965  OE1 GLU A 212     -25.575  19.923  36.934  1.00 92.33           O
ATOM   2966  OE2 GLU A 212     -23.711  20.075  35.763  1.00 87.16           O
ATOM   2967  N   LEU A 213     -26.200  14.353  37.343  1.00 59.62           N
ATOM   2968  CA  LEU A 213     -27.010  13.274  37.884  1.00 57.80           C
ATOM   2969  C   LEU A 213     -26.600  13.029  39.339  1.00 59.89           C
ATOM   2970  O   LEU A 213     -27.446  12.767  40.201  1.00 60.95           O
ATOM   2971  CB  LEU A 213     -26.835  12.013  37.035  1.00 53.57           C
ATOM   2972  CG  LEU A 213     -27.783  10.810  37.188  1.00 54.96           C
ATOM   2973  CD1 LEU A 213     -29.248  11.220  37.079  1.00 48.45           C
ATOM   2974  CD2 LEU A 213     -27.442   9.794  36.098  1.00 48.63           C
ATOM   2975  N   ILE A 214     -25.301  13.125  39.615  1.00 61.05           N
ATOM   2976  CA  ILE A 214     -24.805  12.949  40.978  1.00 61.26           C
ATOM   2977  C   ILE A 214     -25.478  14.003  41.843  1.00 63.49           C
ATOM   2978  O   ILE A 214     -26.008  13.703  42.904  1.00 66.10           O
ATOM   2979  CB  ILE A 214     -23.286  13.178  41.083  1.00 61.85           C
ATOM   2980  CG1 ILE A 214     -22.531  12.159  40.237  1.00 61.44           C
ATOM   2981  CG2 ILE A 214     -22.851  13.082  42.535  1.00 62.50           C
ATOM   2982  CD1 ILE A 214     -21.023  12.284  40.338  1.00 57.13           C
ATOM   2983  N   LYS A 215     -25.436  15.244  41.368  1.00 67.73           N
ATOM   2984  CA  LYS A 215     -26.034  16.392  42.047  1.00 69.61           C
ATOM   2985  C   LYS A 215     -27.535  16.175  42.266  1.00 69.05           C
ATOM   2986  O   LYS A 215     -28.061  16.414  43.356  1.00 68.23           O
ATOM   2987  CB  LYS A 215     -25.804  17.646  41.198  1.00 74.34           C
ATOM   2988  CG  LYS A 215     -26.423  18.921  41.741  1.00 83.05           C
ATOM   2989  CD  LYS A 215     -26.273  20.067  40.744  1.00 88.26           C
ATOM   2990  CE  LYS A 215     -26.982  21.331  41.219  1.00 90.67           C
ATOM   2991  NZ  LYS A 215     -26.947  22.396  40.174  1.00 97.02           N
ATOM   2992  N   LEU A 216     -28.220  15.729  41.216  1.00 66.92           N
ATOM   2993  CA  LEU A 216     -29.648  15.456  41.283  1.00 63.27           C
ATOM   2994  C   LEU A 216     -29.935  14.431  42.369  1.00 66.91           C
ATOM   2995  O   LEU A 216     -30.833  14.608  43.188  1.00 67.08           O
ATOM   2996  CB  LEU A 216     -30.127  14.905  39.953  1.00 62.15           C
ATOM   2997  CG  LEU A 216     -31.534  14.324  39.975  1.00 63.70           C
ATOM   2998  CD1 LEU A 216     -32.550  15.429  40.170  1.00 64.55           C
ATOM   2999  CD2 LEU A 216     -31.788  13.602  38.673  1.00 70.26           C
ATOM   3000  N   LEU A 217     -29.164  13.349  42.369  1.00 67.26           N
ATOM   3001  CA  LEU A 217     -29.340  12.294  43.350  1.00 65.78           C
ATOM   3002  C   LEU A 217     -29.007  12.699  44.773  1.00 69.30           C
ATOM   3003  O   LEU A 217     -29.873  12.666  45.641  1.00 68.63           O
ATOM   3004  CB  LEU A 217     -28.499  11.087  42.973  1.00 59.74           C
ATOM   3005  CG  LEU A 217     -28.969  10.330  41.742  1.00 63.60           C
ATOM   3006  CD1 LEU A 217     -27.997   9.184  41.490  1.00 62.09           C
ATOM   3007  CD2 LEU A 217     -30.406   9.814  41.949  1.00 57.35           C
ATOM   3008  N   GLU A 218     -27.750  13.066  45.019  1.00 75.27           N
ATOM   3009  CA  GLU A 218     -27.323  13.449  46.360  1.00 78.73           C
ATOM   3010  C   GLU A 218     -28.228  14.519  46.941  1.00 78.65           C
ATOM   3011  O   GLU A 218     -28.357  14.636  48.155  1.00 76.57           O
ATOM   3012  CB  GLU A 218     -25.858  13.911  46.355  1.00 83.05           C
ATOM   3013  CG  GLU A 218     -24.859  12.754  46.136  1.00 91.62           C
ATOM   3014  CD  GLU A 218     -23.392  13.121  46.407  1.00 93.76           C
ATOM   3015  OE1 GLU A 218     -22.847  14.001  45.704  1.00 96.42           O
ATOM   3016  OE2 GLU A 218     -22.782  12.518  47.321  1.00 88.78           O
ATOM   3017  N   GLU A 219     -28.870  15.286  46.068  1.00 82.07           N
ATOM   3018  CA  GLU A 219     -29.788  16.329  46.506  1.00 85.43           C
ATOM   3019  C   GLU A 219     -31.151  15.738  46.850  1.00 86.53           C
ATOM   3020  O   GLU A 219     -31.658  15.931  47.954  1.00 86.93           O
ATOM   3021  CB  GLU A 219     -29.972  17.378  45.413  1.00 88.83           C
ATOM   3022  CG  GLU A 219     -31.099  18.360  45.706  1.00 93.59           C
ATOM   3023  CD  GLU A 219     -31.505  19.164  44.489  1.00 96.39           C
ATOM   3024  OE1 GLU A 219     -31.807  18.542  43.447  1.00 94.79           O
ATOM   3025  OE2 GLU A 219     -31.530  20.413  44.578  1.00 98.41           O
ATOM   3026  N   SER A 220     -31.738  15.025  45.890  1.00 88.52           N
ATOM   3027  CA  SER A 220     -33.050  14.397  46.056  1.00 91.05           C
ATOM   3028  C   SER A 220     -33.016  13.154  46.947  1.00 91.28           C
ATOM   3029  O   SER A 220     -32.010  12.960  47.668  1.00 91.36           O
ATOM   3030  CB  SER A 220     -33.632  14.019  44.689  1.00 92.92           C
ATOM   3031  OG  SER A 220     -32.840  13.032  44.045  1.00 96.54           O
TER    3032      SER A 220
ATOM   3033  N   LYS B   2      17.930 -22.173  51.924  1.00 83.71           N
ATOM   3034  CA  LYS B   2      17.463 -23.589  51.984  1.00 87.64           C
ATOM   3035  C   LYS B   2      17.455 -24.151  50.574  1.00 86.36           C
ATOM   3036  O   LYS B   2      18.471 -24.637  50.085  1.00 85.75           O
ATOM   3037  CB  LYS B   2      16.048 -23.672  52.573  1.00 89.66           C
ATOM   3038  CG  LYS B   2      15.909 -23.204  54.025  1.00 88.52           C
ATOM   3039  CD  LYS B   2      16.246 -21.727  54.207  1.00 86.52           C
ATOM   3040  CE  LYS B   2      15.422 -20.827  53.296  1.00 83.87           C
ATOM   3041  NZ  LYS B   2      15.778 -21.008  51.860  1.00 82.28           N
ATOM   3042  N   MET B   3      16.292 -24.088  49.932  1.00 88.04           N
ATOM   3043  CA  MET B   3      16.134 -24.554  48.560  1.00 86.44           C
ATOM   3044  C   MET B   3      16.214 -23.313  47.672  1.00 85.44           C
ATOM   3045  O   MET B   3      16.227 -23.399  46.443  1.00 84.79           O
ATOM   3046  CB  MET B   3      14.782 -25.241  48.382  1.00 88.34           C
ATOM   3047  CG  MET B   3      14.649 -25.995  47.075  1.00 91.06           C
ATOM   3048  SD  MET B   3      13.118 -26.927  46.984  1.00 95.44           S
ATOM   3049  CE  MET B   3      13.536 -28.377  47.974  1.00 94.15           C
ATOM   3050  N   LEU B   4      16.255 -22.154  48.327  1.00 82.13           N
ATOM   3051  CA  LEU B   4      16.367 -20.871  47.651  1.00 75.72           C
ATOM   3052  C   LEU B   4      17.670 -20.884  46.884  1.00 74.93           C
ATOM   3053  O   LEU B   4      17.751 -20.423  45.743  1.00 75.62           O
ATOM   3054  CB  LEU B   4      16.414 -19.739  48.672  1.00 73.86           C
ATOM   3055  CG  LEU B   4      15.126 -19.443  49.431  1.00 73.92           C
ATOM   3056  CD1 LEU B   4      15.362 -18.291  50.385  1.00 76.82           C
ATOM   3057  CD2 LEU B   4      14.023 -19.095  48.445  1.00 69.95           C
ATOM   3058  N   GLU B   5      18.691 -21.422  47.539  1.00 72.42           N
ATOM   3059  CA  GLU B   5      20.018 -21.519  46.966  1.00 70.45           C
ATOM   3060  C   GLU B   5      19.949 -22.176  45.603  1.00 66.75           C
ATOM   3061  O   GLU B   5      20.818 -21.956  44.761  1.00 65.63           O
ATOM   3062  CB  GLU B   5      20.922 -22.338  47.887  1.00 79.47           C
ATOM   3063  CG  GLU B   5      20.925 -21.856  49.339  1.00 90.23           C
ATOM   3064  CD  GLU B   5      21.898 -22.623  50.230  1.00 93.79           C
ATOM   3065  OE1 GLU B   5      22.584 -23.552  49.739  1.00 88.16           O
ATOM   3066  OE2 GLU B   5      21.972 -22.286  51.431  1.00 96.38           O
ATOM   3067  N   GLN B   6      18.908 -22.978  45.387  1.00 64.63           N
ATOM   3068  CA  GLN B   6      18.741 -23.679  44.114  1.00 64.65           C
ATOM   3069  C   GLN B   6      18.214 -22.731  43.038  1.00 61.80           C
ATOM   3070  O   GLN B   6      18.554 -22.863  41.855  1.00 60.52           O
ATOM   3071  CB  GLN B   6      17.801 -24.892  44.280  1.00 67.38           C
ATOM   3072  CG  GLN B   6      17.658 -25.764  43.018  1.00 74.26           C
ATOM   3073  CD  GLN B   6      17.067 -27.153  43.290  1.00 76.99           C
ATOM   3074  OE1 GLN B   6      16.958 -27.581  44.448  1.00 78.99           O
ATOM   3075  NE2 GLN B   6      16.676 -27.855  42.227  1.00 69.24           N
ATOM   3076  N   LEU B   7      17.391 -21.769  43.447  1.00 57.44           N
ATOM   3077  CA  LEU B   7      16.853 -20.807  42.500  1.00 54.06           C
ATOM   3078  C   LEU B   7      17.922 -19.780  42.173  1.00 53.24           C
ATOM   3079  O   LEU B   7      18.012 -19.323  41.030  1.00 48.96           O
ATOM   3080  CB  LEU B   7      15.620 -20.112  43.067  1.00 51.92           C
ATOM   3081  CG  LEU B   7      15.016 -19.041  42.159  1.00 44.59           C
ATOM   3082  CD1 LEU B   7      14.778 -19.596  40.770  1.00 42.53           C
ATOM   3083  CD2 LEU B   7      13.721 -18.560  42.772  1.00 41.63           C
ATOM   3084  N   GLU B   8      18.734 -19.427  43.174  1.00 51.23           N
ATOM   3085  CA  GLU B   8      19.820 -18.467  42.979  1.00 49.81           C
ATOM   3086  C   GLU B   8      20.768 -19.001  41.926  1.00 47.01           C
ATOM   3087  O   GLU B   8      21.381 -18.243  41.193  1.00 48.78           O
ATOM   3088  CB  GLU B   8      20.604 -18.242  44.272  1.00 56.36           C
ATOM   3089  CG  GLU B   8      19.804 -17.610  45.411  1.00 70.91           C
ATOM   3090  CD  GLU B   8      20.650 -17.329  46.652  1.00 75.57           C
ATOM   3091  OE1 GLU B   8      21.211 -18.285  47.236  1.00 78.65           O
ATOM   3092  OE2 GLU B   8      20.751 -16.147  47.046  1.00 77.72           O
ATOM   3093  N   LYS B   9      20.890 -20.316  41.842  1.00 48.14           N
ATOM   3094  CA  LYS B   9      21.785 -20.896  40.851  1.00 51.64           C
ATOM   3095  C   LYS B   9      21.227 -20.798  39.440  1.00 51.59           C
ATOM   3096  O   LYS B   9      21.993 -20.641  38.495  1.00 46.04           O
ATOM   3097  CB  LYS B   9      22.103 -22.358  41.176  1.00 55.00           C
ATOM   3098  CG  LYS B   9      23.257 -22.897  40.346  1.00 59.50           C
ATOM   3099  CD  LYS B   9      23.679 -24.292  40.773  1.00 65.52           C
ATOM   3100  CE  LYS B   9      24.866 -24.784  39.946  1.00 67.44           C
ATOM   3101  NZ  LYS B   9      25.347 -26.125  40.394  1.00 68.65           N
ATOM   3102  N   LYS B  10      19.900 -20.904  39.297  1.00 57.38           N
ATOM   3103  CA  LYS B  10      19.239 -20.798  37.984  1.00 57.08           C
ATOM   3104  C   LYS B  10      19.372 -19.360  37.476  1.00 57.08           C
ATOM   3105  O   LYS B  10      19.648 -19.131  36.298  1.00 58.78           O
ATOM   3106  CB  LYS B  10      17.752 -21.126  38.082  1.00 57.61           C
ATOM   3107  CG  LYS B  10      17.407 -22.507  38.553  1.00 57.65           C
ATOM   3108  CD  LYS B  10      15.891 -22.605  38.715  1.00 64.40           C
ATOM   3109  CE  LYS B  10      15.446 -23.977  39.177  1.00 62.38           C
ATOM   3110  NZ  LYS B  10      15.930 -25.024  38.239  1.00 68.17           N
ATOM   3111  N   LEU B  11      19.143 -18.407  38.380  1.00 55.62           N
ATOM   3112  CA  LEU B  11      19.267 -16.980  38.090  1.00 52.80           C
ATOM   3113  C   LEU B  11      20.721 -16.629  37.836  1.00 53.94           C
ATOM   3114  O   LEU B  11      21.030 -15.805  36.973  1.00 62.19           O
ATOM   3115  CB  LEU B  11      18.795 -16.135  39.274  1.00 49.99           C
ATOM   3116  CG  LEU B  11      17.303 -15.879  39.457  1.00 56.41           C
ATOM   3117  CD1 LEU B  11      16.776 -15.106  38.267  1.00 59.30           C
ATOM   3118  CD2 LEU B  11      16.573 -17.197  39.587  1.00 65.68           C
ATOM   3119  N   GLY B  12      21.616 -17.252  38.591  1.00 49.05           N
ATOM   3120  CA  GLY B  12      23.019 -16.944  38.435  1.00 48.70           C
ATOM   3121  C   GLY B  12      23.292 -15.671  39.209  1.00 48.91           C
ATOM   3122  O   GLY B  12      24.062 -14.805  38.793  1.00 49.20           O
ATOM   3123  N   TYR B  13      22.626 -15.545  40.343  1.00 44.37           N
ATOM   3124  CA  TYR B  13      22.809 -14.387  41.179  1.00 46.82           C
ATOM   3125  C   TYR B  13      22.576 -14.790  42.620  1.00 51.11           C
ATOM   3126  O   TYR B  13      21.713 -15.616  42.901  1.00 53.14           O
ATOM   3127  CB  TYR B  13      21.828 -13.288  40.795  1.00 51.79           C
ATOM   3128  CG  TYR B  13      21.925 -12.089  41.706  1.00 50.31           C
ATOM   3129  CD1 TYR B  13      22.976 -11.176  41.588  1.00 50.02           C
ATOM   3130  CD2 TYR B  13      21.001 -11.902  42.728  1.00 48.26           C
ATOM   3131  CE1 TYR B  13      23.100 -10.105  42.476  1.00 50.71           C
ATOM   3132  CE2 TYR B  13      21.114 -10.845  43.617  1.00 54.94           C
ATOM   3133  CZ  TYR B  13      22.164  -9.949  43.488  1.00 52.73           C
ATOM   3134  OH  TYR B  13      22.262  -8.908  44.379  1.00 49.06           O
ATOM   3135  N   THR B  14      23.344 -14.194  43.530  1.00 54.17           N
ATOM   3136  CA  THR B  14      23.229 -14.490  44.955  1.00 56.75           C
ATOM   3137  C   THR B  14      22.769 -13.255  45.731  1.00 56.09           C
ATOM   3138  O   THR B  14      23.416 -12.204  45.685  1.00 58.66           O
ATOM   3139  CB  THR B  14      24.588 -14.965  45.522  1.00 59.26           C
ATOM   3140  OG1 THR B  14      24.991 -16.173  44.862  1.00 57.67           O
ATOM   3141  CG2 THR B  14      24.482 -15.219  47.009  1.00 60.00           C
ATOM   3142  N   PHE B  15      21.659 -13.376  46.447  1.00 52.42           N
ATOM   3143  CA  PHE B  15      21.161 -12.243  47.203  1.00 55.14           C
ATOM   3144  C   PHE B  15      21.939 -12.039  48.484  1.00 58.22           C
ATOM   3145  O   PHE B  15      22.548 -12.976  49.008  1.00 57.88           O
ATOM   3146  CB  PHE B  15      19.686 -12.429  47.550  1.00 55.69           C
ATOM   3147  CG  PHE B  15      18.763 -12.216  46.394  1.00 59.35           C
ATOM   3148  CD1 PHE B  15      18.780 -13.080  45.303  1.00 60.01           C
ATOM   3149  CD2 PHE B  15      17.876 -11.147  46.391  1.00 59.43           C
ATOM   3150  CE1 PHE B  15      17.928 -12.884  44.228  1.00 57.45           C
ATOM   3151  CE2 PHE B  15      17.019 -10.942  45.318  1.00 58.67           C
ATOM   3152  CZ  PHE B  15      17.045 -11.812  44.235  1.00 60.62           C
ATOM   3153  N   LYS B  16      21.921 -10.800  48.970  1.00 58.60           N
ATOM   3154  CA  LYS B  16      22.570 -10.435  50.226  1.00 59.68           C
ATOM   3155  C   LYS B  16      21.447 -10.462  51.260  1.00 59.43           C
ATOM   3156  O   LYS B  16      21.660 -10.766  52.429  1.00 58.82           O
ATOM   3157  CB  LYS B  16      23.164  -9.025  50.145  1.00 64.45           C
ATOM   3158  CG  LYS B  16      24.279  -8.849  49.112  1.00 68.22           C
ATOM   3159  CD  LYS B  16      23.754  -8.901  47.687  1.00 75.44           C
ATOM   3160  CE  LYS B  16      24.878  -8.699  46.672  1.00 79.78           C
ATOM   3161  NZ  LYS B  16      25.931  -9.757  46.751  1.00 83.11           N
ATOM   3162  N   ASP B  17      20.238 -10.149  50.796  1.00 63.57           N
ATOM   3163  CA  ASP B  17      19.042 -10.128  51.633  1.00 62.24           C
ATOM   3164  C   ASP B  17      18.078 -11.187  51.105  1.00 60.92           C
ATOM   3165  O   ASP B  17      17.231 -10.916  50.264  1.00 61.58           O
ATOM   3166  CB  ASP B  17      18.371  -8.759  51.564  1.00 61.92           C
ATOM   3167  CG  ASP B  17      17.371  -8.549  52.681  1.00 70.30           C
ATOM   3168  OD1 ASP B  17      16.601  -9.490  52.997  1.00 70.26           O
ATOM   3169  OD2 ASP B  17      17.354  -7.431  53.240  1.00 74.73           O
ATOM   3170  N   LYS B  18      18.207 -12.403  51.601  1.00 60.87           N
ATOM   3171  CA  LYS B  18      17.350 -13.471  51.135  1.00 60.00           C
ATOM   3172  C   LYS B  18      15.891 -13.232  51.485  1.00 58.26           C
ATOM   3173  O   LYS B  18      15.008 -13.870  50.923  1.00 59.36           O
ATOM   3174  CB  LYS B  18      17.853 -14.804  51.692  1.00 62.54           C
ATOM   3175  CG  LYS B  18      19.358 -14.968  51.472  1.00 61.04           C
ATOM   3176  CD  LYS B  18      19.792 -16.418  51.423  1.00 61.92           C
ATOM   3177  CE  LYS B  18      21.279 -16.528  51.095  1.00 57.62           C
ATOM   3178  NZ  LYS B  18      21.612 -15.909  49.792  1.00 53.18           N
ATOM   3179  N   SER B  19      15.632 -12.309  52.406  1.00 57.36           N
ATOM   3180  CA  SER B  19      14.257 -11.989  52.789  1.00 57.67           C
ATOM   3181  C   SER B  19      13.578 -11.277  51.609  1.00 56.36           C
ATOM   3182  O   SER B  19      12.364 -11.375  51.388  1.00 52.56           O
ATOM   3183  CB  SER B  19      14.256 -11.080  54.022  1.00 57.43           C
ATOM   3184  OG  SER B  19      14.517 -11.818  55.204  1.00 64.62           O
ATOM   3185  N   LEU B  20      14.399 -10.556  50.859  1.00 53.08           N
ATOM   3186  CA  LEU B  20      13.967  -9.819  49.689  1.00 53.23           C
ATOM   3187  C   LEU B  20      13.489 -10.796  48.611  1.00 53.76           C
ATOM   3188  O   LEU B  20      12.425 -10.626  48.007  1.00 52.78           O
ATOM   3189  CB  LEU B  20      15.144  -9.015  49.157  1.00 48.70           C
ATOM   3190  CG  LEU B  20      14.823  -8.106  47.993  1.00 50.63           C
ATOM   3191  CD1 LEU B  20      13.871  -7.035  48.472  1.00 47.18           C
ATOM   3192  CD2 LEU B  20      16.096  -7.505  47.451  1.00 56.44           C
ATOM   3193  N   LEU B  21      14.313 -11.812  48.376  1.00 51.62           N
ATOM   3194  CA  LEU B  21      14.034 -12.841  47.402  1.00 47.58           C
ATOM   3195  C   LEU B  21      12.789 -13.612  47.799  1.00 49.53           C
ATOM   3196  O   LEU B  21      12.022 -14.046  46.943  1.00 52.20           O
ATOM   3197  CB  LEU B  21      15.229 -13.784  47.301  1.00 49.74           C
ATOM   3198  CG  LEU B  21      15.053 -15.069  46.485  1.00 52.92           C
ATOM   3199  CD1 LEU B  21      14.552 -14.724  45.091  1.00 52.89           C
ATOM   3200  CD2 LEU B  21      16.381 -15.828  46.415  1.00 47.40           C
ATOM   3201  N   GLU B  22      12.574 -13.773  49.098  1.00 49.30           N
ATOM   3202  CA  GLU B  22      11.411 -14.510  49.574  1.00 54.35           C
ATOM   3203  C   GLU B  22      10.120 -13.731  49.348  1.00 54.76           C
ATOM   3204  O   GLU B  22       9.044 -14.310  49.129  1.00 51.97           O
ATOM   3205  CB  GLU B  22      11.559 -14.816  51.062  1.00 59.79           C
ATOM   3206  CG  GLU B  22      12.700 -15.755  51.402  1.00 72.83           C
ATOM   3207  CD  GLU B  22      12.749 -16.079  52.891  1.00 82.84           C
ATOM   3208  OE1 GLU B  22      11.992 -15.445  53.671  1.00 83.86           O
ATOM   3209  OE2 GLU B  22      13.544 -16.966  53.282  1.00 83.91           O
ATOM   3210  N   LYS B  23      10.237 -12.410  49.417  1.00 53.13           N
ATOM   3211  CA  LYS B  23       9.094 -11.538  49.240  1.00 50.46           C
ATOM   3212  C   LYS B  23       8.618 -11.691  47.811  1.00 49.06           C
ATOM   3213  O   LYS B  23       7.423 -11.839  47.561  1.00 51.37           O
ATOM   3214  CB  LYS B  23       9.507 -10.093  49.509  1.00 56.37           C
ATOM   3215  CG  LYS B  23       8.369  -9.100  49.695  1.00 57.24           C
ATOM   3216  CD  LYS B  23       8.948  -7.723  50.006  1.00 56.12           C
ATOM   3217  CE  LYS B  23       7.875  -6.724  50.355  1.00 64.27           C
ATOM   3218  NZ  LYS B  23       8.432  -5.351  50.499  1.00 72.79           N
ATOM   3219  N   ALA B  24       9.569 -11.679  46.880  1.00 44.05           N
ATOM   3220  CA  ALA B  24       9.277 -11.793  45.456  1.00 41.49           C
ATOM   3221  C   ALA B  24       8.511 -13.065  45.154  1.00 48.04           C
ATOM   3222  O   ALA B  24       7.733 -13.119  44.195  1.00 46.64           O
ATOM   3223  CB  ALA B  24      10.564 -11.781  44.668  1.00 33.12           C
ATOM   3224  N   LEU B  25       8.734 -14.075  45.995  1.00 49.21           N
ATOM   3225  CA  LEU B  25       8.121 -15.393  45.855  1.00 48.89           C
ATOM   3226  C   LEU B  25       6.824 -15.623  46.631  1.00 48.98           C
ATOM   3227  O   LEU B  25       6.149 -16.621  46.403  1.00 46.93           O
ATOM   3228  CB  LEU B  25       9.133 -16.452  46.286  1.00 43.83           C
ATOM   3229  CG  LEU B  25      10.453 -16.456  45.526  1.00 44.66           C
ATOM   3230  CD1 LEU B  25      11.469 -17.262  46.309  1.00 43.26           C
ATOM   3231  CD2 LEU B  25      10.255 -17.027  44.125  1.00 40.49           C
ATOM   3232  N   THR B  26       6.478 -14.709  47.534  1.00 50.14           N
ATOM   3233  CA  THR B  26       5.283 -14.849  48.372  1.00 48.63           C
ATOM   3234  C   THR B  26       4.005 -14.151  47.910  1.00 52.07           C
ATOM   3235  O   THR B  26       3.999 -12.935  47.675  1.00 52.17           O
ATOM   3236  CB  THR B  26       5.582 -14.349  49.775  1.00 49.04           C
ATOM   3237  OG1 THR B  26       6.694 -15.083  50.309  1.00 47.90           O
ATOM   3238  CG2 THR B  26       4.348 -14.475  50.663  1.00 38.81           C
ATOM   3239  N   HIS B  27       2.921 -14.925  47.819  1.00 50.48           N
ATOM   3240  CA  HIS B  27       1.614 -14.412  47.399  1.00 48.65           C
ATOM   3241  C   HIS B  27       0.928 -13.806  48.621  1.00 53.49           C
ATOM   3242  O   HIS B  27       1.329 -14.067  49.758  1.00 55.62           O
ATOM   3243  CB  HIS B  27       0.769 -15.561  46.820  1.00 49.22           C
ATOM   3244  CG  HIS B  27      -0.572 -15.141  46.292  1.00 51.67           C
ATOM   3245  ND1 HIS B  27      -1.759 -15.566  46.851  1.00 54.06           N
ATOM   3246  CD2 HIS B  27      -0.916 -14.350  45.246  1.00 52.54           C
ATOM   3247  CE1 HIS B  27      -2.773 -15.056  46.174  1.00 52.08           C
ATOM   3248  NE2 HIS B  27      -2.289 -14.314  45.194  1.00 51.24           N
ATOM   3249  N   VAL B  28      -0.102 -12.996  48.396  1.00 54.49           N
ATOM   3250  CA  VAL B  28      -0.824 -12.362  49.498  1.00 51.18           C
ATOM   3251  C   VAL B  28      -1.447 -13.351  50.483  1.00 52.17           C
ATOM   3252  O   VAL B  28      -1.424 -13.125  51.695  1.00 51.29           O
ATOM   3253  CB  VAL B  28      -1.958 -11.449  48.978  1.00 48.38           C
ATOM   3254  CG1 VAL B  28      -2.948 -12.259  48.175  1.00 47.04           C
ATOM   3255  CG2 VAL B  28      -2.666 -10.787  50.143  1.00 41.61           C
ATOM   3256  N   SER B  29      -2.020 -14.431  49.957  1.00 51.72           N
ATOM   3257  CA  SER B  29      -2.672 -15.447  50.786  1.00 54.28           C
ATOM   3258  C   SER B  29      -1.738 -16.067  51.822  1.00 52.67           C
ATOM   3259  O   SER B  29      -2.145 -16.366  52.943  1.00 50.54           O
ATOM   3260  CB  SER B  29      -3.240 -16.560  49.906  1.00 52.78           C
ATOM   3261  OG  SER B  29      -2.201 -17.295  49.280  1.00 57.63           O
ATOM   3262  N   TYR B  30      -0.483 -16.253  51.436  1.00 53.56           N
ATOM   3263  CA  TYR B  30       0.498 -16.846  52.317  1.00 54.71           C
ATOM   3264  C   TYR B  30       1.039 -15.899  53.390  1.00 59.54           C
ATOM   3265  O   TYR B  30       1.447 -16.343  54.467  1.00 62.78           O
ATOM   3266  CB  TYR B  30       1.633 -17.401  51.485  1.00 53.37           C
ATOM   3267  CG  TYR B  30       2.598 -18.250  52.265  1.00 56.60           C
ATOM   3268  CD1 TYR B  30       3.597 -17.664  53.039  1.00 51.15           C
ATOM   3269  CD2 TYR B  30       2.527 -19.644  52.212  1.00 57.09           C
ATOM   3270  CE1 TYR B  30       4.504 -18.435  53.735  1.00 58.11           C
ATOM   3271  CE2 TYR B  30       3.436 -20.433  52.911  1.00 63.16           C
ATOM   3272  CZ  TYR B  30       4.424 -19.816  53.669  1.00 62.42           C
ATOM   3273  OH  TYR B  30       5.339 -20.572  54.355  1.00 67.80           O
ATOM   3274  N   SER B  31       1.041 -14.601  53.103  1.00 59.59           N
ATOM   3275  CA  SER B  31       1.521 -13.596  54.056  1.00 57.73           C
ATOM   3276  C   SER B  31       0.908 -12.236  53.731  1.00 58.02           C
ATOM   3277  O   SER B  31       1.180 -11.664  52.678  1.00 61.98           O
ATOM   3278  CB  SER B  31       3.050 -13.494  54.001  1.00 60.54           C
ATOM   3279  OG  SER B  31       3.536 -12.407  54.777  1.00 60.00           O
ATOM   3280  N   LYS B  32       0.084 -11.719  54.634  1.00 58.78           N
ATOM   3281  CA  LYS B  32      -0.567 -10.433  54.420  1.00 59.84           C
ATOM   3282  C   LYS B  32       0.385  -9.261  54.563  1.00 57.99           C
ATOM   3283  O   LYS B  32       0.111  -8.174  54.072  1.00 57.05           O
ATOM   3284  CB  LYS B  32      -1.755 -10.269  55.378  1.00 60.37           C
ATOM   3285  CG  LYS B  32      -3.008 -11.048  54.950  1.00 69.47           C
ATOM   3286  CD  LYS B  32      -2.711 -12.528  54.669  1.00 73.18           C
ATOM   3287  CE  LYS B  32      -3.933 -13.277  54.116  1.00 78.94           C
ATOM   3288  NZ  LYS B  32      -4.287 -12.891  52.718  1.00 77.62           N
ATOM   3289  N   LYS B  33       1.519  -9.479  55.213  1.00 59.35           N
ATOM   3290  CA  LYS B  33       2.457  -8.389  55.391  1.00 58.54           C
ATOM   3291  C   LYS B  33       3.557  -8.327  54.363  1.00 56.72           C
ATOM   3292  O   LYS B  33       3.842  -7.258  53.848  1.00 59.12           O
ATOM   3293  CB  LYS B  33       3.070  -8.422  56.788  1.00 60.88           C
ATOM   3294  CG  LYS B  33       2.350  -7.531  57.794  1.00 65.87           C
ATOM   3295  CD  LYS B  33       3.191  -7.339  59.047  1.00 71.81           C
ATOM   3296  CE  LYS B  33       2.543  -6.364  60.015  1.00 78.69           C
ATOM   3297  NZ  LYS B  33       3.303  -6.261  61.297  1.00 79.76           N
ATOM   3298  N   GLU B  34       4.175  -9.458  54.046  1.00 55.62           N
ATOM   3299  CA  GLU B  34       5.264  -9.437  53.082  1.00 54.16           C
ATOM   3300  C   GLU B  34       5.016 -10.209  51.803  1.00 53.23           C
ATOM   3301  O   GLU B  34       5.367 -11.380  51.713  1.00 52.34           O
ATOM   3302  CB  GLU B  34       6.544  -9.977  53.717  1.00 59.22           C
ATOM   3303  CG  GLU B  34       7.030  -9.223  54.940  1.00 68.33           C
ATOM   3304  CD  GLU B  34       7.141  -7.732  54.702  1.00 73.27           C
ATOM   3305  OE1 GLU B  34       7.558  -7.339  53.592  1.00 75.37           O
ATOM   3306  OE2 GLU B  34       6.820  -6.955  55.629  1.00 78.27           O
ATOM   3307  N   HIS B  35       4.402  -9.569  50.810  1.00 47.13           N
ATOM   3308  CA  HIS B  35       4.168 -10.281  49.545  1.00 50.92           C
ATOM   3309  C   HIS B  35       4.694  -9.480  48.350  1.00 48.24           C
ATOM   3310  O   HIS B  35       5.156  -8.352  48.489  1.00 50.76           O
ATOM   3311  CB  HIS B  35       2.719 -10.633  49.370  1.00 55.62           C
ATOM   3312  CG  HIS B  35       1.764  -9.430  49.415  1.00 56.48           C
ATOM   3313  ND1 HIS B  35       1.596  -8.573  48.349  1.00 59.72           N
ATOM   3314  CD2 HIS B  35       0.912  -9.008  50.378  1.00 57.18           C
ATOM   3315  CE1 HIS B  35       0.674  -7.677  48.653  1.00 62.34           C
ATOM   3316  NE2 HIS B  35       0.242  -7.919  49.878  1.00 61.12           N
ATOM   3317  N   TYR B  36       4.618 -10.085  47.167  1.00 50.42           N
ATOM   3318  CA  TYR B  36       5.210  -9.502  45.952  1.00 49.48           C
ATOM   3319  C   TYR B  36       4.471  -8.388  45.206  1.00 50.44           C
ATOM   3320  O   TYR B  36       4.971  -7.903  44.194  1.00 50.47           O
ATOM   3321  CB  TYR B  36       5.510 -10.639  44.954  1.00 51.06           C
ATOM   3322  CG  TYR B  36       4.290 -11.345  44.391  1.00 46.72           C
ATOM   3323  CD1 TYR B  36       3.221 -10.654  43.835  1.00 44.01           C
ATOM   3324  CD2 TYR B  36       4.218 -12.740  44.435  1.00 52.19           C
ATOM   3325  CE1 TYR B  36       2.110 -11.320  43.339  1.00 52.88           C
ATOM   3326  CE2 TYR B  36       3.106 -13.425  43.939  1.00 49.57           C
ATOM   3327  CZ  TYR B  36       2.056 -12.705  43.394  1.00 54.74           C
ATOM   3328  OH  TYR B  36       0.944 -13.358  42.916  1.00 55.45           O
ATOM   3329  N   GLU B  37       3.303  -7.986  45.670  1.00 49.63           N
ATOM   3330  CA  GLU B  37       2.510  -7.014  44.912  1.00 49.34           C
ATOM   3331  C   GLU B  37       3.226  -5.725  44.495  1.00 47.17           C
ATOM   3332  O   GLU B  37       3.115  -5.316  43.335  1.00 47.08           O
ATOM   3333  CB  GLU B  37       1.234  -6.671  45.672  1.00 53.04           C
ATOM   3334  CG  GLU B  37       0.329  -5.732  44.895  1.00 63.97           C
ATOM   3335  CD  GLU B  37      -1.000  -5.495  45.575  1.00 68.71           C
ATOM   3336  OE1 GLU B  37      -1.706  -6.493  45.838  1.00 71.21           O
ATOM   3337  OE2 GLU B  37      -1.341  -4.314  45.840  1.00 70.41           O
ATOM   3338  N   THR B  38       3.970  -5.101  45.409  1.00 45.07           N
ATOM   3339  CA  THR B  38       4.666  -3.847  45.110  1.00 43.88           C
ATOM   3340  C   THR B  38       5.900  -4.049  44.251  1.00 44.76           C
ATOM   3341  O   THR B  38       6.220  -3.210  43.414  1.00 45.37           O
ATOM   3342  CB  THR B  38       5.068  -3.126  46.399  1.00 43.75           C
ATOM   3343  OG1 THR B  38       3.928  -3.051  47.259  1.00 47.45           O
ATOM   3344  CG2 THR B  38       5.564  -1.729  46.089  1.00 49.25           C
ATOM   3345  N   LEU B  39       6.571  -5.166  44.470  1.00 44.73           N
ATOM   3346  CA  LEU B  39       7.749  -5.499  43.694  1.00 40.85           C
ATOM   3347  C   LEU B  39       7.332  -5.828  42.260  1.00 40.53           C
ATOM   3348  O   LEU B  39       8.105  -5.660  41.328  1.00 42.02           O
ATOM   3349  CB  LEU B  39       8.454  -6.701  44.319  1.00 43.07           C
ATOM   3350  CG  LEU B  39       9.383  -6.520  45.524  1.00 40.34           C
ATOM   3351  CD1 LEU B  39       9.738  -7.892  46.084  1.00 42.87           C
ATOM   3352  CD2 LEU B  39      10.646  -5.788  45.100  1.00 31.77           C
ATOM   3353  N   GLU B  40       6.112  -6.320  42.086  1.00 41.31           N
ATOM   3354  CA  GLU B  40       5.621  -6.637  40.759  1.00 43.07           C
ATOM   3355  C   GLU B  40       5.432  -5.314  40.038  1.00 39.31           C
ATOM   3356  O   GLU B  40       5.685  -5.198  38.847  1.00 40.35           O
ATOM   3357  CB  GLU B  40       4.293  -7.392  40.841  1.00 49.17           C
ATOM   3358  CG  GLU B  40       3.801  -7.898  39.492  1.00 55.39           C
ATOM   3359  CD  GLU B  40       2.483  -7.271  39.068  1.00 59.90           C
ATOM   3360  OE1 GLU B  40       1.455  -7.540  39.731  1.00 66.50           O
ATOM   3361  OE2 GLU B  40       2.474  -6.513  38.075  1.00 60.53           O
ATOM   3362  N   PHE B  41       5.003  -4.306  40.782  1.00 44.14           N
ATOM   3363  CA  PHE B  41       4.801  -2.968  40.227  1.00 44.58           C
ATOM   3364  C   PHE B  41       6.113  -2.474  39.619  1.00 43.74           C
ATOM   3365  O   PHE B  41       6.162  -2.024  38.474  1.00 44.54           O
ATOM   3366  CB  PHE B  41       4.351  -2.010  41.339  1.00 52.13           C
ATOM   3367  CG  PHE B  41       4.009  -0.625  40.856  1.00 59.23           C
ATOM   3368  CD1 PHE B  41       2.936  -0.416  39.994  1.00 63.31           C
ATOM   3369  CD2 PHE B  41       4.770   0.472  41.252  1.00 64.97           C
ATOM   3370  CE1 PHE B  41       2.626   0.868  39.529  1.00 64.87           C
ATOM   3371  CE2 PHE B  41       4.468   1.761  40.793  1.00 68.01           C
ATOM   3372  CZ  PHE B  41       3.393   1.955  39.929  1.00 66.73           C
ATOM   3373  N   LEU B  42       7.179  -2.566  40.406  1.00 42.94           N
ATOM   3374  CA  LEU B  42       8.505  -2.138  39.977  1.00 38.08           C
ATOM   3375  C   LEU B  42       9.068  -3.053  38.906  1.00 36.08           C
ATOM   3376  O   LEU B  42       9.765  -2.602  38.000  1.00 41.85           O
ATOM   3377  CB  LEU B  42       9.443  -2.101  41.179  1.00 38.20           C
ATOM   3378  CG  LEU B  42      10.897  -1.702  40.947  1.00 42.64           C
ATOM   3379  CD1 LEU B  42      10.973  -0.283  40.412  1.00 38.70           C
ATOM   3380  CD2 LEU B  42      11.646  -1.817  42.263  1.00 42.52           C
ATOM   3381  N   GLY B  43       8.758  -4.342  39.004  1.00 37.21           N
ATOM   3382  CA  GLY B  43       9.238  -5.299  38.024  1.00 35.71           C
ATOM   3383  C   GLY B  43       8.709  -5.029  36.625  1.00 39.34           C
ATOM   3384  O   GLY B  43       9.445  -5.168  35.638  1.00 35.28           O
ATOM   3385  N   ASP B  44       7.430  -4.653  36.538  1.00 42.98           N
ATOM   3386  CA  ASP B  44       6.777  -4.348  35.258  1.00 47.54           C
ATOM   3387  C   ASP B  44       7.613  -3.347  34.459  1.00 48.85           C
ATOM   3388  O   ASP B  44       7.950  -3.576  33.290  1.00 52.64           O
ATOM   3389  CB  ASP B  44       5.384  -3.754  35.504  1.00 53.98           C
ATOM   3390  CG  ASP B  44       4.252  -4.717  35.160  1.00 59.79           C
ATOM   3391  OD1 ASP B  44       4.513  -5.743  34.506  1.00 63.88           O
ATOM   3392  OD2 ASP B  44       3.091  -4.438  35.538  1.00 64.95           O
ATOM   3393  N   ALA B  45       7.950  -2.236  35.106  1.00 44.68           N
ATOM   3394  CA  ALA B  45       8.741  -1.190  34.484  1.00 43.43           C
ATOM   3395  C   ALA B  45      10.091  -1.721  34.027  1.00 43.29           C
ATOM   3396  O   ALA B  45      10.431  -1.652  32.846  1.00 44.07           O
ATOM   3397  CB  ALA B  45       8.939  -0.047  35.467  1.00 41.17           C
ATOM   3398  N   LEU B  46      10.852  -2.262  34.975  1.00 44.28           N
ATOM   3399  CA  LEU B  46      12.182  -2.796  34.699  1.00 43.03           C
ATOM   3400  C   LEU B  46      12.203  -3.692  33.469  1.00 40.90           C
ATOM   3401  O   LEU B  46      12.953  -3.453  32.526  1.00 37.27           O
ATOM   3402  CB  LEU B  46      12.680  -3.581  35.905  1.00 46.07           C
ATOM   3403  CG  LEU B  46      14.186  -3.825  35.896  1.00 53.35           C
ATOM   3404  CD1 LEU B  46      14.914  -2.487  36.012  1.00 51.07           C
ATOM   3405  CD2 LEU B  46      14.566  -4.726  37.057  1.00 57.25           C
ATOM   3406  N   VAL B  47      11.361  -4.720  33.478  1.00 42.50           N
ATOM   3407  CA  VAL B  47      11.289  -5.659  32.366  1.00 39.29           C
ATOM   3408  C   VAL B  47      10.771  -5.052  31.077  1.00 38.14           C
ATOM   3409  O   VAL B  47      11.294  -5.350  30.000  1.00 34.45           O
ATOM   3410  CB  VAL B  47      10.412  -6.853  32.714  1.00 40.59           C
ATOM   3411  CG1 VAL B  47      10.181  -7.695  31.469  1.00 41.25           C
ATOM   3412  CG2 VAL B  47      11.085  -7.676  33.809  1.00 40.56           C
ATOM   3413  N   ASN B  48       9.737  -4.220  31.168  1.00 38.35           N
ATOM   3414  CA  ASN B  48       9.218  -3.609  29.958  1.00 38.03           C
ATOM   3415  C   ASN B  48      10.368  -2.889  29.288  1.00 38.92           C
ATOM   3416  O   ASN B  48      10.532  -2.954  28.071  1.00 38.36           O
ATOM   3417  CB  ASN B  48       8.101  -2.614  30.263  1.00 45.13           C
ATOM   3418  CG  ASN B  48       7.812  -1.701  29.083  1.00 50.31           C
ATOM   3419  OD1 ASN B  48       7.734  -2.155  27.940  1.00 58.82           O
ATOM   3420  ND2 ASN B  48       7.656  -0.413  29.351  1.00 49.67           N
ATOM   3421  N   PHE B  49      11.177  -2.219  30.104  1.00 40.93           N
ATOM   3422  CA  PHE B  49      12.337  -1.488  29.611  1.00 41.50           C
ATOM   3423  C   PHE B  49      13.380  -2.402  28.945  1.00 39.17           C
ATOM   3424  O   PHE B  49      13.925  -2.065  27.892  1.00 43.31           O
ATOM   3425  CB  PHE B  49      12.965  -0.680  30.757  1.00 42.53           C
ATOM   3426  CG  PHE B  49      14.348  -0.198  30.461  1.00 48.64           C
ATOM   3427  CD1 PHE B  49      14.645   0.397  29.237  1.00 45.87           C
ATOM   3428  CD2 PHE B  49      15.376  -0.400  31.378  1.00 46.89           C
ATOM   3429  CE1 PHE B  49      15.951   0.770  28.927  1.00 49.34           C
ATOM   3430  CE2 PHE B  49      16.673  -0.030  31.081  1.00 40.58           C
ATOM   3431  CZ  PHE B  49      16.968   0.554  29.850  1.00 43.82           C
ATOM   3432  N   PHE B  50      13.654  -3.564  29.528  1.00 36.79           N
ATOM   3433  CA  PHE B  50      14.632  -4.457  28.918  1.00 37.39           C
ATOM   3434  C   PHE B  50      14.153  -4.933  27.550  1.00 40.24           C
ATOM   3435  O   PHE B  50      14.922  -4.933  26.579  1.00 40.84           O
ATOM   3436  CB  PHE B  50      14.907  -5.676  29.807  1.00 40.44           C
ATOM   3437  CG  PHE B  50      15.449  -5.340  31.167  1.00 42.71           C
ATOM   3438  CD1 PHE B  50      16.201  -4.191  31.373  1.00 41.63           C
ATOM   3439  CD2 PHE B  50      15.200  -6.180  32.245  1.00 43.32           C
ATOM   3440  CE1 PHE B  50      16.687  -3.883  32.631  1.00 42.83           C
ATOM   3441  CE2 PHE B  50      15.687  -5.880  33.508  1.00 45.10           C
ATOM   3442  CZ  PHE B  50      16.428  -4.732  33.702  1.00 45.77           C
ATOM   3443  N   ILE B  51      12.884  -5.341  27.484  1.00 41.79           N
ATOM   3444  CA  ILE B  51      12.271  -5.835  26.250  1.00 40.16           C
ATOM   3445  C   ILE B  51      12.302  -4.753  25.184  1.00 39.09           C
ATOM   3446  O   ILE B  51      12.754  -4.963  24.057  1.00 38.79           O
ATOM   3447  CB  ILE B  51      10.808  -6.232  26.495  1.00 44.55           C
ATOM   3448  CG1 ILE B  51      10.742  -7.290  27.590  1.00 44.74           C
ATOM   3449  CG2 ILE B  51      10.182  -6.755  25.220  1.00 47.31           C
ATOM   3450  CD1 ILE B  51      11.339  -8.600  27.202  1.00 44.70           C
ATOM   3451  N   VAL B  52      11.818  -3.579  25.551  1.00 39.51           N
ATOM   3452  CA  VAL B  52      11.807  -2.477  24.617  1.00 38.60           C
ATOM   3453  C   VAL B  52      13.216  -2.172  24.133  1.00 40.06           C
ATOM   3454  O   VAL B  52      13.430  -1.927  22.945  1.00 44.02           O
ATOM   3455  CB  VAL B  52      11.185  -1.235  25.265  1.00 40.09           C
ATOM   3456  CG1 VAL B  52      11.444  -0.014  24.412  1.00 34.49           C
ATOM   3457  CG2 VAL B  52       9.667  -1.474  25.479  1.00 34.00           C
ATOM   3458  N   ASP B  53      14.189  -2.201  25.033  1.00 41.07           N
ATOM   3459  CA  ASP B  53      15.555  -1.909  24.616  1.00 42.83           C
ATOM   3460  C   ASP B  53      15.963  -2.781  23.427  1.00 41.35           C
ATOM   3461  O   ASP B  53      16.475  -2.290  22.427  1.00 46.91           O
ATOM   3462  CB  ASP B  53      16.512  -2.117  25.787  1.00 50.97           C
ATOM   3463  CG  ASP B  53      17.866  -1.469  25.555  1.00 56.39           C
ATOM   3464  OD1 ASP B  53      18.048  -0.854  24.477  1.00 56.35           O
ATOM   3465  OD2 ASP B  53      18.741  -1.573  26.450  1.00 55.28           O
ATOM   3466  N   LEU B  54      15.707  -4.076  23.528  1.00 41.67           N
ATOM   3467  CA  LEU B  54      16.054  -5.000  22.457  1.00 45.73           C
ATOM   3468  C   LEU B  54      15.198  -4.812  21.205  1.00 47.22           C
ATOM   3469  O   LEU B  54      15.707  -4.716  20.084  1.00 47.48           O
ATOM   3470  CB  LEU B  54      15.896  -6.441  22.944  1.00 43.27           C
ATOM   3471  CG  LEU B  54      16.700  -6.833  24.175  1.00 45.88           C
ATOM   3472  CD1 LEU B  54      16.287  -8.216  24.622  1.00 46.43           C
ATOM   3473  CD2 LEU B  54      18.193  -6.783  23.855  1.00 50.24           C
ATOM   3474  N   LEU B  55      13.890  -4.785  21.416  1.00 45.87           N
ATOM   3475  CA  LEU B  55      12.930  -4.649  20.336  1.00 45.43           C
ATOM   3476  C   LEU B  55      13.353  -3.573  19.362  1.00 48.14           C
ATOM   3477  O   LEU B  55      13.327  -3.764  18.153  1.00 50.66           O
ATOM   3478  CB  LEU B  55      11.572  -4.323  20.937  1.00 46.75           C
ATOM   3479  CG  LEU B  55      10.327  -4.396  20.073  1.00 46.94           C
ATOM   3480  CD1 LEU B  55      10.351  -5.610  19.151  1.00 46.80           C
ATOM   3481  CD2 LEU B  55       9.141  -4.462  21.015  1.00 45.72           C
ATOM   3482  N   VAL B  56      13.775  -2.445  19.921  1.00 51.88           N
ATOM   3483  CA  VAL B  56      14.209  -1.281  19.174  1.00 45.73           C
ATOM   3484  C   VAL B  56      15.499  -1.544  18.423  1.00 49.25           C
ATOM   3485  O   VAL B  56      15.724  -0.981  17.353  1.00 53.43           O
ATOM   3486  CB  VAL B  56      14.367  -0.084  20.146  1.00 47.21           C
ATOM   3487  CG1 VAL B  56      15.201   1.020  19.533  1.00 46.04           C
ATOM   3488  CG2 VAL B  56      12.989   0.445  20.510  1.00 36.79           C
ATOM   3489  N   GLN B  57      16.347  -2.411  18.957  1.00 53.40           N
ATOM   3490  CA  GLN B  57      17.604  -2.698  18.280  1.00 53.98           C
ATOM   3491  C   GLN B  57      17.470  -3.731  17.163  1.00 57.24           C
ATOM   3492  O   GLN B  57      18.055  -3.585  16.081  1.00 58.70           O
ATOM   3493  CB  GLN B  57      18.648  -3.197  19.278  1.00 53.68           C
ATOM   3494  CG  GLN B  57      18.900  -2.287  20.464  1.00 59.54           C
ATOM   3495  CD  GLN B  57      20.053  -2.772  21.337  1.00 59.86           C
ATOM   3496  OE1 GLN B  57      21.206  -2.775  20.899  1.00 48.33           O
ATOM   3497  NE2 GLN B  57      19.964  -3.211  22.577  1.00 56.93           N
ATOM   3498  N   TYR B  58      16.670  -4.788  17.413  1.00 57.79           N
ATOM   3499  CA  TYR B  58      16.589  -5.878  16.454  1.00 57.82           C
ATOM   3500  C   TYR B  58      15.342  -6.031  15.605  1.00 58.22           C
ATOM   3501  O   TYR B  58      15.386  -6.716  14.580  1.00 58.02           O
ATOM   3502  CB  TYR B  58      16.875  -7.186  17.192  1.00 56.81           C
ATOM   3503  CG  TYR B  58      18.144  -7.041  17.966  1.00 61.63           C
ATOM   3504  CD1 TYR B  58      19.381  -7.230  17.358  1.00 65.25           C
ATOM   3505  CD2 TYR B  58      18.121  -6.699  19.317  1.00 62.02           C
ATOM   3506  CE1 TYR B  58      20.567  -7.074  18.071  1.00 64.56           C
ATOM   3507  CE2 TYR B  58      19.303  -6.537  20.041  1.00 61.21           C
ATOM   3508  CZ  TYR B  58      20.522  -6.725  19.410  1.00 65.24           C
ATOM   3509  OH  TYR B  58      21.696  -6.557  20.114  1.00 66.31           O
ATOM   3510  N   SER B  59      14.235  -5.413  16.001  1.00 58.54           N
ATOM   3511  CA  SER B  59      13.048  -5.539  15.203  1.00 61.95           C
ATOM   3512  C   SER B  59      13.432  -5.336  13.727  1.00 65.09           C
ATOM   3513  O   SER B  59      14.241  -4.474  13.391  1.00 65.98           O
ATOM   3514  CB  SER B  59      11.955  -4.550  15.668  1.00 62.96           C
ATOM   3515  OG  SER B  59      10.908  -4.462  14.722  1.00 64.16           O
ATOM   3516  N   PRO B  60      12.820  -6.163  12.855  1.00 67.25           N
ATOM   3517  CA  PRO B  60      12.986  -5.990  11.412  1.00 69.07           C
ATOM   3518  C   PRO B  60      12.245  -4.758  10.897  1.00 69.81           C
ATOM   3519  O   PRO B  60      12.789  -3.976  10.107  1.00 73.49           O
ATOM   3520  CB  PRO B  60      12.429  -7.296  10.848  1.00 66.30           C
ATOM   3521  CG  PRO B  60      11.335  -7.629  11.819  1.00 65.52           C
ATOM   3522  CD  PRO B  60      12.001  -7.356  13.148  1.00 66.41           C
ATOM   3523  N   ASN B  61      11.005  -4.597  11.353  1.00 65.82           N
ATOM   3524  CA  ASN B  61      10.160  -3.472  10.959  1.00 62.97           C
ATOM   3525  C   ASN B  61      10.001  -2.548  12.155  1.00 60.31           C
ATOM   3526  O   ASN B  61       9.556  -2.980  13.210  1.00 60.82           O
ATOM   3527  CB  ASN B  61       8.793  -3.994  10.511  1.00 66.13           C
ATOM   3528  CG  ASN B  61       7.766  -2.892  10.349  1.00 72.52           C
ATOM   3529  OD1 ASN B  61       7.415  -2.212  11.310  1.00 75.23           O
ATOM   3530  ND2 ASN B  61       7.273  -2.713   9.128  1.00 76.28           N
ATOM   3531  N   LYS B  62      10.352  -1.280  11.999  1.00 59.55           N
ATOM   3532  CA  LYS B  62      10.245  -0.349  13.114  1.00 62.32           C
ATOM   3533  C   LYS B  62       9.076   0.636  13.044  1.00 64.04           C
ATOM   3534  O   LYS B  62       9.179   1.771  13.501  1.00 63.08           O
ATOM   3535  CB  LYS B  62      11.579   0.383  13.284  1.00 61.06           C
ATOM   3536  CG  LYS B  62      12.689  -0.586  13.652  1.00 63.95           C
ATOM   3537  CD  LYS B  62      14.008   0.073  13.986  1.00 62.77           C
ATOM   3538  CE  LYS B  62      14.997  -0.999  14.423  1.00 62.14           C
ATOM   3539  NZ  LYS B  62      16.316  -0.441  14.808  1.00 63.98           N
ATOM   3540  N   ARG B  63       7.958   0.179  12.484  1.00 66.09           N
ATOM   3541  CA  ARG B  63       6.750   0.994  12.360  1.00 66.53           C
ATOM   3542  C   ARG B  63       5.967   0.931  13.668  1.00 66.44           C
ATOM   3543  O   ARG B  63       5.954  -0.105  14.332  1.00 66.35           O
ATOM   3544  CB  ARG B  63       5.863   0.473  11.218  1.00 70.59           C
ATOM   3545  CG  ARG B  63       6.495   0.534   9.826  1.00 77.97           C
ATOM   3546  CD  ARG B  63       5.469   0.243   8.729  1.00 81.98           C
ATOM   3547  NE  ARG B  63       5.056  -1.158   8.702  1.00 86.71           N
ATOM   3548  CZ  ARG B  63       3.791  -1.565   8.640  1.00 88.93           C
ATOM   3549  NH1 ARG B  63       2.803  -0.675   8.602  1.00 86.12           N
ATOM   3550  NH2 ARG B  63       3.513  -2.865   8.616  1.00 89.19           N
ATOM   3551  N   GLU B  64       5.316   2.033  14.036  1.00 66.68           N
ATOM   3552  CA  GLU B  64       4.529   2.094  15.272  1.00 65.18           C
ATOM   3553  C   GLU B  64       3.496   0.978  15.308  1.00 59.51           C
ATOM   3554  O   GLU B  64       3.276   0.340  16.341  1.00 56.23           O
ATOM   3555  CB  GLU B  64       3.788   3.436  15.380  1.00 72.51           C
ATOM   3556  CG  GLU B  64       4.622   4.623  15.857  1.00 82.75           C
ATOM   3557  CD  GLU B  64       3.823   5.931  15.907  1.00 85.64           C
ATOM   3558  OE1 GLU B  64       3.430   6.441  14.831  1.00 86.07           O
ATOM   3559  OE2 GLU B  64       3.588   6.445  17.025  1.00 83.10           O
ATOM   3560  N   GLY B  65       2.864   0.756  14.162  1.00 53.59           N
ATOM   3561  CA  GLY B  65       1.831  -0.254  14.063  1.00 49.70           C
ATOM   3562  C   GLY B  65       2.310  -1.674  14.221  1.00 46.39           C
ATOM   3563  O   GLY B  65       1.511  -2.565  14.484  1.00 46.09           O
ATOM   3564  N   PHE B  66       3.607  -1.890  14.049  1.00 45.08           N
ATOM   3565  CA  PHE B  66       4.190  -3.223  14.187  1.00 45.61           C
ATOM   3566  C   PHE B  66       4.759  -3.389  15.593  1.00 42.90           C
ATOM   3567  O   PHE B  66       4.464  -4.368  16.278  1.00 41.68           O
ATOM   3568  CB  PHE B  66       5.305  -3.422  13.154  1.00 45.03           C
ATOM   3569  CG  PHE B  66       5.997  -4.750  13.256  1.00 51.70           C
ATOM   3570  CD1 PHE B  66       5.314  -5.929  12.985  1.00 52.66           C
ATOM   3571  CD2 PHE B  66       7.345  -4.821  13.615  1.00 54.56           C
ATOM   3572  CE1 PHE B  66       5.961  -7.160  13.067  1.00 52.91           C
ATOM   3573  CE2 PHE B  66       8.003  -6.047  13.701  1.00 48.93           C
ATOM   3574  CZ  PHE B  66       7.311  -7.218  13.426  1.00 51.27           C
ATOM   3575  N   LEU B  67       5.565  -2.408  16.000  1.00 40.86           N
ATOM   3576  CA  LEU B  67       6.220  -2.359  17.303  1.00 37.23           C
ATOM   3577  C   LEU B  67       5.307  -2.452  18.525  1.00 40.97           C
ATOM   3578  O   LEU B  67       5.641  -3.146  19.488  1.00 42.60           O
ATOM   3579  CB  LEU B  67       7.036  -1.080  17.414  1.00 39.14           C
ATOM   3580  CG  LEU B  67       8.344  -1.049  16.632  1.00 41.76           C
ATOM   3581  CD1 LEU B  67       9.013   0.293  16.865  1.00 40.93           C
ATOM   3582  CD2 LEU B  67       9.255  -2.201  17.073  1.00 38.42           C
ATOM   3583  N   SER B  68       4.182  -1.738  18.511  1.00 39.35           N
ATOM   3584  CA  SER B  68       3.256  -1.789  19.633  1.00 42.53           C
ATOM   3585  C   SER B  68       2.674  -3.183  19.853  1.00 46.98           C
ATOM   3586  O   SER B  68       2.726  -3.708  20.963  1.00 49.53           O
ATOM   3587  CB  SER B  68       2.104  -0.802  19.440  1.00 44.33           C
ATOM   3588  OG  SER B  68       2.547   0.526  19.631  1.00 60.07           O
ATOM   3589  N   PRO B  69       2.103  -3.799  18.800  1.00 49.02           N
ATOM   3590  CA  PRO B  69       1.514  -5.137  18.914  1.00 46.65           C
ATOM   3591  C   PRO B  69       2.547  -6.161  19.370  1.00 46.91           C
ATOM   3592  O   PRO B  69       2.266  -7.028  20.197  1.00 46.70           O
ATOM   3593  CB  PRO B  69       1.030  -5.421  17.495  1.00 50.98           C
ATOM   3594  CG  PRO B  69       0.769  -4.064  16.946  1.00 54.01           C
ATOM   3595  CD  PRO B  69       1.972  -3.302  17.422  1.00 52.11           C
ATOM   3596  N   LEU B  70       3.749  -6.052  18.819  1.00 45.50           N
ATOM   3597  CA  LEU B  70       4.814  -6.972  19.164  1.00 46.14           C
ATOM   3598  C   LEU B  70       5.251  -6.744  20.608  1.00 47.46           C
ATOM   3599  O   LEU B  70       5.349  -7.693  21.393  1.00 48.40           O
ATOM   3600  CB  LEU B  70       5.988  -6.799  18.190  1.00 43.87           C
ATOM   3601  CG  LEU B  70       7.191  -7.748  18.298  1.00 46.79           C
ATOM   3602  CD1 LEU B  70       6.788  -9.100  18.852  1.00 41.85           C
ATOM   3603  CD2 LEU B  70       7.800  -7.905  16.924  1.00 42.87           C
ATOM   3604  N   LYS B  71       5.494  -5.492  20.974  1.00 43.79           N
ATOM   3605  CA  LYS B  71       5.910  -5.215  22.338  1.00 45.33           C
ATOM   3606  C   LYS B  71       4.868  -5.722  23.317  1.00 44.37           C
ATOM   3607  O   LYS B  71       5.211  -6.254  24.371  1.00 45.37           O
ATOM   3608  CB  LYS B  71       6.128  -3.718  22.559  1.00 44.34           C
ATOM   3609  CG  LYS B  71       6.945  -3.422  23.813  1.00 47.79           C
ATOM   3610  CD  LYS B  71       6.105  -3.017  25.010  1.00 44.91           C
ATOM   3611  CE  LYS B  71       5.904  -1.503  25.058  1.00 39.56           C
ATOM   3612  NZ  LYS B  71       5.118  -1.131  26.262  1.00 42.19           N
ATOM   3613  N   ALA B  72       3.594  -5.564  22.965  1.00 43.62           N
ATOM   3614  CA  ALA B  72       2.507  -6.005  23.833  1.00 40.35           C
ATOM   3615  C   ALA B  72       2.600  -7.503  24.108  1.00 42.57           C
ATOM   3616  O   ALA B  72       2.359  -7.956  25.228  1.00 45.87           O
ATOM   3617  CB  ALA B  72       1.182  -5.670  23.214  1.00 33.93           C
ATOM   3618  N   TYR B  73       2.966  -8.271  23.092  1.00 40.75           N
ATOM   3619  CA  TYR B  73       3.091  -9.702  23.266  1.00 42.38           C
ATOM   3620  C   TYR B  73       4.343 -10.056  24.073  1.00 44.91           C
ATOM   3621  O   TYR B  73       4.259 -10.776  25.064  1.00 48.49           O
ATOM   3622  CB  TYR B  73       3.133 -10.388  21.909  1.00 41.72           C
ATOM   3623  CG  TYR B  73       3.466 -11.844  22.011  1.00 45.34           C
ATOM   3624  CD1 TYR B  73       2.611 -12.724  22.659  1.00 49.26           C
ATOM   3625  CD2 TYR B  73       4.672 -12.334  21.521  1.00 48.91           C
ATOM   3626  CE1 TYR B  73       2.950 -14.054  22.823  1.00 46.03           C
ATOM   3627  CE2 TYR B  73       5.019 -13.657  21.681  1.00 43.06           C
ATOM   3628  CZ  TYR B  73       4.151 -14.506  22.336  1.00 46.15           C
ATOM   3629  OH  TYR B  73       4.495 -15.815  22.515  1.00 60.83           O
ATOM   3630  N   LEU B  74       5.498  -9.546  23.659  1.00 42.51           N
ATOM   3631  CA  LEU B  74       6.748  -9.829  24.363  1.00 45.11           C
ATOM   3632  C   LEU B  74       6.743  -9.443  25.838  1.00 46.75           C
ATOM   3633  O   LEU B  74       7.613  -9.861  26.596  1.00 43.10           O
ATOM   3634  CB  LEU B  74       7.915  -9.106  23.694  1.00 43.80           C
ATOM   3635  CG  LEU B  74       8.339  -9.607  22.319  1.00 47.57           C
ATOM   3636  CD1 LEU B  74       9.457  -8.717  21.792  1.00 48.06           C
ATOM   3637  CD2 LEU B  74       8.792 -11.070  22.412  1.00 40.60           C
ATOM   3638  N   ILE B  75       5.759  -8.648  26.237  1.00 49.63           N
ATOM   3639  CA  ILE B  75       5.659  -8.165  27.614  1.00 50.28           C
ATOM   3640  C   ILE B  75       4.479  -8.835  28.335  1.00 49.32           C
ATOM   3641  O   ILE B  75       4.261  -8.632  29.531  1.00 51.08           O
ATOM   3642  CB  ILE B  75       5.530  -6.584  27.582  1.00 50.41           C
ATOM   3643  CG1 ILE B  75       6.797  -5.938  28.150  1.00 44.41           C
ATOM   3644  CG2 ILE B  75       4.264  -6.106  28.290  1.00 47.04           C
ATOM   3645  CD1 ILE B  75       6.839  -5.885  29.676  1.00 53.03           C
ATOM   3646  N   SER B  76       3.751  -9.673  27.604  1.00 47.31           N
ATOM   3647  CA  SER B  76       2.580 -10.354  28.147  1.00 47.74           C
ATOM   3648  C   SER B  76       2.843 -11.565  29.040  1.00 52.04           C
ATOM   3649  O   SER B  76       3.887 -12.217  28.960  1.00 55.32           O
ATOM   3650  CB  SER B  76       1.672 -10.796  27.009  1.00 43.74           C
ATOM   3651  OG  SER B  76       2.294 -11.822  26.261  1.00 43.04           O
ATOM   3652  N   GLU B  77       1.863 -11.846  29.892  1.00 52.22           N
ATOM   3653  CA  GLU B  77       1.893 -12.971  30.804  1.00 54.74           C
ATOM   3654  C   GLU B  77       2.298 -14.219  30.023  1.00 58.41           C
ATOM   3655  O   GLU B  77       3.280 -14.893  30.358  1.00 55.07           O
ATOM   3656  CB  GLU B  77       0.500 -13.151  31.383  1.00 54.21           C
ATOM   3657  CG  GLU B  77       0.232 -14.490  31.999  1.00 57.88           C
ATOM   3658  CD  GLU B  77      -1.238 -14.679  32.314  1.00 64.31           C
ATOM   3659  OE1 GLU B  77      -1.796 -13.846  33.062  1.00 61.06           O
ATOM   3660  OE2 GLU B  77      -1.835 -15.662  31.808  1.00 71.02           O
ATOM   3661  N   GLU B  78       1.529 -14.510  28.975  1.00 58.65           N
ATOM   3662  CA  GLU B  78       1.769 -15.659  28.116  1.00 57.22           C
ATOM   3663  C   GLU B  78       3.253 -15.802  27.818  1.00 57.16           C
ATOM   3664  O   GLU B  78       3.825 -16.889  27.934  1.00 57.74           O
ATOM   3665  CB  GLU B  78       1.009 -15.499  26.802  1.00 62.30           C
ATOM   3666  CG  GLU B  78       1.060 -16.727  25.907  1.00 72.18           C
ATOM   3667  CD  GLU B  78       0.500 -16.464  24.518  1.00 81.11           C
ATOM   3668  OE1 GLU B  78      -0.583 -15.842  24.426  1.00 82.30           O
ATOM   3669  OE2 GLU B  78       1.139 -16.883  23.521  1.00 82.84           O
ATOM   3670  N   PHE B  79       3.878 -14.695  27.437  1.00 55.47           N
ATOM   3671  CA  PHE B  79       5.294 -14.717  27.116  1.00 53.60           C
ATOM   3672  C   PHE B  79       6.224 -14.884  28.329  1.00 55.49           C
ATOM   3673  O   PHE B  79       7.299 -15.468  28.214  1.00 55.39           O
ATOM   3674  CB  PHE B  79       5.673 -13.455  26.359  1.00 49.97           C
ATOM   3675  CG  PHE B  79       7.058 -13.492  25.808  1.00 47.17           C
ATOM   3676  CD1 PHE B  79       7.392 -14.395  24.807  1.00 44.61           C
ATOM   3677  CD2 PHE B  79       8.036 -12.634  26.292  1.00 48.17           C
ATOM   3678  CE1 PHE B  79       8.674 -14.444  24.293  1.00 41.55           C
ATOM   3679  CE2 PHE B  79       9.328 -12.674  25.783  1.00 44.20           C
ATOM   3680  CZ  PHE B  79       9.647 -13.580  24.781  1.00 45.77           C
ATOM   3681  N   PHE B  80       5.831 -14.371  29.489  1.00 55.05           N
ATOM   3682  CA  PHE B  80       6.680 -14.527  30.667  1.00 53.78           C
ATOM   3683  C   PHE B  80       6.615 -15.929  31.247  1.00 53.77           C
ATOM   3684  O   PHE B  80       7.518 -16.343  31.958  1.00 55.16           O
ATOM   3685  CB  PHE B  80       6.316 -13.509  31.745  1.00 52.19           C
ATOM   3686  CG  PHE B  80       6.696 -12.115  31.392  1.00 45.34           C
ATOM   3687  CD1 PHE B  80       7.522 -11.871  30.311  1.00 40.83           C
ATOM   3688  CD2 PHE B  80       6.212 -11.050  32.120  1.00 45.52           C
ATOM   3689  CE1 PHE B  80       7.856 -10.592  29.961  1.00 48.03           C
ATOM   3690  CE2 PHE B  80       6.543  -9.762  31.777  1.00 49.33           C
ATOM   3691  CZ  PHE B  80       7.366  -9.529  30.693  1.00 46.18           C
ATOM   3692  N   ASN B  81       5.536 -16.650  30.960  1.00 54.65           N
ATOM   3693  CA  ASN B  81       5.404 -18.019  31.436  1.00 55.13           C
ATOM   3694  C   ASN B  81       6.404 -18.893  30.665  1.00 50.89           C
ATOM   3695  O   ASN B  81       6.985 -19.822  31.203  1.00 52.81           O
ATOM   3696  CB  ASN B  81       3.969 -18.519  31.213  1.00 59.41           C
ATOM   3697  CG  ASN B  81       3.033 -18.167  32.371  1.00 63.46           C
ATOM   3698  OD1 ASN B  81       3.149 -18.715  33.471  1.00 62.61           O
ATOM   3699  ND2 ASN B  81       2.099 -17.255  32.124  1.00 67.69           N
ATOM   3700  N   LEU B  82       6.603 -18.571  29.398  1.00 48.52           N
ATOM   3701  CA  LEU B  82       7.521 -19.306  28.555  1.00 45.63           C
ATOM   3702  C   LEU B  82       8.954 -19.077  29.032  1.00 47.29           C
ATOM   3703  O   LEU B  82       9.753 -20.000  29.091  1.00 49.26           O
ATOM   3704  CB  LEU B  82       7.331 -18.840  27.110  1.00 45.91           C
ATOM   3705  CG  LEU B  82       8.219 -19.325  25.966  1.00 53.51           C
ATOM   3706  CD1 LEU B  82       9.589 -18.684  26.081  1.00 60.35           C
ATOM   3707  CD2 LEU B  82       8.323 -20.843  25.980  1.00 58.62           C
ATOM   3708  N   LEU B  83       9.280 -17.840  29.375  1.00 48.35           N
ATOM   3709  CA  LEU B  83      10.618 -17.509  29.855  1.00 48.52           C
ATOM   3710  C   LEU B  83      10.850 -18.035  31.272  1.00 50.49           C
ATOM   3711  O   LEU B  83      11.970 -18.377  31.637  1.00 55.42           O
ATOM   3712  CB  LEU B  83      10.828 -15.992  29.877  1.00 47.86           C
ATOM   3713  CG  LEU B  83      10.779 -15.198  28.574  1.00 47.60           C
ATOM   3714  CD1 LEU B  83      10.965 -13.722  28.898  1.00 51.46           C
ATOM   3715  CD2 LEU B  83      11.858 -15.682  27.616  1.00 44.05           C
ATOM   3716  N   ALA B  84       9.795 -18.084  32.073  1.00 47.76           N
ATOM   3717  CA  ALA B  84       9.899 -18.538  33.453  1.00 48.03           C
ATOM   3718  C   ALA B  84      10.053 -20.056  33.622  1.00 52.37           C
ATOM   3719  O   ALA B  84      10.343 -20.549  34.717  1.00 48.69           O
ATOM   3720  CB  ALA B  84       8.688 -18.056  34.230  1.00 50.02           C
ATOM   3721  N   GLN B  85       9.841 -20.799  32.546  1.00 53.48           N
ATOM   3722  CA  GLN B  85       9.960 -22.239  32.622  1.00 55.72           C
ATOM   3723  C   GLN B  85      11.377 -22.593  33.040  1.00 56.29           C
ATOM   3724  O   GLN B  85      11.586 -23.367  33.971  1.00 56.52           O
ATOM   3725  CB  GLN B  85       9.630 -22.855  31.270  1.00 57.82           C
ATOM   3726  CG  GLN B  85       8.164 -22.768  30.937  1.00 57.75           C
ATOM   3727  CD  GLN B  85       7.846 -23.354  29.580  1.00 66.06           C
ATOM   3728  OE1 GLN B  85       6.678 -23.591  29.262  1.00 70.56           O
ATOM   3729  NE2 GLN B  85       8.880 -23.585  28.764  1.00 53.71           N
ATOM   3730  N   LYS B  86      12.344 -21.998  32.355  1.00 56.20           N
ATOM   3731  CA  LYS B  86      13.755 -22.226  32.638  1.00 56.61           C
ATOM   3732  C   LYS B  86      14.090 -22.134  34.143  1.00 59.61           C
ATOM   3733  O   LYS B  86      15.104 -22.677  34.596  1.00 58.87           O
ATOM   3734  CB  LYS B  86      14.590 -21.199  31.858  1.00 53.62           C
ATOM   3735  CG  LYS B  86      16.090 -21.419  31.945  1.00 49.62           C
ATOM   3736  CD  LYS B  86      16.846 -20.106  31.934  1.00 47.56           C
ATOM   3737  CE  LYS B  86      17.003 -19.517  30.546  1.00 49.22           C
ATOM   3738  NZ  LYS B  86      18.146 -20.101  29.789  1.00 46.56           N
ATOM   3739  N   LEU B  87      13.234 -21.457  34.909  1.00 58.55           N
ATOM   3740  CA  LEU B  87      13.450 -21.262  36.346  1.00 57.52           C
ATOM   3741  C   LEU B  87      12.619 -22.112  37.306  1.00 57.66           C
ATOM   3742  O   LEU B  87      12.818 -22.042  38.510  1.00 55.62           O
ATOM   3743  CB  LEU B  87      13.224 -19.800  36.700  1.00 57.95           C
ATOM   3744  CG  LEU B  87      14.145 -18.815  35.999  1.00 62.48           C
ATOM   3745  CD1 LEU B  87      13.663 -17.401  36.259  1.00 65.16           C
ATOM   3746  CD2 LEU B  87      15.569 -19.018  36.496  1.00 64.64           C
ATOM   3747  N   GLU B  88      11.678 -22.889  36.785  1.00 61.01           N
ATOM   3748  CA  GLU B  88      10.841 -23.742  37.630  1.00 62.87           C
ATOM   3749  C   GLU B  88      10.309 -23.003  38.846  1.00 61.24           C
ATOM   3750  O   GLU B  88      10.478 -23.464  39.974  1.00 63.40           O
ATOM   3751  CB  GLU B  88      11.635 -24.945  38.140  1.00 64.48           C
ATOM   3752  CG  GLU B  88      12.342 -25.768  37.092  1.00 67.84           C
ATOM   3753  CD  GLU B  88      13.073 -26.937  37.717  1.00 72.47           C
ATOM   3754  OE1 GLU B  88      12.397 -27.837  38.258  1.00 73.46           O
ATOM   3755  OE2 GLU B  88      14.321 -26.951  37.685  1.00 72.28           O
ATOM   3756  N   LEU B  89       9.656 -21.872  38.637  1.00 59.86           N
ATOM   3757  CA  LEU B  89       9.151 -21.118  39.770  1.00 59.43           C
ATOM   3758  C   LEU B  89       8.098 -21.826  40.612  1.00 59.27           C
ATOM   3759  O   LEU B  89       7.957 -21.535  41.801  1.00 59.55           O
ATOM   3760  CB  LEU B  89       8.615 -19.764  39.306  1.00 64.62           C
ATOM   3761  CG  LEU B  89       9.675 -18.744  38.881  1.00 66.52           C
ATOM   3762  CD1 LEU B  89       8.995 -17.407  38.568  1.00 64.45           C
ATOM   3763  CD2 LEU B  89      10.715 -18.580  40.000  1.00 57.99           C
ATOM   3764  N   HIS B  90       7.365 -22.758  40.015  1.00 60.54           N
ATOM   3765  CA  HIS B  90       6.321 -23.467  40.753  1.00 63.03           C
ATOM   3766  C   HIS B  90       6.804 -24.065  42.076  1.00 62.12           C
ATOM   3767  O   HIS B  90       6.051 -24.107  43.046  1.00 60.78           O
ATOM   3768  CB  HIS B  90       5.720 -24.572  39.887  1.00 64.78           C
ATOM   3769  CG  HIS B  90       6.741 -25.501  39.317  1.00 68.87           C
ATOM   3770  ND1 HIS B  90       7.691 -25.090  38.407  1.00 70.26           N
ATOM   3771  CD2 HIS B  90       6.986 -26.811  39.554  1.00 67.88           C
ATOM   3772  CE1 HIS B  90       8.479 -26.108  38.109  1.00 71.58           C
ATOM   3773  NE2 HIS B  90       8.074 -27.163  38.792  1.00 70.94           N
ATOM   3774  N   LYS B  91       8.058 -24.511  42.127  1.00 61.23           N
ATOM   3775  CA  LYS B  91       8.587 -25.116  43.352  1.00 61.27           C
ATOM   3776  C   LYS B  91       9.188 -24.147  44.389  1.00 60.64           C
ATOM   3777  O   LYS B  91       9.621 -24.568  45.461  1.00 59.97           O
ATOM   3778  CB  LYS B  91       9.629 -26.180  42.999  1.00 60.59           C
ATOM   3779  CG  LYS B  91      10.899 -25.628  42.395  1.00 60.53           C
ATOM   3780  CD  LYS B  91      11.942 -26.717  42.188  1.00 58.75           C
ATOM   3781  CE  LYS B  91      11.438 -27.798  41.256  1.00 55.43           C
ATOM   3782  NZ  LYS B  91      12.529 -28.716  40.852  1.00 56.16           N
ATOM   3783  N   PHE B  92       9.215 -22.856  44.084  1.00 57.51           N
ATOM   3784  CA  PHE B  92       9.770 -21.887  45.018  1.00 50.65           C
ATOM   3785  C   PHE B  92       8.693 -20.942  45.557  1.00 50.84           C
ATOM   3786  O   PHE B  92       8.786 -20.454  46.684  1.00 51.42           O
ATOM   3787  CB  PHE B  92      10.868 -21.086  44.331  1.00 47.88           C
ATOM   3788  CG  PHE B  92      11.998 -21.922  43.810  1.00 48.45           C
ATOM   3789  CD1 PHE B  92      12.848 -22.591  44.686  1.00 52.39           C
ATOM   3790  CD2 PHE B  92      12.232 -22.021  42.442  1.00 46.95           C
ATOM   3791  CE1 PHE B  92      13.924 -23.348  44.201  1.00 55.63           C
ATOM   3792  CE2 PHE B  92      13.301 -22.773  41.949  1.00 51.26           C
ATOM   3793  CZ  PHE B  92      14.149 -23.437  42.827  1.00 51.91           C
ATOM   3794  N   ILE B  93       7.668 -20.694  44.747  1.00 49.47           N
ATOM   3795  CA  ILE B  93       6.576 -19.804  45.127  1.00 45.83           C
ATOM   3796  C   ILE B  93       5.908 -20.264  46.414  1.00 46.54           C
ATOM   3797  O   ILE B  93       5.750 -21.451  46.642  1.00 50.66           O
ATOM   3798  CB  ILE B  93       5.514 -19.731  43.992  1.00 43.58           C
ATOM   3799  CG1 ILE B  93       6.145 -19.124  42.744  1.00 40.80           C
ATOM   3800  CG2 ILE B  93       4.314 -18.900  44.416  1.00 31.04           C
ATOM   3801  CD1 ILE B  93       5.262 -19.181  41.514  1.00 46.22           C
ATOM   3802  N   ARG B  94       5.517 -19.314  47.254  1.00 49.44           N
ATOM   3803  CA  ARG B  94       4.847 -19.629  48.511  1.00 50.52           C
ATOM   3804  C   ARG B  94       3.399 -19.211  48.462  1.00 51.83           C
ATOM   3805  O   ARG B  94       3.107 -18.017  48.384  1.00 55.12           O
ATOM   3806  CB  ARG B  94       5.592 -18.973  49.687  1.00 45.17           C
ATOM   3807  CG  ARG B  94       7.066 -19.362  49.733  1.00 52.48           C
ATOM   3808  CD  ARG B  94       7.698 -19.083  51.078  1.00 59.13           C
ATOM   3809  NE  ARG B  94       7.693 -17.664  51.419  1.00 67.90           N
ATOM   3810  CZ  ARG B  94       7.953 -17.192  52.636  1.00 68.84           C
ATOM   3811  NH1 ARG B  94       8.237 -18.033  53.620  1.00 66.71           N
ATOM   3812  NH2 ARG B  94       7.927 -15.887  52.872  1.00 63.26           N
ATOM   3813  N   ILE B  95       2.470 -20.175  48.495  1.00 56.22           N
ATOM   3814  CA  ILE B  95       1.074 -19.780  48.482  1.00 60.95           C
ATOM   3815  C   ILE B  95       0.207 -20.653  49.382  1.00 66.68           C
ATOM   3816  O   ILE B  95       0.434 -21.857  49.508  1.00 69.71           O
ATOM   3817  CB  ILE B  95       0.501 -19.800  47.070  1.00 61.64           C
ATOM   3818  CG1 ILE B  95      -0.825 -19.034  47.054  1.00 63.49           C
ATOM   3819  CG2 ILE B  95       0.293 -21.214  46.571  1.00 55.65           C
ATOM   3820  CD1 ILE B  95      -1.335 -18.716  45.666  1.00 63.12           C
ATOM   3821  N   LYS B  96      -0.789 -20.023  50.001  1.00 70.76           N
ATOM   3822  CA  LYS B  96      -1.739 -20.688  50.919  1.00 73.54           C
ATOM   3823  C   LYS B  96      -3.102 -20.933  50.239  1.00 75.98           C
ATOM   3824  O   LYS B  96      -3.726 -19.980  49.772  1.00 76.33           O
ATOM   3825  CB  LYS B  96      -1.917 -19.828  52.172  1.00 76.43           C
ATOM   3826  CG  LYS B  96      -2.670 -20.497  53.308  1.00 77.31           C
ATOM   3827  CD  LYS B  96      -1.744 -21.332  54.186  1.00 82.11           C
ATOM   3828  CE  LYS B  96      -0.634 -20.488  54.797  1.00 83.35           C
ATOM   3829  NZ  LYS B  96       0.255 -21.292  55.674  1.00 82.64           N
ATOM   3830  N   ARG B  97      -3.571 -22.214  50.199  1.00 82.08           N
ATOM   3831  CA  ARG B  97      -4.829 -22.692  49.563  1.00 89.28           C
ATOM   3832  C   ARG B  97      -5.073 -22.148  48.160  1.00 91.16           C
ATOM   3833  O   ARG B  97      -6.198 -22.180  47.692  1.00 94.58           O
ATOM   3834  CB  ARG B  97      -6.048 -22.425  50.426  1.00 93.75           C
ATOM   3835  CG  ARG B  97      -5.794 -21.559  51.634  1.00 98.80           C
ATOM   3836  CD  ARG B  97      -7.073 -20.938  52.113  1.00103.71           C
ATOM   3837  NE  ARG B  97      -6.932 -20.353  53.433  1.00109.68           N
ATOM   3838  CZ  ARG B  97      -6.199 -19.269  53.681  1.00112.08           C
ATOM   3839  NH1 ARG B  97      -5.532 -18.675  52.697  1.00114.67           N
ATOM   3840  NH2 ARG B  97      -6.145 -18.766  54.909  1.00110.55           N
ATOM   3841  N   GLY B  98      -4.058 -21.675  47.477  1.00 92.37           N
ATOM   3842  CA  GLY B  98      -4.249 -21.211  46.139  1.00 88.81           C
ATOM   3843  C   GLY B  98      -3.607 -22.195  45.179  1.00 85.99           C
ATOM   3844  O   GLY B  98      -2.879 -23.095  45.600  1.00 85.98           O
ATOM   3845  N   LYS B  99      -3.853 -22.014  43.884  1.00 81.23           N
ATOM   3846  CA  LYS B  99      -3.250 -22.889  42.886  1.00 77.12           C
ATOM   3847  C   LYS B  99      -2.342 -22.024  42.053  1.00 72.55           C
ATOM   3848  O   LYS B  99      -2.786 -21.011  41.487  1.00 74.25           O
ATOM   3849  CB  LYS B  99      -4.324 -23.570  42.024  1.00 80.74           C
ATOM   3850  CG  LYS B  99      -3.777 -24.368  40.840  1.00 81.90           C
ATOM   3851  CD  LYS B  99      -4.886 -24.798  39.885  1.00 80.89           C
ATOM   3852  CE  LYS B  99      -5.924 -25.656  40.585  1.00 79.94           C
ATOM   3853  NZ  LYS B  99      -7.024 -26.066  39.671  1.00 76.30           N
ATOM   3854  N   ILE B 100      -1.072 -22.393  41.950  1.00 65.37           N
ATOM   3855  CA  ILE B 100      -0.117 -21.591  41.210  1.00 62.29           C
ATOM   3856  C   ILE B 100      -0.406 -21.531  39.717  1.00 61.54           C
ATOM   3857  O   ILE B 100       0.128 -22.312  38.925  1.00 62.59           O
ATOM   3858  CB  ILE B 100       1.307 -22.091  41.454  1.00 61.85           C
ATOM   3859  CG1 ILE B 100       1.656 -22.020  42.927  1.00 64.17           C
ATOM   3860  CG2 ILE B 100       2.298 -21.276  40.633  1.00 64.30           C
ATOM   3861  CD1 ILE B 100       3.107 -22.317  43.239  1.00 73.22           C
ATOM   3862  N   ASN B 101      -1.275 -20.605  39.336  1.00 58.95           N
ATOM   3863  CA  ASN B 101      -1.663 -20.463  37.947  1.00 57.14           C
ATOM   3864  C   ASN B 101      -0.653 -19.665  37.133  1.00 59.47           C
ATOM   3865  O   ASN B 101       0.405 -19.279  37.634  1.00 58.32           O
ATOM   3866  CB  ASN B 101      -3.039 -19.817  37.874  1.00 48.28           C
ATOM   3867  CG  ASN B 101      -3.081 -18.521  38.599  1.00 52.21           C
ATOM   3868  OD1 ASN B 101      -2.359 -17.598  38.246  1.00 57.02           O
ATOM   3869  ND2 ASN B 101      -3.908 -18.436  39.637  1.00 52.34           N
ATOM   3870  N   GLU B 102      -0.998 -19.400  35.881  1.00 58.92           N
ATOM   3871  CA  GLU B 102      -0.173 -18.663  34.943  1.00 57.34           C
ATOM   3872  C   GLU B 102      -0.166 -17.172  35.261  1.00 54.64           C
ATOM   3873  O   GLU B 102       0.665 -16.432  34.740  1.00 54.54           O
ATOM   3874  CB  GLU B 102      -0.669 -18.897  33.510  1.00 65.22           C
ATOM   3875  CG  GLU B 102      -1.004 -20.364  33.161  1.00 69.96           C
ATOM   3876  CD  GLU B 102      -2.288 -20.878  33.838  1.00 71.57           C
ATOM   3877  OE1 GLU B 102      -3.341 -20.212  33.725  1.00 71.15           O
ATOM   3878  OE2 GLU B 102      -2.249 -21.956  34.477  1.00 69.37           O
ATOM   3879  N   THR B 103      -1.092 -16.729  36.109  1.00 50.54           N
ATOM   3880  CA  THR B 103      -1.153 -15.317  36.503  1.00 46.57           C
ATOM   3881  C   THR B 103      -0.113 -15.094  37.578  1.00 46.39           C
ATOM   3882  O   THR B 103       0.618 -14.104  37.569  1.00 46.86           O
ATOM   3883  CB  THR B 103      -2.497 -14.914  37.153  1.00 44.32           C
ATOM   3884  OG1 THR B 103      -3.550 -14.928  36.187  1.00 39.75           O
ATOM   3885  CG2 THR B 103      -2.377 -13.531  37.754  1.00 38.49           C
ATOM   3886  N   ILE B 104      -0.083 -16.020  38.526  1.00 46.03           N
ATOM   3887  CA  ILE B 104       0.857 -15.946  39.630  1.00 49.38           C
ATOM   3888  C   ILE B 104       2.272 -15.903  39.068  1.00 49.73           C
ATOM   3889  O   ILE B 104       3.011 -14.939  39.280  1.00 53.59           O
ATOM   3890  CB  ILE B 104       0.738 -17.172  40.564  1.00 45.11           C
ATOM   3891  CG1 ILE B 104      -0.672 -17.270  41.142  1.00 45.40           C
ATOM   3892  CG2 ILE B 104       1.727 -17.053  41.691  1.00 45.14           C
ATOM   3893  CD1 ILE B 104      -1.021 -16.167  42.090  1.00 44.58           C
ATOM   3894  N   ILE B 105       2.624 -16.943  38.328  1.00 45.54           N
ATOM   3895  CA  ILE B 105       3.948 -17.050  37.748  1.00 47.65           C
ATOM   3896  C   ILE B 105       4.385 -15.766  37.049  1.00 50.50           C
ATOM   3897  O   ILE B 105       5.508 -15.287  37.244  1.00 47.31           O
ATOM   3898  CB  ILE B 105       3.997 -18.229  36.772  1.00 46.67           C
ATOM   3899  CG1 ILE B 105       3.451 -19.478  37.469  1.00 40.79           C
ATOM   3900  CG2 ILE B 105       5.432 -18.468  36.306  1.00 47.51           C
ATOM   3901  CD1 ILE B 105       3.542 -20.724  36.648  1.00 45.10           C
ATOM   3902  N   GLY B 106       3.493 -15.210  36.236  1.00 51.18           N
ATOM   3903  CA  GLY B 106       3.808 -13.977  35.541  1.00 51.12           C
ATOM   3904  C   GLY B 106       4.186 -12.880  36.522  1.00 49.03           C
ATOM   3905  O   GLY B 106       5.137 -12.140  36.291  1.00 50.40           O
ATOM   3906  N   ASP B 107       3.458 -12.791  37.631  1.00 47.79           N
ATOM   3907  CA  ASP B 107       3.734 -11.776  38.640  1.00 49.04           C
ATOM   3908  C   ASP B 107       5.021 -11.994  39.441  1.00 47.92           C
ATOM   3909  O   ASP B 107       5.732 -11.036  39.750  1.00 45.58           O
ATOM   3910  CB  ASP B 107       2.533 -11.627  39.581  1.00 49.66           C
ATOM   3911  CG  ASP B 107       1.368 -10.893  38.915  1.00 56.53           C
ATOM   3912  OD1 ASP B 107       1.619  -9.886  38.225  1.00 51.65           O
ATOM   3913  OD2 ASP B 107       0.203 -11.312  39.073  1.00 63.86           O
ATOM   3914  N   VAL B 108       5.326 -13.242  39.774  1.00 41.41           N
ATOM   3915  CA  VAL B 108       6.534 -13.531  40.520  1.00 38.30           C
ATOM   3916  C   VAL B 108       7.729 -13.304  39.601  1.00 43.26           C
ATOM   3917  O   VAL B 108       8.792 -12.828  40.032  1.00 44.03           O
ATOM   3918  CB  VAL B 108       6.549 -14.987  41.042  1.00 38.12           C
ATOM   3919  CG1 VAL B 108       7.963 -15.409  41.375  1.00 38.81           C
ATOM   3920  CG2 VAL B 108       5.687 -15.106  42.286  1.00 35.50           C
ATOM   3921  N   PHE B 109       7.550 -13.626  38.325  1.00 41.28           N
ATOM   3922  CA  PHE B 109       8.627 -13.448  37.358  1.00 40.78           C
ATOM   3923  C   PHE B 109       9.067 -11.993  37.395  1.00 44.45           C
ATOM   3924  O   PHE B 109      10.232 -11.690  37.589  1.00 44.24           O
ATOM   3925  CB  PHE B 109       8.127 -13.791  35.964  1.00 37.28           C
ATOM   3926  CG  PHE B 109       9.158 -13.627  34.900  1.00 39.42           C
ATOM   3927  CD1 PHE B 109      10.252 -14.486  34.840  1.00 36.91           C
ATOM   3928  CD2 PHE B 109       9.048 -12.597  33.961  1.00 31.89           C
ATOM   3929  CE1 PHE B 109      11.232 -14.322  33.857  1.00 36.95           C
ATOM   3930  CE2 PHE B 109      10.008 -12.420  32.982  1.00 33.28           C
ATOM   3931  CZ  PHE B 109      11.111 -13.285  32.924  1.00 39.36           C
ATOM   3932  N   GLU B 110       8.105 -11.096  37.215  1.00 46.06           N
ATOM   3933  CA  GLU B 110       8.365  -9.668  37.220  1.00 49.09           C
ATOM   3934  C   GLU B 110       8.922  -9.234  38.574  1.00 51.26           C
ATOM   3935  O   GLU B 110       9.911  -8.503  38.645  1.00 50.04           O
ATOM   3936  CB  GLU B 110       7.067  -8.914  36.918  1.00 49.44           C
ATOM   3937  CG  GLU B 110       6.357  -9.443  35.681  1.00 48.68           C
ATOM   3938  CD  GLU B 110       5.016  -8.803  35.446  1.00 43.91           C
ATOM   3939  OE1 GLU B 110       4.152  -8.905  36.337  1.00 41.00           O
ATOM   3940  OE2 GLU B 110       4.826  -8.202  34.367  1.00 45.50           O
ATOM   3941  N   ALA B 111       8.286  -9.688  39.647  1.00 47.90           N
ATOM   3942  CA  ALA B 111       8.728  -9.334  40.985  1.00 48.08           C
ATOM   3943  C   ALA B 111      10.155  -9.795  41.235  1.00 52.22           C
ATOM   3944  O   ALA B 111      10.928  -9.131  41.928  1.00 49.48           O
ATOM   3945  CB  ALA B 111       7.817  -9.954  42.000  1.00 53.99           C
ATOM   3946  N   LEU B 112      10.501 -10.944  40.672  1.00 52.92           N
ATOM   3947  CA  LEU B 112      11.837 -11.477  40.856  1.00 50.91           C
ATOM   3948  C   LEU B 112      12.905 -10.535  40.334  1.00 48.92           C
ATOM   3949  O   LEU B 112      13.958 -10.376  40.953  1.00 46.20           O
ATOM   3950  CB  LEU B 112      11.929 -12.830  40.203  1.00 49.97           C
ATOM   3951  CG  LEU B 112      12.148 -13.874  41.254  1.00 53.78           C
ATOM   3952  CD1 LEU B 112      12.135 -15.286  40.666  1.00 63.36           C
ATOM   3953  CD2 LEU B 112      13.464 -13.622  41.987  1.00 56.11           C
ATOM   3954  N   TRP B 113      12.630  -9.913  39.192  1.00 45.23           N
ATOM   3955  CA  TRP B 113      13.580  -8.954  38.614  1.00 46.87           C
ATOM   3956  C   TRP B 113      13.667  -7.671  39.379  1.00 44.87           C
ATOM   3957  O   TRP B 113      14.710  -7.039  39.396  1.00 43.76           O
ATOM   3958  CB  TRP B 113      13.243  -8.707  37.163  1.00 45.37           C
ATOM   3959  CG  TRP B 113      13.580  -9.980  36.456  1.00 50.66           C
ATOM   3960  CD1 TRP B 113      12.702 -10.911  35.979  1.00 59.91           C
ATOM   3961  CD2 TRP B 113      14.887 -10.497  36.199  1.00 55.24           C
ATOM   3962  NE1 TRP B 113      13.384 -11.985  35.456  1.00 55.19           N
ATOM   3963  CE2 TRP B 113      14.727 -11.757  35.581  1.00 56.40           C
ATOM   3964  CE3 TRP B 113      16.182 -10.021  36.440  1.00 54.86           C
ATOM   3965  CZ2 TRP B 113      15.816 -12.550  35.204  1.00 56.80           C
ATOM   3966  CZ3 TRP B 113      17.266 -10.809  36.062  1.00 57.00           C
ATOM   3967  CH2 TRP B 113      17.073 -12.060  35.452  1.00 58.14           C
ATOM   3968  N   ALA B 114      12.583  -7.257  39.989  1.00 44.31           N
ATOM   3969  CA  ALA B 114      12.636  -6.028  40.795  1.00 45.98           C
ATOM   3970  C   ALA B 114      13.535  -6.349  41.986  1.00 46.22           C
ATOM   3971  O   ALA B 114      14.387  -5.545  42.386  1.00 42.92           O
ATOM   3972  CB  ALA B 114      11.243  -5.602  41.242  1.00 39.08           C
ATOM   3973  N   ALA B 115      13.333  -7.552  42.524  1.00 45.08           N
ATOM   3974  CA  ALA B 115      14.068  -8.060  43.677  1.00 42.05           C
ATOM   3975  C   ALA B 115      15.570  -8.066  43.464  1.00 42.75           C
ATOM   3976  O   ALA B 115      16.314  -7.687  44.348  1.00 46.25           O
ATOM   3977  CB  ALA B 115      13.597  -9.453  44.007  1.00 45.45           C
ATOM   3978  N   VAL B 116      16.019  -8.505  42.297  1.00 42.28           N
ATOM   3979  CA  VAL B 116      17.445  -8.531  42.011  1.00 45.58           C
ATOM   3980  C   VAL B 116      17.993  -7.104  41.809  1.00 48.25           C
ATOM   3981  O   VAL B 116      19.142  -6.814  42.153  1.00 51.61           O
ATOM   3982  CB  VAL B 116      17.751  -9.383  40.742  1.00 49.30           C
ATOM   3983  CG1 VAL B 116      19.222  -9.267  40.379  1.00 54.67           C
ATOM   3984  CG2 VAL B 116      17.398 -10.843  40.981  1.00 44.99           C
ATOM   3985  N   TYR B 117      17.171  -6.223  41.246  1.00 46.78           N
ATOM   3986  CA  TYR B 117      17.556  -4.838  40.997  1.00 44.28           C
ATOM   3987  C   TYR B 117      17.865  -4.166  42.323  1.00 43.97           C
ATOM   3988  O   TYR B 117      18.954  -3.640  42.538  1.00 44.48           O
ATOM   3989  CB  TYR B 117      16.408  -4.108  40.310  1.00 50.59           C
ATOM   3990  CG  TYR B 117      16.544  -2.610  40.268  1.00 47.61           C
ATOM   3991  CD1 TYR B 117      17.563  -2.005  39.536  1.00 46.12           C
ATOM   3992  CD2 TYR B 117      15.624  -1.792  40.926  1.00 43.98           C
ATOM   3993  CE1 TYR B 117      17.661  -0.619  39.450  1.00 44.71           C
ATOM   3994  CE2 TYR B 117      15.714  -0.407  40.849  1.00 45.08           C
ATOM   3995  CZ  TYR B 117      16.736   0.172  40.107  1.00 43.74           C
ATOM   3996  OH  TYR B 117      16.834   1.535  40.017  1.00 42.41           O
ATOM   3997  N   ILE B 118      16.888  -4.196  43.212  1.00 41.86           N
ATOM   3998  CA  ILE B 118      17.025  -3.603  44.532  1.00 45.21           C
ATOM   3999  C   ILE B 118      18.223  -4.182  45.296  1.00 49.00           C
ATOM   4000  O   ILE B 118      19.078  -3.446  45.806  1.00 45.11           O
ATOM   4001  CB  ILE B 118      15.743  -3.847  45.347  1.00 42.32           C
ATOM   4002  CG1 ILE B 118      14.557  -3.169  44.652  1.00 40.66           C
ATOM   4003  CG2 ILE B 118      15.921  -3.340  46.747  1.00 39.13           C
ATOM   4004  CD1 ILE B 118      13.232  -3.392  45.337  1.00 33.16           C
ATOM   4005  N   ASP B 119      18.268  -5.511  45.354  1.00 48.04           N
ATOM   4006  CA  ASP B 119      19.311  -6.243  46.051  1.00 48.71           C
ATOM   4007  C   ASP B 119      20.702  -5.915  45.544  1.00 50.45           C
ATOM   4008  O   ASP B 119      21.681  -5.953  46.296  1.00 48.25           O
ATOM   4009  CB  ASP B 119      19.082  -7.738  45.907  1.00 51.62           C
ATOM   4010  CG  ASP B 119      19.930  -8.531  46.850  1.00 59.69           C
ATOM   4011  OD1 ASP B 119      19.701  -8.405  48.075  1.00 62.19           O
ATOM   4012  OD2 ASP B 119      20.828  -9.264  46.373  1.00 64.16           O
ATOM   4013  N   SER B 120      20.794  -5.609  44.258  1.00 50.32           N
ATOM   4014  CA  SER B 120      22.076  -5.271  43.664  1.00 47.17           C
ATOM   4015  C   SER B 120      22.372  -3.793  43.887  1.00 48.58           C
ATOM   4016  O   SER B 120      23.189  -3.205  43.180  1.00 46.92           O
ATOM   4017  CB  SER B 120      22.046  -5.578  42.176  1.00 46.79           C
ATOM   4018  OG  SER B 120      20.952  -4.921  41.572  1.00 54.02           O
ATOM   4019  N   GLY B 121      21.694  -3.204  44.873  1.00 50.58           N
ATOM   4020  CA  GLY B 121      21.875  -1.797  45.191  1.00 52.09           C
ATOM   4021  C   GLY B 121      21.281  -0.859  44.155  1.00 53.11           C
ATOM   4022  O   GLY B 121      21.739   0.276  44.016  1.00 52.84           O
ATOM   4023  N   ARG B 122      20.250  -1.334  43.451  1.00 53.04           N
ATOM   4024  CA  ARG B 122      19.562  -0.597  42.385  1.00 48.51           C
ATOM   4025  C   ARG B 122      20.463  -0.360  41.180  1.00 48.54           C
ATOM   4026  O   ARG B 122      20.549   0.747  40.663  1.00 46.58           O
ATOM   4027  CB  ARG B 122      19.013   0.734  42.887  1.00 44.53           C
ATOM   4028  CG  ARG B 122      17.889   0.563  43.876  1.00 55.66           C
ATOM   4029  CD  ARG B 122      16.833   1.647  43.706  1.00 58.91           C
ATOM   4030  NE  ARG B 122      15.532   1.222  44.221  1.00 58.90           N
ATOM   4031  CZ  ARG B 122      15.251   1.061  45.508  1.00 61.32           C
ATOM   4032  NH1 ARG B 122      16.185   1.295  46.423  1.00 59.00           N
ATOM   4033  NH2 ARG B 122      14.038   0.656  45.877  1.00 62.74           N
ATOM   4034  N   ASP B 123      21.121  -1.428  40.742  1.00 50.91           N
ATOM   4035  CA  ASP B 123      22.026  -1.395  39.600  1.00 52.09           C
ATOM   4036  C   ASP B 123      21.241  -1.874  38.377  1.00 51.80           C
ATOM   4037  O   ASP B 123      20.993  -3.065  38.222  1.00 53.54           O
ATOM   4038  CB  ASP B 123      23.205  -2.329  39.870  1.00 49.73           C
ATOM   4039  CG  ASP B 123      24.298  -2.199  38.848  1.00 52.93           C
ATOM   4040  OD1 ASP B 123      24.004  -2.143  37.634  1.00 55.31           O
ATOM   4041  OD2 ASP B 123      25.470  -2.170  39.262  1.00 58.97           O
ATOM   4042  N   ALA B 124      20.868  -0.941  37.510  1.00 50.32           N
ATOM   4043  CA  ALA B 124      20.090  -1.245  36.321  1.00 51.33           C
ATOM   4044  C   ALA B 124      20.833  -1.969  35.191  1.00 52.59           C
ATOM   4045  O   ALA B 124      20.241  -2.792  34.489  1.00 55.65           O
ATOM   4046  CB  ALA B 124      19.458   0.045  35.796  1.00 50.63           C
ATOM   4047  N   ASN B 125      22.110  -1.658  34.996  1.00 53.47           N
ATOM   4048  CA  ASN B 125      22.899  -2.309  33.942  1.00 56.60           C
ATOM   4049  C   ASN B 125      23.150  -3.788  34.260  1.00 54.99           C
ATOM   4050  O   ASN B 125      22.997  -4.672  33.405  1.00 50.45           O
ATOM   4051  CB  ASN B 125      24.258  -1.625  33.775  1.00 60.54           C
ATOM   4052  CG  ASN B 125      24.138  -0.150  33.474  1.00 65.22           C
ATOM   4053  OD1 ASN B 125      23.322   0.262  32.649  1.00 64.56           O
ATOM   4054  ND2 ASN B 125      24.969   0.659  34.131  1.00 65.07           N
ATOM   4055  N   PHE B 126      23.558  -4.034  35.499  1.00 52.60           N
ATOM   4056  CA  PHE B 126      23.844  -5.372  35.968  1.00 48.82           C
ATOM   4057  C   PHE B 126      22.607  -6.250  35.809  1.00 48.70           C
ATOM   4058  O   PHE B 126      22.681  -7.360  35.290  1.00 49.36           O
ATOM   4059  CB  PHE B 126      24.245  -5.304  37.435  1.00 49.13           C
ATOM   4060  CG  PHE B 126      24.553  -6.634  38.038  1.00 51.21           C
ATOM   4061  CD1 PHE B 126      25.727  -7.304  37.715  1.00 57.33           C
ATOM   4062  CD2 PHE B 126      23.674  -7.223  38.935  1.00 52.29           C
ATOM   4063  CE1 PHE B 126      26.021  -8.549  38.284  1.00 56.88           C
ATOM   4064  CE2 PHE B 126      23.960  -8.465  39.508  1.00 53.83           C
ATOM   4065  CZ  PHE B 126      25.133  -9.125  39.182  1.00 52.91           C
ATOM   4066  N   THR B 127      21.467  -5.743  36.259  1.00 47.37           N
ATOM   4067  CA  THR B 127      20.225  -6.490  36.178  1.00 46.25           C
ATOM   4068  C   THR B 127      19.809  -6.685  34.726  1.00 44.61           C
ATOM   4069  O   THR B 127      19.276  -7.729  34.352  1.00 39.13           O
ATOM   4070  CB  THR B 127      19.113  -5.786  36.966  1.00 48.33           C
ATOM   4071  OG1 THR B 127      19.537  -5.600  38.323  1.00 50.85           O
ATOM   4072  CG2 THR B 127      17.863  -6.623  36.972  1.00 49.37           C
ATOM   4073  N   ARG B 128      20.063  -5.684  33.900  1.00 44.13           N
ATOM   4074  CA  ARG B 128      19.731  -5.802  32.494  1.00 46.46           C
ATOM   4075  C   ARG B 128      20.617  -6.903  31.901  1.00 48.19           C
ATOM   4076  O   ARG B 128      20.196  -7.627  30.989  1.00 47.47           O
ATOM   4077  CB  ARG B 128      19.968  -4.467  31.785  1.00 48.25           C
ATOM   4078  CG  ARG B 128      19.842  -4.527  30.277  1.00 46.10           C
ATOM   4079  CD  ARG B 128      19.687  -3.135  29.679  1.00 55.81           C
ATOM   4080  NE  ARG B 128      20.747  -2.817  28.737  1.00 56.98           N
ATOM   4081  CZ  ARG B 128      22.004  -2.585  29.087  1.00 62.53           C
ATOM   4082  NH1 ARG B 128      22.355  -2.631  30.362  1.00 63.13           N
ATOM   4083  NH2 ARG B 128      22.916  -2.326  28.159  1.00 69.88           N
ATOM   4084  N   GLU B 129      21.836  -7.031  32.432  1.00 47.94           N
ATOM   4085  CA  GLU B 129      22.784  -8.057  31.983  1.00 46.86           C
ATOM   4086  C   GLU B 129      22.363  -9.470  32.416  1.00 45.87           C
ATOM   4087  O   GLU B 129      22.426 -10.413  31.631  1.00 51.19           O
ATOM   4088  CB  GLU B 129      24.180  -7.762  32.518  1.00 51.86           C
ATOM   4089  CG  GLU B 129      25.161  -7.285  31.467  1.00 62.78           C
ATOM   4090  CD  GLU B 129      26.591  -7.230  31.994  1.00 75.13           C
ATOM   4091  OE1 GLU B 129      26.847  -6.436  32.929  1.00 79.63           O
ATOM   4092  OE2 GLU B 129      27.456  -7.982  31.477  1.00 74.83           O
ATOM   4093  N   LEU B 130      21.952  -9.629  33.666  1.00 44.71           N
ATOM   4094  CA  LEU B 130      21.495 -10.930  34.125  1.00 45.75           C
ATOM   4095  C   LEU B 130      20.341 -11.400  33.245  1.00 46.87           C
ATOM   4096  O   LEU B 130      20.289 -12.557  32.835  1.00 49.36           O
ATOM   4097  CB  LEU B 130      20.978 -10.853  35.560  1.00 47.46           C
ATOM   4098  CG  LEU B 130      21.847 -11.207  36.771  1.00 50.12           C
ATOM   4099  CD1 LEU B 130      20.909 -11.494  37.921  1.00 40.69           C
ATOM   4100  CD2 LEU B 130      22.713 -12.438  36.508  1.00 49.50           C
ATOM   4101  N   PHE B 131      19.407 -10.491  32.979  1.00 46.25           N
ATOM   4102  CA  PHE B 131      18.229 -10.791  32.172  1.00 47.75           C
ATOM   4103  C   PHE B 131      18.578 -11.201  30.740  1.00 51.19           C
ATOM   4104  O   PHE B 131      18.061 -12.193  30.217  1.00 54.18           O
ATOM   4105  CB  PHE B 131      17.303  -9.576  32.174  1.00 51.05           C
ATOM   4106  CG  PHE B 131      15.977  -9.813  31.518  1.00 45.50           C
ATOM   4107  CD1 PHE B 131      15.820  -9.634  30.147  1.00 47.98           C
ATOM   4108  CD2 PHE B 131      14.876 -10.187  32.274  1.00 41.42           C
ATOM   4109  CE1 PHE B 131      14.570  -9.824  29.540  1.00 51.03           C
ATOM   4110  CE2 PHE B 131      13.632 -10.379  31.684  1.00 44.85           C
ATOM   4111  CZ  PHE B 131      13.478 -10.195  30.312  1.00 47.22           C
ATOM   4112  N   TYR B 132      19.459 -10.452  30.098  1.00 50.15           N
ATOM   4113  CA  TYR B 132      19.838 -10.799  28.741  1.00 51.20           C
ATOM   4114  C   TYR B 132      20.606 -12.125  28.720  1.00 53.70           C
ATOM   4115  O   TYR B 132      20.465 -12.938  27.796  1.00 53.30           O
ATOM   4116  CB  TYR B 132      20.702  -9.695  28.124  1.00 53.07           C
ATOM   4117  CG  TYR B 132      19.994  -8.371  27.892  1.00 55.36           C
ATOM   4118  CD1 TYR B 132      18.611  -8.309  27.738  1.00 56.06           C
ATOM   4119  CD2 TYR B 132      20.718  -7.186  27.766  1.00 54.82           C
ATOM   4120  CE1 TYR B 132      17.968  -7.100  27.462  1.00 54.18           C
ATOM   4121  CE2 TYR B 132      20.084  -5.975  27.486  1.00 53.80           C
ATOM   4122  CZ  TYR B 132      18.709  -5.941  27.336  1.00 54.27           C
ATOM   4123  OH  TYR B 132      18.073  -4.752  27.054  1.00 53.45           O
ATOM   4124  N   LYS B 133      21.424 -12.341  29.740  1.00 50.30           N
ATOM   4125  CA  LYS B 133      22.215 -13.564  29.820  1.00 52.68           C
ATOM   4126  C   LYS B 133      21.299 -14.788  29.846  1.00 48.59           C
ATOM   4127  O   LYS B 133      21.673 -15.869  29.414  1.00 45.88           O
ATOM   4128  CB  LYS B 133      23.088 -13.524  31.076  1.00 54.28           C
ATOM   4129  CG  LYS B 133      24.338 -14.356  30.990  1.00 57.09           C
ATOM   4130  CD  LYS B 133      25.316 -13.986  32.093  1.00 60.14           C
ATOM   4131  CE  LYS B 133      26.589 -14.802  31.971  1.00 60.93           C
ATOM   4132  NZ  LYS B 133      26.263 -16.254  31.932  1.00 62.31           N
ATOM   4133  N   LEU B 134      20.083 -14.590  30.334  1.00 48.33           N
ATOM   4134  CA  LEU B 134      19.110 -15.659  30.435  1.00 47.60           C
ATOM   4135  C   LEU B 134      18.024 -15.637  29.369  1.00 49.39           C
ATOM   4136  O   LEU B 134      17.462 -16.681  29.055  1.00 50.38           O
ATOM   4137  CB  LEU B 134      18.412 -15.603  31.794  1.00 50.41           C
ATOM   4138  CG  LEU B 134      19.200 -15.836  33.079  1.00 51.26           C
ATOM   4139  CD1 LEU B 134      18.271 -15.598  34.247  1.00 55.29           C
ATOM   4140  CD2 LEU B 134      19.738 -17.260  33.124  1.00 49.54           C
ATOM   4141  N   PHE B 135      17.718 -14.472  28.804  1.00 47.92           N
ATOM   4142  CA  PHE B 135      16.619 -14.433  27.855  1.00 49.39           C
ATOM   4143  C   PHE B 135      16.779 -13.778  26.491  1.00 49.87           C
ATOM   4144  O   PHE B 135      15.891 -13.895  25.658  1.00 49.92           O
ATOM   4145  CB  PHE B 135      15.410 -13.806  28.541  1.00 52.37           C
ATOM   4146  CG  PHE B 135      15.067 -14.426  29.862  1.00 54.57           C
ATOM   4147  CD1 PHE B 135      14.889 -15.794  29.980  1.00 54.82           C
ATOM   4148  CD2 PHE B 135      14.884 -13.633  30.987  1.00 60.99           C
ATOM   4149  CE1 PHE B 135      14.532 -16.365  31.200  1.00 51.62           C
ATOM   4150  CE2 PHE B 135      14.527 -14.198  32.207  1.00 57.60           C
ATOM   4151  CZ  PHE B 135      14.352 -15.569  32.309  1.00 49.76           C
ATOM   4152  N   LYS B 136      17.884 -13.087  26.254  1.00 52.25           N
ATOM   4153  CA  LYS B 136      18.079 -12.409  24.975  1.00 55.95           C
ATOM   4154  C   LYS B 136      17.778 -13.297  23.760  1.00 58.41           C
ATOM   4155  O   LYS B 136      17.006 -12.919  22.879  1.00 60.73           O
ATOM   4156  CB  LYS B 136      19.507 -11.862  24.892  1.00 59.09           C
ATOM   4157  CG  LYS B 136      19.780 -11.024  23.665  1.00 60.01           C
ATOM   4158  CD  LYS B 136      21.179 -10.417  23.684  1.00 61.50           C
ATOM   4159  CE  LYS B 136      21.333  -9.407  22.546  1.00 62.70           C
ATOM   4160  NZ  LYS B 136      22.618  -8.655  22.582  1.00 67.40           N
ATOM   4161  N   GLU B 137      18.389 -14.476  23.726  1.00 60.83           N
ATOM   4162  CA  GLU B 137      18.202 -15.434  22.637  1.00 63.10           C
ATOM   4163  C   GLU B 137      16.717 -15.691  22.391  1.00 61.99           C
ATOM   4164  O   GLU B 137      16.215 -15.555  21.270  1.00 59.41           O
ATOM   4165  CB  GLU B 137      18.918 -16.743  23.000  1.00 66.61           C
ATOM   4166  CG  GLU B 137      18.446 -17.999  22.269  1.00 77.11           C
ATOM   4167  CD  GLU B 137      18.914 -19.295  22.956  1.00 83.01           C
ATOM   4168  OE1 GLU B 137      18.625 -19.476  24.160  1.00 85.05           O
ATOM   4169  OE2 GLU B 137      19.566 -20.136  22.295  1.00 85.71           O
ATOM   4170  N   ASP B 138      16.020 -16.058  23.455  1.00 60.33           N
ATOM   4171  CA  ASP B 138      14.605 -16.346  23.369  1.00 62.58           C
ATOM   4172  C   ASP B 138      13.845 -15.144  22.805  1.00 63.29           C
ATOM   4173  O   ASP B 138      13.007 -15.280  21.907  1.00 63.19           O
ATOM   4174  CB  ASP B 138      14.078 -16.730  24.759  1.00 68.30           C
ATOM   4175  CG  ASP B 138      14.945 -17.807  25.445  1.00 79.69           C
ATOM   4176  OD1 ASP B 138      15.621 -18.574  24.719  1.00 80.33           O
ATOM   4177  OD2 ASP B 138      14.943 -17.900  26.702  1.00 78.96           O
ATOM   4178  N   ILE B 139      14.155 -13.958  23.316  1.00 59.92           N
ATOM   4179  CA  ILE B 139      13.474 -12.764  22.861  1.00 54.65           C
ATOM   4180  C   ILE B 139      13.857 -12.428  21.425  1.00 55.18           C
ATOM   4181  O   ILE B 139      12.991 -12.107  20.606  1.00 52.63           O
ATOM   4182  CB  ILE B 139      13.775 -11.576  23.788  1.00 52.59           C
ATOM   4183  CG1 ILE B 139      13.500 -11.984  25.237  1.00 47.44           C
ATOM   4184  CG2 ILE B 139      12.893 -10.386  23.422  1.00 45.13           C
ATOM   4185  CD1 ILE B 139      13.873 -10.915  26.268  1.00 40.81           C
ATOM   4186  N   LEU B 140      15.146 -12.525  21.110  1.00 53.93           N
ATOM   4187  CA  LEU B 140      15.600 -12.219  19.756  1.00 53.73           C
ATOM   4188  C   LEU B 140      14.936 -13.103  18.725  1.00 52.39           C
ATOM   4189  O   LEU B 140      14.646 -12.657  17.617  1.00 57.75           O
ATOM   4190  CB  LEU B 140      17.121 -12.359  19.625  1.00 55.27           C
ATOM   4191  CG  LEU B 140      17.922 -11.048  19.653  1.00 61.76           C
ATOM   4192  CD1 LEU B 140      17.792 -10.403  21.023  1.00 67.91           C
ATOM   4193  CD2 LEU B 140      19.387 -11.306  19.340  1.00 61.87           C
ATOM   4194  N   SER B 141      14.688 -14.356  19.075  1.00 48.95           N
ATOM   4195  CA  SER B 141      14.060 -15.248  18.116  1.00 48.38           C
ATOM   4196  C   SER B 141      12.573 -14.940  18.015  1.00 45.49           C
ATOM   4197  O   SER B 141      11.996 -14.983  16.933  1.00 46.49           O
ATOM   4198  CB  SER B 141      14.278 -16.714  18.519  1.00 45.90           C
ATOM   4199  OG  SER B 141      13.445 -17.095  19.599  1.00 48.40           O
ATOM   4200  N   ALA B 142      11.965 -14.619  19.150  1.00 43.91           N
ATOM   4201  CA  ALA B 142      10.542 -14.315  19.201  1.00 46.46           C
ATOM   4202  C   ALA B 142      10.245 -13.110  18.329  1.00 48.92           C
ATOM   4203  O   ALA B 142       9.184 -13.028  17.709  1.00 52.16           O
ATOM   4204  CB  ALA B 142      10.133 -14.042  20.634  1.00 45.33           C
ATOM   4205  N   ILE B 143      11.206 -12.187  18.298  1.00 49.61           N
ATOM   4206  CA  ILE B 143      11.141 -10.945  17.522  1.00 47.69           C
ATOM   4207  C   ILE B 143      11.329 -11.242  16.044  1.00 50.25           C
ATOM   4208  O   ILE B 143      10.654 -10.676  15.186  1.00 49.44           O
ATOM   4209  CB  ILE B 143      12.289  -9.977  17.920  1.00 47.33           C
ATOM   4210  CG1 ILE B 143      12.104  -9.481  19.355  1.00 49.97           C
ATOM   4211  CG2 ILE B 143      12.362  -8.831  16.937  1.00 46.91           C
ATOM   4212  CD1 ILE B 143      13.277  -8.670  19.869  1.00 43.62           C
ATOM   4213  N   LYS B 144      12.291 -12.113  15.766  1.00 53.55           N
ATOM   4214  CA  LYS B 144      12.621 -12.506  14.407  1.00 58.61           C
ATOM   4215  C   LYS B 144      11.396 -13.066  13.688  1.00 61.48           C
ATOM   4216  O   LYS B 144      11.204 -12.818  12.497  1.00 59.29           O
ATOM   4217  CB  LYS B 144      13.742 -13.549  14.435  1.00 57.92           C
ATOM   4218  CG  LYS B 144      14.270 -13.928  13.070  1.00 60.02           C
ATOM   4219  CD  LYS B 144      15.430 -14.914  13.176  1.00 65.89           C
ATOM   4220  CE  LYS B 144      16.048 -15.191  11.804  1.00 65.06           C
ATOM   4221  NZ  LYS B 144      17.100 -16.245  11.862  1.00 61.72           N
ATOM   4222  N   GLU B 145      10.568 -13.806  14.426  1.00 62.67           N
ATOM   4223  CA  GLU B 145       9.364 -14.417  13.878  1.00 67.27           C
ATOM   4224  C   GLU B 145       8.083 -13.697  14.307  1.00 69.70           C
ATOM   4225  O   GLU B 145       6.989 -14.266  14.226  1.00 67.96           O
ATOM   4226  CB  GLU B 145       9.289 -15.883  14.306  1.00 69.26           C
ATOM   4227  CG  GLU B 145       9.111 -16.087  15.805  1.00 77.16           C
ATOM   4228  CD  GLU B 145       8.968 -17.557  16.188  1.00 80.36           C
ATOM   4229  OE1 GLU B 145       9.965 -18.306  16.082  1.00 77.49           O
ATOM   4230  OE2 GLU B 145       7.854 -17.966  16.592  1.00 81.11           O
ATOM   4231  N   GLY B 146       8.228 -12.451  14.760  1.00 71.44           N
ATOM   4232  CA  GLY B 146       7.087 -11.657  15.190  1.00 68.45           C
ATOM   4233  C   GLY B 146       6.080 -11.449  14.073  1.00 71.28           C
ATOM   4234  O   GLY B 146       6.451 -11.369  12.898  1.00 68.11           O
ATOM   4235  N   ARG B 147       4.806 -11.334  14.443  1.00 75.22           N
ATOM   4236  CA  ARG B 147       3.723 -11.173  13.469  1.00 77.01           C
ATOM   4237  C   ARG B 147       2.491 -10.503  14.118  1.00 77.00           C
ATOM   4238  O   ARG B 147       2.011 -10.973  15.156  1.00 77.00           O
ATOM   4239  CB  ARG B 147       3.337 -12.568  12.959  1.00 75.04           C
ATOM   4240  CG  ARG B 147       2.845 -12.643  11.539  1.00 74.08           C
ATOM   4241  CD  ARG B 147       1.632 -13.538  11.475  1.00 79.28           C
ATOM   4242  NE  ARG B 147       0.440 -12.815  11.909  1.00 83.44           N
ATOM   4243  CZ  ARG B 147      -0.764 -13.356  12.052  1.00 84.31           C
ATOM   4244  NH1 ARG B 147      -0.952 -14.643  11.800  1.00 85.59           N
ATOM   4245  NH2 ARG B 147      -1.785 -12.603  12.434  1.00 85.33           N
ATOM   4246  N   VAL B 148       1.984  -9.412  13.534  1.00 72.86           N
ATOM   4247  CA  VAL B 148       0.791  -8.771  14.097  1.00 68.47           C
ATOM   4248  C   VAL B 148      -0.416  -9.616  13.705  1.00 66.84           C
ATOM   4249  O   VAL B 148      -0.667  -9.872  12.533  1.00 63.61           O
ATOM   4250  CB  VAL B 148       0.579  -7.324  13.582  1.00 68.64           C
ATOM   4251  CG1 VAL B 148      -0.804  -6.822  13.999  1.00 63.86           C
ATOM   4252  CG2 VAL B 148       1.644  -6.405  14.156  1.00 69.25           C
ATOM   4253  N   LYS B 149      -1.164 -10.054  14.703  1.00 67.45           N
ATOM   4254  CA  LYS B 149      -2.321 -10.897  14.463  1.00 69.39           C
ATOM   4255  C   LYS B 149      -3.641 -10.199  14.768  1.00 67.47           C
ATOM   4256  O   LYS B 149      -4.208 -10.401  15.840  1.00 70.36           O
ATOM   4257  CB  LYS B 149      -2.192 -12.168  15.310  1.00 72.08           C
ATOM   4258  CG  LYS B 149      -1.962 -11.898  16.803  1.00 82.83           C
ATOM   4259  CD  LYS B 149      -0.614 -11.219  17.104  1.00 87.57           C
ATOM   4260  CE  LYS B 149       0.508 -12.235  17.331  1.00 93.23           C
ATOM   4261  NZ  LYS B 149       0.743 -13.138  16.166  1.00 91.92           N
ATOM   4262  N   LYS B 150      -4.128  -9.383  13.830  1.00 64.73           N
ATOM   4263  CA  LYS B 150      -5.401  -8.661  14.007  1.00 61.05           C
ATOM   4264  C   LYS B 150      -6.566  -9.593  14.305  1.00 58.17           C
ATOM   4265  O   LYS B 150      -6.698 -10.660  13.705  1.00 60.86           O
ATOM   4266  CB  LYS B 150      -5.761  -7.850  12.758  1.00 60.02           C
ATOM   4267  CG  LYS B 150      -5.062  -6.515  12.638  1.00 63.08           C
ATOM   4268  CD  LYS B 150      -5.498  -5.776  11.375  1.00 64.79           C
ATOM   4269  CE  LYS B 150      -4.811  -4.419  11.267  1.00 65.61           C
ATOM   4270  NZ  LYS B 150      -5.130  -3.697  10.005  1.00 59.25           N
ATOM   4271  N   ASP B 151      -7.419  -9.172  15.225  1.00 53.63           N
ATOM   4272  CA  ASP B 151      -8.579  -9.956  15.601  1.00 53.32           C
ATOM   4273  C   ASP B 151      -9.728  -9.680  14.642  1.00 52.79           C
ATOM   4274  O   ASP B 151      -9.779  -8.628  13.997  1.00 49.91           O
ATOM   4275  CB  ASP B 151      -9.015  -9.610  17.029  1.00 60.78           C
ATOM   4276  CG  ASP B 151      -9.383  -8.140  17.192  1.00 71.31           C
ATOM   4277  OD1 ASP B 151      -8.476  -7.271  17.227  1.00 74.00           O
ATOM   4278  OD2 ASP B 151     -10.595  -7.854  17.281  1.00 78.23           O
ATOM   4279  N   TYR B 152     -10.658 -10.626  14.577  1.00 49.79           N
ATOM   4280  CA  TYR B 152     -11.817 -10.526  13.703  1.00 50.80           C
ATOM   4281  C   TYR B 152     -12.569  -9.207  13.734  1.00 48.76           C
ATOM   4282  O   TYR B 152     -12.816  -8.609  12.689  1.00 53.14           O
ATOM   4283  CB  TYR B 152     -12.768 -11.695  13.978  1.00 51.26           C
ATOM   4284  CG  TYR B 152     -12.138 -12.988  13.561  1.00 53.82           C
ATOM   4285  CD1 TYR B 152     -11.749 -13.177  12.235  1.00 60.01           C
ATOM   4286  CD2 TYR B 152     -11.841 -13.983  14.487  1.00 54.59           C
ATOM   4287  CE1 TYR B 152     -11.071 -14.316  11.832  1.00 63.09           C
ATOM   4288  CE2 TYR B 152     -11.159 -15.142  14.096  1.00 61.30           C
ATOM   4289  CZ  TYR B 152     -10.776 -15.298  12.761  1.00 65.51           C
ATOM   4290  OH  TYR B 152     -10.105 -16.427  12.332  1.00 72.75           O
ATOM   4291  N   LYS B 153     -12.936  -8.742  14.916  1.00 44.97           N
ATOM   4292  CA  LYS B 153     -13.662  -7.492  14.987  1.00 46.33           C
ATOM   4293  C   LYS B 153     -12.911  -6.378  14.256  1.00 47.22           C
ATOM   4294  O   LYS B 153     -13.510  -5.636  13.478  1.00 50.27           O
ATOM   4295  CB  LYS B 153     -13.926  -7.113  16.449  1.00 47.74           C
ATOM   4296  CG  LYS B 153     -14.902  -8.056  17.153  1.00 48.89           C
ATOM   4297  CD  LYS B 153     -15.400  -7.498  18.484  1.00 51.12           C
ATOM   4298  CE  LYS B 153     -16.293  -6.267  18.298  1.00 45.97           C
ATOM   4299  NZ  LYS B 153     -16.775  -5.706  19.600  1.00 44.41           N
ATOM   4300  N   THR B 154     -11.604  -6.272  14.485  1.00 43.02           N
ATOM   4301  CA  THR B 154     -10.808  -5.236  13.830  1.00 42.65           C
ATOM   4302  C   THR B 154     -10.816  -5.435  12.318  1.00 45.29           C
ATOM   4303  O   THR B 154     -11.039  -4.495  11.561  1.00 45.02           O
ATOM   4304  CB  THR B 154      -9.334  -5.237  14.316  1.00 38.35           C
ATOM   4305  OG1 THR B 154      -9.269  -4.953  15.721  1.00 32.56           O
ATOM   4306  CG2 THR B 154      -8.560  -4.191  13.585  1.00 38.22           C
ATOM   4307  N   ILE B 155     -10.562  -6.667  11.885  1.00 47.41           N
ATOM   4308  CA  ILE B 155     -10.563  -7.013  10.463  1.00 46.49           C
ATOM   4309  C   ILE B 155     -11.883  -6.601   9.813  1.00 50.29           C
ATOM   4310  O   ILE B 155     -11.913  -5.739   8.935  1.00 54.62           O
ATOM   4311  CB  ILE B 155     -10.393  -8.527  10.267  1.00 43.66           C
ATOM   4312  CG1 ILE B 155      -8.978  -8.939  10.645  1.00 33.79           C
ATOM   4313  CG2 ILE B 155     -10.690  -8.906   8.835  1.00 46.09           C
ATOM   4314  CD1 ILE B 155      -8.851 -10.399  10.852  1.00 35.33           C
ATOM   4315  N   LEU B 156     -12.970  -7.229  10.245  1.00 47.67           N
ATOM   4316  CA  LEU B 156     -14.291  -6.931   9.711  1.00 49.90           C
ATOM   4317  C   LEU B 156     -14.547  -5.430   9.633  1.00 53.03           C
ATOM   4318  O   LEU B 156     -14.965  -4.910   8.597  1.00 55.24           O
ATOM   4319  CB  LEU B 156     -15.369  -7.568  10.586  1.00 49.41           C
ATOM   4320  CG  LEU B 156     -16.806  -7.118  10.283  1.00 54.58           C
ATOM   4321  CD1 LEU B 156     -17.173  -7.556   8.852  1.00 52.81           C
ATOM   4322  CD2 LEU B 156     -17.793  -7.695  11.323  1.00 40.03           C
ATOM   4323  N   GLN B 157     -14.299  -4.737  10.737  1.00 56.69           N
ATOM   4324  CA  GLN B 157     -14.530  -3.297  10.799  1.00 56.59           C
ATOM   4325  C   GLN B 157     -13.720  -2.563   9.732  1.00 56.68           C
ATOM   4326  O   GLN B 157     -14.166  -1.550   9.187  1.00 55.75           O
ATOM   4327  CB  GLN B 157     -14.155  -2.771  12.180  1.00 57.08           C
ATOM   4328  CG  GLN B 157     -14.896  -1.530  12.597  1.00 54.54           C
ATOM   4329  CD  GLN B 157     -13.994  -0.563  13.335  1.00 56.58           C
ATOM   4330  OE1 GLN B 157     -14.465   0.306  14.061  1.00 58.60           O
ATOM   4331  NE2 GLN B 157     -12.686  -0.701  13.140  1.00 51.66           N
ATOM   4332  N   GLU B 158     -12.533  -3.068   9.423  1.00 55.48           N
ATOM   4333  CA  GLU B 158     -11.718  -2.412   8.411  1.00 62.09           C
ATOM   4334  C   GLU B 158     -12.160  -2.734   6.978  1.00 62.84           C
ATOM   4335  O   GLU B 158     -11.887  -1.973   6.051  1.00 63.66           O
ATOM   4336  CB  GLU B 158     -10.238  -2.741   8.629  1.00 67.22           C
ATOM   4337  CG  GLU B 158      -9.625  -1.899   9.754  1.00 74.25           C
ATOM   4338  CD  GLU B 158      -8.182  -2.254  10.063  1.00 77.87           C
ATOM   4339  OE1 GLU B 158      -7.347  -2.282   9.129  1.00 77.54           O
ATOM   4340  OE2 GLU B 158      -7.884  -2.494  11.250  1.00 80.81           O
ATOM   4341  N   ILE B 159     -12.853  -3.855   6.799  1.00 61.30           N
ATOM   4342  CA  ILE B 159     -13.363  -4.232   5.486  1.00 54.78           C
ATOM   4343  C   ILE B 159     -14.594  -3.384   5.173  1.00 53.03           C
ATOM   4344  O   ILE B 159     -14.693  -2.790   4.101  1.00 52.02           O
ATOM   4345  CB  ILE B 159     -13.805  -5.700   5.452  1.00 57.94           C
ATOM   4346  CG1 ILE B 159     -12.588  -6.608   5.301  1.00 54.70           C
ATOM   4347  CG2 ILE B 159     -14.815  -5.918   4.328  1.00 54.66           C
ATOM   4348  CD1 ILE B 159     -12.915  -8.076   5.496  1.00 52.45           C
ATOM   4349  N   THR B 160     -15.534  -3.326   6.109  1.00 47.35           N
ATOM   4350  CA  THR B 160     -16.741  -2.561   5.868  1.00 50.20           C
ATOM   4351  C   THR B 160     -16.491  -1.061   5.747  1.00 56.06           C
ATOM   4352  O   THR B 160     -17.194  -0.373   5.011  1.00 58.84           O
ATOM   4353  CB  THR B 160     -17.798  -2.839   6.951  1.00 48.03           C
ATOM   4354  OG1 THR B 160     -17.367  -2.320   8.208  1.00 50.00           O
ATOM   4355  CG2 THR B 160     -18.003  -4.331   7.101  1.00 50.21           C
ATOM   4356  N   GLN B 161     -15.490  -0.541   6.448  1.00 61.18           N
ATOM   4357  CA  GLN B 161     -15.218   0.885   6.348  1.00 62.57           C
ATOM   4358  C   GLN B 161     -14.562   1.189   5.012  1.00 65.34           C
ATOM   4359  O   GLN B 161     -14.779   2.251   4.432  1.00 66.51           O
ATOM   4360  CB  GLN B 161     -14.339   1.354   7.504  1.00 62.13           C
ATOM   4361  CG  GLN B 161     -15.054   1.316   8.846  1.00 64.29           C
ATOM   4362  CD  GLN B 161     -14.309   2.059   9.942  1.00 64.96           C
ATOM   4363  OE1 GLN B 161     -14.782   2.161  11.070  1.00 64.93           O
ATOM   4364  NE2 GLN B 161     -13.142   2.584   9.612  1.00 67.04           N
ATOM   4365  N   LYS B 162     -13.774   0.247   4.510  1.00 65.95           N
ATOM   4366  CA  LYS B 162     -13.112   0.444   3.230  1.00 70.07           C
ATOM   4367  C   LYS B 162     -14.129   0.346   2.100  1.00 72.47           C
ATOM   4368  O   LYS B 162     -14.208   1.221   1.232  1.00 72.68           O
ATOM   4369  CB  LYS B 162     -12.021  -0.610   3.020  1.00 73.15           C
ATOM   4370  CG  LYS B 162     -11.341  -0.539   1.655  1.00 74.71           C
ATOM   4371  CD  LYS B 162     -10.276  -1.618   1.486  1.00 80.61           C
ATOM   4372  CE  LYS B 162      -9.096  -1.417   2.432  1.00 83.58           C
ATOM   4373  NZ  LYS B 162      -8.049  -2.465   2.252  1.00 82.78           N
ATOM   4374  N   ARG B 163     -14.912  -0.727   2.128  1.00 73.40           N
ATOM   4375  CA  ARG B 163     -15.914  -0.985   1.104  1.00 72.84           C
ATOM   4376  C   ARG B 163     -17.119  -0.042   1.118  1.00 72.45           C
ATOM   4377  O   ARG B 163     -17.475   0.502   0.077  1.00 73.45           O
ATOM   4378  CB  ARG B 163     -16.379  -2.439   1.211  1.00 76.67           C
ATOM   4379  CG  ARG B 163     -17.398  -2.860   0.175  1.00 82.84           C
ATOM   4380  CD  ARG B 163     -17.512  -4.372   0.120  1.00 86.10           C
ATOM   4381  NE  ARG B 163     -18.662  -4.801  -0.669  1.00 93.69           N
ATOM   4382  CZ  ARG B 163     -18.956  -6.070  -0.934  1.00 97.22           C
ATOM   4383  NH1 ARG B 163     -18.181  -7.045  -0.475  1.00101.14           N
ATOM   4384  NH2 ARG B 163     -20.032  -6.369  -1.649  1.00 99.57           N
ATOM   4385  N   TRP B 164     -17.737   0.165   2.282  1.00 72.08           N
ATOM   4386  CA  TRP B 164     -18.915   1.037   2.372  1.00 68.37           C
ATOM   4387  C   TRP B 164     -18.762   2.258   3.278  1.00 65.98           C
ATOM   4388  O   TRP B 164     -19.640   3.121   3.314  1.00 61.32           O
ATOM   4389  CB  TRP B 164     -20.137   0.238   2.846  1.00 75.98           C
ATOM   4390  CG  TRP B 164     -20.391  -1.023   2.078  1.00 88.96           C
ATOM   4391  CD1 TRP B 164     -19.773  -2.228   2.252  1.00 91.91           C
ATOM   4392  CD2 TRP B 164     -21.323  -1.202   1.004  1.00 93.75           C
ATOM   4393  NE1 TRP B 164     -20.262  -3.146   1.354  1.00 94.72           N
ATOM   4394  CE2 TRP B 164     -21.214  -2.543   0.576  1.00 96.45           C
ATOM   4395  CE3 TRP B 164     -22.240  -0.358   0.362  1.00 98.16           C
ATOM   4396  CZ2 TRP B 164     -21.991  -3.064  -0.468  1.00101.58           C
ATOM   4397  CZ3 TRP B 164     -23.016  -0.877  -0.679  1.00103.26           C
ATOM   4398  CH2 TRP B 164     -22.884  -2.219  -1.082  1.00102.77           C
ATOM   4399  N   LYS B 165     -17.654   2.343   4.004  1.00 66.26           N
ATOM   4400  CA  LYS B 165     -17.447   3.464   4.916  1.00 65.53           C
ATOM   4401  C   LYS B 165     -18.466   3.360   6.043  1.00 66.27           C
ATOM   4402  O   LYS B 165     -19.001   4.367   6.508  1.00 64.11           O
ATOM   4403  CB  LYS B 165     -17.629   4.794   4.192  1.00 63.94           C
ATOM   4404  CG  LYS B 165     -16.756   4.925   2.982  1.00 66.95           C
ATOM   4405  CD  LYS B 165     -16.600   6.361   2.563  1.00 67.18           C
ATOM   4406  CE  LYS B 165     -15.447   6.465   1.589  1.00 74.51           C
ATOM   4407  NZ  LYS B 165     -14.278   5.706   2.122  1.00 74.45           N
ATOM   4408  N   GLU B 166     -18.739   2.129   6.462  1.00 64.28           N
ATOM   4409  CA  GLU B 166     -19.687   1.865   7.534  1.00 65.97           C
ATOM   4410  C   GLU B 166     -19.139   0.801   8.470  1.00 63.93           C
ATOM   4411  O   GLU B 166     -18.304  -0.009   8.076  1.00 65.00           O
ATOM   4412  CB  GLU B 166     -21.017   1.379   6.964  1.00 72.20           C
ATOM   4413  CG  GLU B 166     -21.979   2.484   6.597  1.00 79.98           C
ATOM   4414  CD  GLU B 166     -23.300   1.940   6.093  1.00 85.73           C
ATOM   4415  OE1 GLU B 166     -23.362   1.511   4.918  1.00 85.73           O
ATOM   4416  OE2 GLU B 166     -24.273   1.931   6.880  1.00 90.01           O
ATOM   4417  N   ARG B 167     -19.620   0.802   9.708  1.00 59.22           N
ATOM   4418  CA  ARG B 167     -19.184  -0.169  10.694  1.00 56.31           C
ATOM   4419  C   ARG B 167     -20.328  -1.118  11.001  1.00 56.69           C
ATOM   4420  O   ARG B 167     -21.491  -0.720  10.985  1.00 56.00           O
ATOM   4421  CB  ARG B 167     -18.768   0.540  11.977  1.00 56.18           C
ATOM   4422  CG  ARG B 167     -17.674   1.544  11.783  1.00 57.06           C
ATOM   4423  CD  ARG B 167     -17.425   2.339  13.040  1.00 59.94           C
ATOM   4424  NE  ARG B 167     -18.571   3.147  13.457  1.00 67.60           N
ATOM   4425  CZ  ARG B 167     -19.548   2.730  14.266  1.00 71.17           C
ATOM   4426  NH1 ARG B 167     -19.543   1.494  14.760  1.00 72.22           N
ATOM   4427  NH2 ARG B 167     -20.520   3.566  14.611  1.00 69.22           N
ATOM   4428  N   PRO B 168     -20.015  -2.391  11.293  1.00 58.02           N
ATOM   4429  CA  PRO B 168     -21.090  -3.335  11.599  1.00 56.22           C
ATOM   4430  C   PRO B 168     -21.731  -3.027  12.950  1.00 58.55           C
ATOM   4431  O   PRO B 168     -21.204  -2.252  13.755  1.00 60.34           O
ATOM   4432  CB  PRO B 168     -20.369  -4.680  11.599  1.00 57.45           C
ATOM   4433  CG  PRO B 168     -19.030  -4.317  12.163  1.00 55.81           C
ATOM   4434  CD  PRO B 168     -18.699  -3.051  11.390  1.00 57.10           C
ATOM   4435  N   GLU B 169     -22.880  -3.635  13.186  1.00 56.68           N
ATOM   4436  CA  GLU B 169     -23.590  -3.456  14.436  1.00 57.85           C
ATOM   4437  C   GLU B 169     -23.578  -4.802  15.130  1.00 55.90           C
ATOM   4438  O   GLU B 169     -23.559  -5.832  14.476  1.00 59.01           O
ATOM   4439  CB  GLU B 169     -25.038  -3.033  14.176  1.00 62.62           C
ATOM   4440  CG  GLU B 169     -25.210  -1.596  13.703  1.00 72.18           C
ATOM   4441  CD  GLU B 169     -26.657  -1.250  13.364  1.00 78.61           C
ATOM   4442  OE1 GLU B 169     -27.511  -2.167  13.314  1.00 82.56           O
ATOM   4443  OE2 GLU B 169     -26.941  -0.054  13.140  1.00 77.70           O
ATOM   4444  N   TYR B 170     -23.578  -4.794  16.453  1.00 55.70           N
ATOM   4445  CA  TYR B 170     -23.587  -6.025  17.218  1.00 53.57           C
ATOM   4446  C   TYR B 170     -24.703  -5.861  18.226  1.00 56.37           C
ATOM   4447  O   TYR B 170     -24.692  -4.901  18.991  1.00 58.62           O
ATOM   4448  CB  TYR B 170     -22.264  -6.202  17.952  1.00 54.44           C
ATOM   4449  CG  TYR B 170     -21.066  -6.298  17.048  1.00 53.56           C
ATOM   4450  CD1 TYR B 170     -20.781  -7.480  16.363  1.00 53.44           C
ATOM   4451  CD2 TYR B 170     -20.223  -5.201  16.858  1.00 49.30           C
ATOM   4452  CE1 TYR B 170     -19.683  -7.571  15.506  1.00 49.88           C
ATOM   4453  CE2 TYR B 170     -19.129  -5.278  16.004  1.00 53.33           C
ATOM   4454  CZ  TYR B 170     -18.865  -6.468  15.330  1.00 54.65           C
ATOM   4455  OH  TYR B 170     -17.794  -6.554  14.469  1.00 62.00           O
ATOM   4456  N   ARG B 171     -25.676  -6.772  18.219  1.00 57.91           N
ATOM   4457  CA  ARG B 171     -26.781  -6.692  19.170  1.00 57.28           C
ATOM   4458  C   ARG B 171     -26.888  -8.001  19.924  1.00 54.65           C
ATOM   4459  O   ARG B 171     -26.724  -9.065  19.341  1.00 56.41           O
ATOM   4460  CB  ARG B 171     -28.112  -6.388  18.461  1.00 67.20           C
ATOM   4461  CG  ARG B 171     -28.835  -7.588  17.825  1.00 77.14           C
ATOM   4462  CD  ARG B 171     -30.336  -7.295  17.600  1.00 82.69           C
ATOM   4463  NE  ARG B 171     -30.559  -6.138  16.725  1.00 94.33           N
ATOM   4464  CZ  ARG B 171     -31.751  -5.601  16.456  1.00 97.38           C
ATOM   4465  NH1 ARG B 171     -32.854  -6.109  16.993  1.00 99.73           N
ATOM   4466  NH2 ARG B 171     -31.843  -4.553  15.642  1.00 94.50           N
ATOM   4467  N   LEU B 172     -27.157  -7.917  21.222  1.00 53.03           N
ATOM   4468  CA  LEU B 172     -27.283  -9.102  22.061  1.00 55.03           C
ATOM   4469  C   LEU B 172     -28.608  -9.806  21.758  1.00 59.01           C
ATOM   4470  O   LEU B 172     -29.671  -9.193  21.815  1.00 60.48           O
ATOM   4471  CB  LEU B 172     -27.235  -8.695  23.534  1.00 51.80           C
ATOM   4472  CG  LEU B 172     -27.084  -9.821  24.556  1.00 55.29           C
ATOM   4473  CD1 LEU B 172     -25.762 -10.511  24.322  1.00 57.08           C
ATOM   4474  CD2 LEU B 172     -27.158  -9.276  25.981  1.00 53.37           C
ATOM   4475  N   ILE B 173     -28.549 -11.090  21.430  1.00 58.82           N
ATOM   4476  CA  ILE B 173     -29.762 -11.834  21.129  1.00 65.17           C
ATOM   4477  C   ILE B 173     -30.308 -12.545  22.370  1.00 69.49           C
ATOM   4478  O   ILE B 173     -31.523 -12.593  22.593  1.00 70.46           O
ATOM   4479  CB  ILE B 173     -29.506 -12.874  20.026  1.00 69.21           C
ATOM   4480  CG1 ILE B 173     -29.012 -12.168  18.760  1.00 75.03           C
ATOM   4481  CG2 ILE B 173     -30.772 -13.652  19.736  1.00 72.10           C
ATOM   4482  CD1 ILE B 173     -29.901 -11.011  18.303  1.00 74.80           C
ATOM   4483  N   SER B 174     -29.410 -13.094  23.183  1.00 71.69           N
ATOM   4484  CA  SER B 174     -29.824 -13.788  24.395  1.00 69.87           C
ATOM   4485  C   SER B 174     -28.647 -14.085  25.311  1.00 68.60           C
ATOM   4486  O   SER B 174     -27.485 -13.994  24.906  1.00 68.07           O
ATOM   4487  CB  SER B 174     -30.536 -15.100  24.034  1.00 71.29           C
ATOM   4488  OG  SER B 174     -29.681 -15.965  23.302  1.00 71.37           O
ATOM   4489  N   VAL B 175     -28.970 -14.426  26.554  1.00 68.74           N
ATOM   4490  CA  VAL B 175     -27.980 -14.778  27.563  1.00 70.31           C
ATOM   4491  C   VAL B 175     -28.540 -15.979  28.298  1.00 72.00           C
ATOM   4492  O   VAL B 175     -29.736 -16.018  28.587  1.00 72.74           O
ATOM   4493  CB  VAL B 175     -27.779 -13.663  28.605  1.00 69.38           C
ATOM   4494  CG1 VAL B 175     -26.705 -14.089  29.603  1.00 70.95           C
ATOM   4495  CG2 VAL B 175     -27.394 -12.361  27.923  1.00 72.07           C
ATOM   4496  N   GLU B 176     -27.696 -16.957  28.601  1.00 72.36           N
ATOM   4497  CA  GLU B 176     -28.174 -18.122  29.322  1.00 75.23           C
ATOM   4498  C   GLU B 176     -27.104 -18.766  30.181  1.00 74.51           C
ATOM   4499  O   GLU B 176     -25.911 -18.632  29.924  1.00 75.62           O
ATOM   4500  CB  GLU B 176     -28.758 -19.154  28.347  1.00 83.32           C
ATOM   4501  CG  GLU B 176     -30.109 -18.765  27.729  1.00 88.43           C
ATOM   4502  CD  GLU B 176     -31.229 -18.611  28.763  1.00 94.09           C
ATOM   4503  OE1 GLU B 176     -31.624 -19.620  29.397  1.00 93.83           O
ATOM   4504  OE2 GLU B 176     -31.719 -17.474  28.941  1.00 95.91           O
ATOM   4505  N   GLY B 177     -27.550 -19.462  31.217  1.00 74.43           N
ATOM   4506  CA  GLY B 177     -26.627 -20.136  32.108  1.00 73.04           C
ATOM   4507  C   GLY B 177     -26.487 -19.460  33.458  1.00 71.64           C
ATOM   4508  O   GLY B 177     -27.119 -18.431  33.714  1.00 71.56           O
ATOM   4509  N   PRO B 178     -25.679 -20.040  34.359  1.00 69.85           N
ATOM   4510  CA  PRO B 178     -25.474 -19.456  35.684  1.00 67.82           C
ATOM   4511  C   PRO B 178     -24.616 -18.208  35.494  1.00 67.80           C
ATOM   4512  O   PRO B 178     -23.912 -18.088  34.487  1.00 63.07           O
ATOM   4513  CB  PRO B 178     -24.730 -20.557  36.432  1.00 66.85           C
ATOM   4514  CG  PRO B 178     -25.161 -21.802  35.739  1.00 68.66           C
ATOM   4515  CD  PRO B 178     -25.102 -21.392  34.300  1.00 68.17           C
ATOM   4516  N   HIS B 179     -24.662 -17.288  36.453  1.00 69.33           N
ATOM   4517  CA  HIS B 179     -23.882 -16.063  36.337  1.00 67.99           C
ATOM   4518  C   HIS B 179     -22.376 -16.319  36.263  1.00 66.73           C
ATOM   4519  O   HIS B 179     -21.649 -15.554  35.637  1.00 65.78           O
ATOM   4520  CB  HIS B 179     -24.224 -15.104  37.484  1.00 64.31           C
ATOM   4521  CG  HIS B 179     -25.631 -14.583  37.433  1.00 70.77           C
ATOM   4522  ND1 HIS B 179     -25.978 -13.323  37.875  1.00 70.92           N
ATOM   4523  CD2 HIS B 179     -26.783 -15.161  37.013  1.00 69.75           C
ATOM   4524  CE1 HIS B 179     -27.280 -13.149  37.731  1.00 68.05           C
ATOM   4525  NE2 HIS B 179     -27.792 -14.250  37.211  1.00 69.02           N
ATOM   4526  N   HIS B 180     -21.912 -17.402  36.880  1.00 66.75           N
ATOM   4527  CA  HIS B 180     -20.491 -17.738  36.863  1.00 68.12           C
ATOM   4528  C   HIS B 180     -20.194 -18.628  35.657  1.00 68.07           C
ATOM   4529  O   HIS B 180     -19.055 -19.046  35.424  1.00 65.00           O
ATOM   4530  CB  HIS B 180     -20.122 -18.476  38.147  1.00 71.25           C
ATOM   4531  CG  HIS B 180     -20.954 -19.696  38.390  1.00 72.14           C
ATOM   4532  ND1 HIS B 180     -22.287 -19.627  38.734  1.00 66.61           N
ATOM   4533  CD2 HIS B 180     -20.655 -21.014  38.292  1.00 67.76           C
[truncated: 1,178,615 more chars]
