# Supplementary material for: Domain function and predicted structure of three heterodimeric endonuclease subunits of RNA editing catalytic complexes in Trypanosoma brucei
Source: Nucleic Acids Res. 2022 Sep 12;50(17):10123–39. doi: 10.1093/nar/gkac753 (PMC9508840; doi:10.1093/nar/gkac753)
Supplement: gkac753_Supplemental_Files [file gkac753_supplemental_files.zip › 5T16_modelled.pdb]

HEADER    HYDROLASE/RNA                           18-AUG-16   5T16              
TITLE     CRYSTAL STRUCTURE OF YEAST RNASE III (RNT1P) COMPLEXED WITH A NON-    
TITLE    2 HYDROLYZABLE RNA SUBSTRATE ANALOG                                    
COMPND    MOL_ID: 1;                                                            
COMPND   2 MOLECULE: RIBONUCLEASE 3;                                            
COMPND   3 CHAIN: A, B, I, J;                                                   
COMPND   4 FRAGMENT: UNP RESIDUES 184-499;                                      
COMPND   5 SYNONYM: RIBONUCLEASE III,RNASE III;                                 
COMPND   6 EC: 3.1.26.3;                                                        
COMPND   7 ENGINEERED: YES;                                                     
COMPND   8 MOL_ID: 2;                                                           
COMPND   9 MOLECULE: RIBONUCLEASE 3;                                            
COMPND  10 CHAIN: C, D, E, F, K, L, M, N;                                       
COMPND  11 FRAGMENT: UNP RESIDUES 41-199;                                       
COMPND  12 SYNONYM: RIBONUCLEASE III,RNASE III;                                 
COMPND  13 EC: 3.1.26.3;                                                        
COMPND  14 ENGINEERED: YES;                                                     
COMPND  15 MOL_ID: 3;                                                           
COMPND  16 MOLECULE: RNA SUBSTRATE ANALOG;                                      
COMPND  17 CHAIN: G, H, O, P;                                                   
COMPND  18 ENGINEERED: YES                                                      
SOURCE    MOL_ID: 1;                                                            
SOURCE   2 ORGANISM_SCIENTIFIC: SACCHAROMYCES CEREVISIAE (STRAIN ATCC 204508 /  
SOURCE   3 S288C);                                                              
SOURCE   4 ORGANISM_COMMON: BAKER'S YEAST;                                      
SOURCE   5 ORGANISM_TAXID: 559292;                                              
SOURCE   6 STRAIN: ATCC 204508 / S288C;                                         
SOURCE   7 GENE: RNT1, YMR239C, YM9408.01C, YM9959.21;                          
SOURCE   8 EXPRESSION_SYSTEM: ESCHERICHIA COLI;                                 
SOURCE   9 EXPRESSION_SYSTEM_TAXID: 562;                                        
SOURCE  10 MOL_ID: 2;                                                           
SOURCE  11 ORGANISM_SCIENTIFIC: SACCHAROMYCES CEREVISIAE;                       
SOURCE  12 ORGANISM_COMMON: BAKER'S YEAST;                                      
SOURCE  13 ORGANISM_TAXID: 559292;                                              
SOURCE  14 STRAIN: ATCC 204508 / S288C;                                         
SOURCE  15 GENE: RNT1, YMR239C, YM9408.01C, YM9959.21;                          
SOURCE  16 EXPRESSION_SYSTEM: ESCHERICHIA COLI;                                 
SOURCE  17 EXPRESSION_SYSTEM_TAXID: 562;                                        
SOURCE  18 MOL_ID: 3;                                                           
SOURCE  19 SYNTHETIC: YES                                                       
KEYWDS    RNT1P, RNASE III, SUBSTRATE-LOADED COMPLEX, HYDROLASE-RNA COMPLEX     
EXPDTA    X-RAY DIFFRACTION                                                     
AUTHOR    H.SONG,X.JI                                                           
REVDAT   2   15-FEB-17 5T16    1       JRNL                                     
REVDAT   1   08-FEB-17 5T16    0                                                
JRNL        AUTH   H.SONG,X.FANG,L.JIN,G.X.SHAW,Y.X.WANG,X.JI                   
JRNL        TITL   THE FUNCTIONAL CYCLE OF RNT1P: FIVE CONSECUTIVE STEPS OF     
JRNL        TITL 2 DOUBLE-STRANDED RNA PROCESSING BY A EUKARYOTIC RNASE III.    
JRNL        REF    STRUCTURE                     V.  25   353 2017              
JRNL        REFN                   ISSN 1878-4186                               
JRNL        PMID   28111020                                                     
JRNL        DOI    10.1016/J.STR.2016.12.013                                    
REMARK   1                                                                      
REMARK   1 REFERENCE 1                                                          
REMARK   1  AUTH   Y.H.LIANG,M.LAVOIE,M.A.COMEAU,S.ABOU ELELA,X.JI              
REMARK   1  TITL   STRUCTURE OF A EUKARYOTIC RNASE III POSTCLEAVAGE COMPLEX     
REMARK   1  TITL 2 REVEALS A DOUBLE-RULER MECHANISM FOR SUBSTRATE SELECTION.    
REMARK   1  REF    MOL. CELL                     V.  54   431 2014              
REMARK   1  REFN                   ISSN 1097-4164                               
REMARK   1  PMID   24703949                                                     
REMARK   1  DOI    10.1016/J.MOLCEL.2014.03.006                                 
REMARK   2                                                                      
REMARK   2 RESOLUTION.    2.78 ANGSTROMS.                                       
REMARK   3                                                                      
REMARK   3 REFINEMENT.                                                          
REMARK   3   PROGRAM     : PHENIX (DEV_2376: ???)                               
REMARK   3   AUTHORS     : PAUL ADAMS,PAVEL AFONINE,VINCENT CHEN,IAN            
REMARK   3               : DAVIS,KRESHNA GOPAL,RALF GROSSE-KUNSTLEVE,           
REMARK   3               : LI-WEI HUNG,ROBERT IMMORMINO,TOM IOERGER,            
REMARK   3               : AIRLIE MCCOY,ERIK MCKEE,NIGEL MORIARTY,              
REMARK   3               : REETAL PAI,RANDY READ,JANE RICHARDSON,               
REMARK   3               : DAVID RICHARDSON,TOD ROMO,JIM SACCHETTINI,           
REMARK   3               : NICHOLAS SAUTER,JACOB SMITH,LAURENT                  
REMARK   3               : STORONI,TOM TERWILLIGER,PETER ZWART                  
REMARK   3                                                                      
REMARK   3    REFINEMENT TARGET : NULL                                          
REMARK   3                                                                      
REMARK   3  DATA USED IN REFINEMENT.                                            
REMARK   3   RESOLUTION RANGE HIGH (ANGSTROMS) : 2.78                           
REMARK   3   RESOLUTION RANGE LOW  (ANGSTROMS) : 38.99                          
REMARK   3   MIN(FOBS/SIGMA_FOBS)              : 1.340                          
REMARK   3   COMPLETENESS FOR RANGE        (%) : 98.0                           
REMARK   3   NUMBER OF REFLECTIONS             : 86174                          
REMARK   3                                                                      
REMARK   3  FIT TO DATA USED IN REFINEMENT.                                     
REMARK   3   R VALUE     (WORKING + TEST SET) : 0.226                           
REMARK   3   R VALUE            (WORKING SET) : 0.226                           
REMARK   3   FREE R VALUE                     : 0.265                           
REMARK   3   FREE R VALUE TEST SET SIZE   (%) : 1.150                           
REMARK   3   FREE R VALUE TEST SET COUNT      : 995                             
REMARK   3                                                                      
REMARK   3  FIT TO DATA USED IN REFINEMENT (IN BINS).                           
REMARK   3   BIN  RESOLUTION RANGE  COMPL.    NWORK NFREE   RWORK  RFREE        
REMARK   3     1 38.9891 -  5.3195    0.99    12442   147  0.1784 0.1843        
REMARK   3     2  5.3195 -  4.2239    1.00    12415   147  0.1870 0.2535        
REMARK   3     3  4.2239 -  3.6904    1.00    12412   138  0.2019 0.2462        
REMARK   3     4  3.6904 -  3.3532    1.00    12354   148  0.2480 0.3071        
REMARK   3     5  3.3532 -  3.1130    1.00    12311   137  0.2879 0.3177        
REMARK   3     6  3.1130 -  2.9295    0.99    12201   152  0.3440 0.3972        
REMARK   3     7  2.9295 -  2.7828    0.89    11044   126  0.3792 0.4464        
REMARK   3                                                                      
REMARK   3  BULK SOLVENT MODELLING.                                             
REMARK   3   METHOD USED        : NULL                                          
REMARK   3   SOLVENT RADIUS     : 1.11                                          
REMARK   3   SHRINKAGE RADIUS   : 0.90                                          
REMARK   3   K_SOL              : NULL                                          
REMARK   3   B_SOL              : NULL                                          
REMARK   3                                                                      
REMARK   3  ERROR ESTIMATES.                                                    
REMARK   3   COORDINATE ERROR (MAXIMUM-LIKELIHOOD BASED)     : 0.440            
REMARK   3   PHASE ERROR (DEGREES, MAXIMUM-LIKELIHOOD BASED) : 35.920           
REMARK   3                                                                      
REMARK   3  B VALUES.                                                           
REMARK   3   FROM WILSON PLOT           (A**2) : NULL                           
REMARK   3   MEAN B VALUE      (OVERALL, A**2) : NULL                           
REMARK   3   OVERALL ANISOTROPIC B VALUE.                                       
REMARK   3    B11 (A**2) : NULL                                                 
REMARK   3    B22 (A**2) : NULL                                                 
REMARK   3    B33 (A**2) : NULL                                                 
REMARK   3    B12 (A**2) : NULL                                                 
REMARK   3    B13 (A**2) : NULL                                                 
REMARK   3    B23 (A**2) : NULL                                                 
REMARK   3                                                                      
REMARK   3  TWINNING INFORMATION.                                               
REMARK   3   FRACTION: NULL                                                     
REMARK   3   OPERATOR: NULL                                                     
REMARK   3                                                                      
REMARK   3  DEVIATIONS FROM IDEAL VALUES.                                       
REMARK   3                 RMSD          COUNT                                  
REMARK   3   BOND      :   NULL           NULL                                  
REMARK   3   ANGLE     :   NULL           NULL                                  
REMARK   3   CHIRALITY :   NULL           NULL                                  
REMARK   3   PLANARITY :   NULL           NULL                                  
REMARK   3   DIHEDRAL  :   NULL           NULL                                  
REMARK   3                                                                      
REMARK   3  TLS DETAILS                                                         
REMARK   3   NUMBER OF TLS GROUPS  : NULL                                       
REMARK   3                                                                      
REMARK   3  NCS DETAILS                                                         
REMARK   3   NUMBER OF NCS GROUPS : NULL                                        
REMARK   3                                                                      
REMARK   3  OTHER REFINEMENT REMARKS: NULL                                      
REMARK   4                                                                      
REMARK   4 5T16 COMPLIES WITH FORMAT V. 3.30, 13-JUL-11                         
REMARK 100                                                                      
REMARK 100 THIS ENTRY HAS BEEN PROCESSED BY RCSB ON 18-NOV-16.                  
REMARK 100 THE DEPOSITION ID IS D_1000223452.                                   
REMARK 200                                                                      
REMARK 200 EXPERIMENTAL DETAILS                                                 
REMARK 200  EXPERIMENT TYPE                : X-RAY DIFFRACTION                  
REMARK 200  DATE OF DATA COLLECTION        : 06-NOV-15                          
REMARK 200  TEMPERATURE           (KELVIN) : 100                                
REMARK 200  PH                             : NULL                               
REMARK 200  NUMBER OF CRYSTALS USED        : 1                                  
REMARK 200                                                                      
REMARK 200  SYNCHROTRON              (Y/N) : Y                                  
REMARK 200  RADIATION SOURCE               : APS                                
REMARK 200  BEAMLINE                       : 22-ID                              
REMARK 200  X-RAY GENERATOR MODEL          : NULL                               
REMARK 200  MONOCHROMATIC OR LAUE    (M/L) : M                                  
REMARK 200  WAVELENGTH OR RANGE        (A) : 1                                  
REMARK 200  MONOCHROMATOR                  : DOUBLE CRYSTAL                     
REMARK 200  OPTICS                         : NULL                               
REMARK 200                                                                      
REMARK 200  DETECTOR TYPE                  : CCD                                
REMARK 200  DETECTOR MANUFACTURER          : RAYONIX MX300HE                    
REMARK 200  INTENSITY-INTEGRATION SOFTWARE : HKL-3000                           
REMARK 200  DATA SCALING SOFTWARE          : HKL-3000                           
REMARK 200                                                                      
REMARK 200  NUMBER OF UNIQUE REFLECTIONS   : 86174                              
REMARK 200  RESOLUTION RANGE HIGH      (A) : 2.780                              
REMARK 200  RESOLUTION RANGE LOW       (A) : 38.990                             
REMARK 200  REJECTION CRITERIA  (SIGMA(I)) : NULL                               
REMARK 200                                                                      
REMARK 200 OVERALL.                                                             
REMARK 200  COMPLETENESS FOR RANGE     (%) : 99.3                               
REMARK 200  DATA REDUNDANCY                : 4.500                              
REMARK 200  R MERGE                    (I) : NULL                               
REMARK 200  R SYM                      (I) : NULL                               
REMARK 200  <I/SIGMA(I)> FOR THE DATA SET  : 6.7900                             
REMARK 200                                                                      
REMARK 200 IN THE HIGHEST RESOLUTION SHELL.                                     
REMARK 200  HIGHEST RESOLUTION SHELL, RANGE HIGH (A) : 2.78                     
REMARK 200  HIGHEST RESOLUTION SHELL, RANGE LOW  (A) : 2.90                     
REMARK 200  COMPLETENESS FOR SHELL     (%) : 96.0                               
REMARK 200  DATA REDUNDANCY IN SHELL       : 3.80                               
REMARK 200  R MERGE FOR SHELL          (I) : NULL                               
REMARK 200  R SYM FOR SHELL            (I) : NULL                               
REMARK 200  <I/SIGMA(I)> FOR SHELL         : NULL                               
REMARK 200                                                                      
REMARK 200 DIFFRACTION PROTOCOL: SINGLE WAVELENGTH                              
REMARK 200 METHOD USED TO DETERMINE THE STRUCTURE: MOLECULAR REPLACEMENT        
REMARK 200 SOFTWARE USED: PHASER                                                
REMARK 200 STARTING MODEL: 4OOG                                                 
REMARK 200                                                                      
REMARK 200 REMARK: NULL                                                         
REMARK 280                                                                      
REMARK 280 CRYSTAL                                                              
REMARK 280 SOLVENT CONTENT, VS   (%): 61.49                                     
REMARK 280 MATTHEWS COEFFICIENT, VM (ANGSTROMS**3/DA): 3.19                     
REMARK 280                                                                      
REMARK 280 CRYSTALLIZATION CONDITIONS: 20% PEG 3350, 0.2 M DI AMMONIUM          
REMARK 280  CITRATE, VAPOR DIFFUSION, SITTING DROP, TEMPERATURE 293K            
REMARK 290                                                                      
REMARK 290 CRYSTALLOGRAPHIC SYMMETRY                                            
REMARK 290 SYMMETRY OPERATORS FOR SPACE GROUP: P 1 21 1                         
REMARK 290                                                                      
REMARK 290      SYMOP   SYMMETRY                                                
REMARK 290     NNNMMM   OPERATOR                                                
REMARK 290       1555   X,Y,Z                                                   
REMARK 290       2555   -X,Y+1/2,-Z                                             
REMARK 290                                                                      
REMARK 290     WHERE NNN -> OPERATOR NUMBER                                     
REMARK 290           MMM -> TRANSLATION VECTOR                                  
REMARK 290                                                                      
REMARK 290 CRYSTALLOGRAPHIC SYMMETRY TRANSFORMATIONS                            
REMARK 290 THE FOLLOWING TRANSFORMATIONS OPERATE ON THE ATOM/HETATM             
REMARK 290 RECORDS IN THIS ENTRY TO PRODUCE CRYSTALLOGRAPHICALLY                
REMARK 290 RELATED MOLECULES.                                                   
REMARK 290   SMTRY1   1  1.000000  0.000000  0.000000        0.00000            
REMARK 290   SMTRY2   1  0.000000  1.000000  0.000000        0.00000            
REMARK 290   SMTRY3   1  0.000000  0.000000  1.000000        0.00000            
REMARK 290   SMTRY1   2 -1.000000  0.000000  0.000000        0.00000            
REMARK 290   SMTRY2   2  0.000000  1.000000  0.000000       82.03250            
REMARK 290   SMTRY3   2  0.000000  0.000000 -1.000000        0.00000            
REMARK 290                                                                      
REMARK 290 REMARK: NULL                                                         
REMARK 300                                                                      
REMARK 300 BIOMOLECULE: 1, 2                                                    
REMARK 300 SEE REMARK 350 FOR THE AUTHOR PROVIDED AND/OR PROGRAM                
REMARK 300 GENERATED ASSEMBLY INFORMATION FOR THE STRUCTURE IN                  
REMARK 300 THIS ENTRY. THE REMARK MAY ALSO PROVIDE INFORMATION ON               
REMARK 300 BURIED SURFACE AREA.                                                 
REMARK 350                                                                      
REMARK 350 COORDINATES FOR A COMPLETE MULTIMER REPRESENTING THE KNOWN           
REMARK 350 BIOLOGICALLY SIGNIFICANT OLIGOMERIZATION STATE OF THE                
REMARK 350 MOLECULE CAN BE GENERATED BY APPLYING BIOMT TRANSFORMATIONS          
REMARK 350 GIVEN BELOW.  BOTH NON-CRYSTALLOGRAPHIC AND                          
REMARK 350 CRYSTALLOGRAPHIC OPERATIONS ARE GIVEN.                               
REMARK 350                                                                      
REMARK 350 BIOMOLECULE: 1                                                       
REMARK 350 AUTHOR DETERMINED BIOLOGICAL UNIT: OCTAMERIC                         
REMARK 350 SOFTWARE DETERMINED QUATERNARY STRUCTURE: OCTAMERIC                  
REMARK 350 SOFTWARE USED: PISA                                                  
REMARK 350 TOTAL BURIED SURFACE AREA: 29690 ANGSTROM**2                         
REMARK 350 SURFACE AREA OF THE COMPLEX: 58550 ANGSTROM**2                       
REMARK 350 CHANGE IN SOLVENT FREE ENERGY: -217.0 KCAL/MOL                       
REMARK 350 APPLY THE FOLLOWING TO CHAINS: A, B, C, D, E, F, G, H                
REMARK 350   BIOMT1   1  1.000000  0.000000  0.000000        0.00000            
REMARK 350   BIOMT2   1  0.000000  1.000000  0.000000        0.00000            
REMARK 350   BIOMT3   1  0.000000  0.000000  1.000000        0.00000            
REMARK 350                                                                      
REMARK 350 BIOMOLECULE: 2                                                       
REMARK 350 AUTHOR DETERMINED BIOLOGICAL UNIT: OCTAMERIC                         
REMARK 350 SOFTWARE DETERMINED QUATERNARY STRUCTURE: OCTAMERIC                  
REMARK 350 SOFTWARE USED: PISA                                                  
REMARK 350 TOTAL BURIED SURFACE AREA: 30490 ANGSTROM**2                         
REMARK 350 SURFACE AREA OF THE COMPLEX: 58710 ANGSTROM**2                       
REMARK 350 CHANGE IN SOLVENT FREE ENERGY: -206.0 KCAL/MOL                       
REMARK 350 APPLY THE FOLLOWING TO CHAINS: I, J, K, L, M, N, O, P                
REMARK 350   BIOMT1   1  1.000000  0.000000  0.000000        0.00000            
REMARK 350   BIOMT2   1  0.000000  1.000000  0.000000        0.00000            
REMARK 350   BIOMT3   1  0.000000  0.000000  1.000000        0.00000            
REMARK 465                                                                      
REMARK 465 MISSING RESIDUES                                                     
REMARK 465 THE FOLLOWING RESIDUES WERE NOT LOCATED IN THE                       
REMARK 465 EXPERIMENT. (M=MODEL NUMBER; RES=RESIDUE NAME; C=CHAIN               
REMARK 465 IDENTIFIER; SSSEQ=SEQUENCE NUMBER; I=INSERTION CODE.)                
REMARK 465                                                                      
REMARK 465   M RES C SSSEQI                                                     
REMARK 465     GLN B   357                                                      
REMARK 465     VAL B   358                                                      
REMARK 465     ALA B   359                                                      
REMARK 465     LEU B   360                                                      
REMARK 465     GLU B   361                                                      
REMARK 465     PRO B   458                                                      
REMARK 465     SER B   459                                                      
REMARK 465     ILE C    41                                                      
REMARK 465     ARG C   155                                                      
REMARK 465     GLU C   156                                                      
REMARK 465     LYS C   157                                                      
REMARK 465     ARG C   158                                                      
REMARK 465     GLU C   159                                                      
REMARK 465     ILE D    41                                                      
REMARK 465     SER D    42                                                      
REMARK 465     GLU D   159                                                      
REMARK 465     ILE E    41                                                      
REMARK 465     SER E    42                                                      
REMARK 465     ARG E   158                                                      
REMARK 465     GLU E   159                                                      
REMARK 465     ILE F    41                                                      
REMARK 465     SER F    42                                                      
REMARK 465     ARG F   158                                                      
REMARK 465     GLU F   159                                                      
REMARK 465     TYR J   184                                                      
REMARK 465     ALA J   359                                                      
REMARK 465     LEU J   360                                                      
REMARK 465     GLU J   361                                                      
REMARK 465     LYS J   362                                                      
REMARK 465     THR J   363                                                      
REMARK 465     ASP J   364                                                      
REMARK 465     PRO J   458                                                      
REMARK 465     SER J   459                                                      
REMARK 465     ILE K    41                                                      
REMARK 465     GLU K   156                                                      
REMARK 465     LYS K   157                                                      
REMARK 465     ARG K   158                                                      
REMARK 465     GLU K   159                                                      
REMARK 465     ILE L    41                                                      
REMARK 465     SER L    42                                                      
REMARK 465     GLU L   159                                                      
REMARK 465     VAL M   153                                                      
REMARK 465     LYS M   154                                                      
REMARK 465     ARG M   155                                                      
REMARK 465     GLU M   156                                                      
REMARK 465     LYS M   157                                                      
REMARK 465     ARG M   158                                                      
REMARK 465     GLU M   159                                                      
REMARK 465     ILE N    41                                                      
REMARK 465     SER N    42                                                      
REMARK 500                                                                      
REMARK 500 GEOMETRY AND STEREOCHEMISTRY                                         
REMARK 500 SUBTOPIC: CLOSE CONTACTS IN SAME ASYMMETRIC UNIT                     
REMARK 500                                                                      
REMARK 500 THE FOLLOWING ATOMS ARE IN CLOSE CONTACT.                            
REMARK 500                                                                      
REMARK 500  ATM1  RES C  SSEQI   ATM2  RES C  SSEQI           DISTANCE          
REMARK 500   OP2    C G     2     O    HOH G   101              2.09            
REMARK 500   N4   73W P     3     O    HOH P   101              2.13            
REMARK 500   OP2    G G    18     O    HOH G   102              2.15            
REMARK 500   OG   SER D    93     O    HOH D   201              2.17            
REMARK 500   OE2  GLU C   119     O    HOH C   201              2.17            
REMARK 500   OP2    A G    14     O    HOH G   103              2.19            
REMARK 500                                                                      
REMARK 500 REMARK: NULL                                                         
REMARK 500                                                                      
REMARK 500 GEOMETRY AND STEREOCHEMISTRY                                         
REMARK 500 SUBTOPIC: COVALENT BOND ANGLES                                       
REMARK 500                                                                      
REMARK 500 THE STEREOCHEMICAL PARAMETERS OF THE FOLLOWING RESIDUES              
REMARK 500 HAVE VALUES WHICH DEVIATE FROM EXPECTED VALUES BY MORE               
REMARK 500 THAN 6*RMSD (M=MODEL NUMBER; RES=RESIDUE NAME; C=CHAIN               
REMARK 500 IDENTIFIER; SSEQ=SEQUENCE NUMBER; I=INSERTION CODE).                 
REMARK 500                                                                      
REMARK 500 STANDARD TABLE:                                                      
REMARK 500 FORMAT: (10X,I3,1X,A3,1X,A1,I4,A1,3(1X,A4,2X),12X,F5.1)              
REMARK 500                                                                      
REMARK 500 EXPECTED VALUES PROTEIN: ENGH AND HUBER, 1999                        
REMARK 500 EXPECTED VALUES NUCLEIC ACID: CLOWNEY ET AL 1996                     
REMARK 500                                                                      
REMARK 500  M RES CSSEQI ATM1   ATM2   ATM3                                     
REMARK 500    MET F 144   CB  -  CA  -  C   ANGL. DEV. = -31.2 DEGREES          
REMARK 500    GLU F 145   N   -  CA  -  CB  ANGL. DEV. = -23.0 DEGREES          
REMARK 500      A G   4   O3' -  P   -  OP2 ANGL. DEV. =  26.0 DEGREES          
REMARK 500      A G   4   O3' -  P   -  OP1 ANGL. DEV. = -17.8 DEGREES          
REMARK 500    73W H   3   C3' -  O3' -  P   ANGL. DEV. =   8.2 DEGREES          
REMARK 500      U H  19   N3  -  C2  -  O2  ANGL. DEV. =  -4.8 DEGREES          
REMARK 500      U H  19   N3  -  C4  -  O4  ANGL. DEV. =  -5.0 DEGREES          
REMARK 500      U H  19   C5  -  C4  -  O4  ANGL. DEV. =   4.9 DEGREES          
REMARK 500    LYS N 154   CB  -  CG  -  CD  ANGL. DEV. =  16.2 DEGREES          
REMARK 500    73W O   3   C3' -  O3' -  P   ANGL. DEV. =   7.8 DEGREES          
REMARK 500      A O   4   O3' -  P   -  OP2 ANGL. DEV. =  11.7 DEGREES          
REMARK 500      C P   2   C3' -  O3' -  P   ANGL. DEV. =  19.1 DEGREES          
REMARK 500      A P   4   O3' -  P   -  O5' ANGL. DEV. =  15.2 DEGREES          
REMARK 500      U P  19   N3  -  C2  -  O2  ANGL. DEV. =  -4.9 DEGREES          
REMARK 500      U P  19   N3  -  C4  -  O4  ANGL. DEV. =  -5.3 DEGREES          
REMARK 500      U P  19   C5  -  C4  -  O4  ANGL. DEV. =   5.5 DEGREES          
REMARK 500                                                                      
REMARK 500 REMARK: NULL                                                         
REMARK 500                                                                      
REMARK 500 GEOMETRY AND STEREOCHEMISTRY                                         
REMARK 500 SUBTOPIC: TORSION ANGLES                                             
REMARK 500                                                                      
REMARK 500 TORSION ANGLES OUTSIDE THE EXPECTED RAMACHANDRAN REGIONS:            
REMARK 500 (M=MODEL NUMBER; RES=RESIDUE NAME; C=CHAIN IDENTIFIER;               
REMARK 500 SSEQ=SEQUENCE NUMBER; I=INSERTION CODE).                             
REMARK 500                                                                      
REMARK 500 STANDARD TABLE:                                                      
REMARK 500 FORMAT:(10X,I3,1X,A3,1X,A1,I4,A1,4X,F7.2,3X,F7.2)                    
REMARK 500                                                                      
REMARK 500 EXPECTED VALUES: GJ KLEYWEGT AND TA JONES (1996). PHI/PSI-           
REMARK 500 CHOLOGY: RAMACHANDRAN REVISITED. STRUCTURE 4, 1395 - 1400            
REMARK 500                                                                      
REMARK 500  M RES CSSEQI        PSI       PHI                                   
REMARK 500    ASP A 185       74.36     43.09                                   
REMARK 500    THR A 187      -15.15    -47.84                                   
REMARK 500    SER A 451      126.33    -35.13                                   
REMARK 500    PRO A 458       63.09    -63.34                                   
REMARK 500    ALA B 189      -82.25   -100.51                                   
REMARK 500    ALA B 235      -62.47    -94.88                                   
REMARK 500    ALA D 115     -115.62     52.82                                   
REMARK 500    ASN E  82      -79.75   -117.60                                   
REMARK 500    GLN E  83       -3.04     76.04                                   
REMARK 500    ALA E 115     -115.00     47.36                                   
REMARK 500    LYS E 141        4.68    -65.88                                   
REMARK 500    ALA F 115     -111.76     53.08                                   
REMARK 500    PRO I 186     -174.67    -67.63                                   
REMARK 500    PRO I 398       47.03    -80.68                                   
REMARK 500    PRO I 458       66.78    -63.49                                   
REMARK 500    PRO J 186      129.44    -35.42                                   
REMARK 500    ALA J 235      -60.54    -98.57                                   
REMARK 500    LYS K 112       76.76   -119.49                                   
REMARK 500    ALA L 115     -113.77     55.33                                   
REMARK 500    ASN M  43     -116.70     57.05                                   
REMARK 500    ARG N 155      -56.40   -140.47                                   
REMARK 500                                                                      
REMARK 500 REMARK: NULL                                                         
REMARK 500                                                                      
REMARK 500 GEOMETRY AND STEREOCHEMISTRY                                         
REMARK 500 SUBTOPIC: NON-CIS, NON-TRANS                                         
REMARK 500                                                                      
REMARK 500 THE FOLLOWING PEPTIDE BONDS DEVIATE SIGNIFICANTLY FROM BOTH          
REMARK 500 CIS AND TRANS CONFORMATION.  CIS BONDS, IF ANY, ARE LISTED           
REMARK 500 ON CISPEP RECORDS.  TRANS IS DEFINED AS 180 +/- 30 AND               
REMARK 500 CIS IS DEFINED AS 0 +/- 30 DEGREES.                                  
REMARK 500                                 MODEL     OMEGA                      
REMARK 500 ARG A  450     SER A  451                 -115.68                    
REMARK 500 SER A  451     GLU A  452                   35.37                    
REMARK 500 ASP C  114     ALA C  115                 -130.93                    
REMARK 500 ASP K  114     ALA K  115                 -122.34                    
REMARK 500 ASP M  114     ALA M  115                 -131.83                    
REMARK 500 ASP N  114     ALA N  115                 -126.40                    
REMARK 500 VAL N  153     LYS N  154                  147.06                    
REMARK 500                                                                      
REMARK 500 REMARK: NULL                                                         
REMARK 525                                                                      
REMARK 525 SOLVENT                                                              
REMARK 525                                                                      
REMARK 525 THE SOLVENT MOLECULES HAVE CHAIN IDENTIFIERS THAT                    
REMARK 525 INDICATE THE POLYMER CHAIN WITH WHICH THEY ARE MOST                  
REMARK 525 CLOSELY ASSOCIATED. THE REMARK LISTS ALL THE SOLVENT                 
REMARK 525 MOLECULES WHICH ARE MORE THAN 5A AWAY FROM THE                       
REMARK 525 NEAREST POLYMER CHAIN (M = MODEL NUMBER;                             
REMARK 525 RES=RESIDUE NAME; C=CHAIN IDENTIFIER; SSEQ=SEQUENCE                  
REMARK 525 NUMBER; I=INSERTION CODE):                                           
REMARK 525                                                                      
REMARK 525  M RES CSSEQI                                                        
REMARK 525    HOH F 309        DISTANCE =  5.88 ANGSTROMS                       
REMARK 800                                                                      
REMARK 800 SITE                                                                 
REMARK 800 SITE_IDENTIFIER: AC1                                                 
REMARK 800 EVIDENCE_CODE: SOFTWARE                                              
REMARK 800 SITE_DESCRIPTION: binding site for residue EDO A 501                 
REMARK 800                                                                      
REMARK 800 SITE_IDENTIFIER: AC2                                                 
REMARK 800 EVIDENCE_CODE: SOFTWARE                                              
REMARK 800 SITE_DESCRIPTION: binding site for residue EDO E 201                 
REMARK 800                                                                      
REMARK 800 SITE_IDENTIFIER: AC3                                                 
REMARK 800 EVIDENCE_CODE: SOFTWARE                                              
REMARK 800 SITE_DESCRIPTION: binding site for residue EDO F 201                 
REMARK 800                                                                      
REMARK 800 SITE_IDENTIFIER: AC4                                                 
REMARK 800 EVIDENCE_CODE: SOFTWARE                                              
REMARK 800 SITE_DESCRIPTION: binding site for residue EDO H 101                 
REMARK 800                                                                      
REMARK 800 SITE_IDENTIFIER: AC5                                                 
REMARK 800 EVIDENCE_CODE: SOFTWARE                                              
REMARK 800 SITE_DESCRIPTION: binding site for residue EDO I 501                 
REMARK 800                                                                      
REMARK 800 SITE_IDENTIFIER: AC6                                                 
REMARK 800 EVIDENCE_CODE: SOFTWARE                                              
REMARK 800 SITE_DESCRIPTION: binding site for residue EDO I 502                 
REMARK 800                                                                      
REMARK 800 SITE_IDENTIFIER: AC7                                                 
REMARK 800 EVIDENCE_CODE: SOFTWARE                                              
REMARK 800 SITE_DESCRIPTION: binding site for residue EDO I 503                 
REMARK 800                                                                      
REMARK 800 SITE_IDENTIFIER: AC8                                                 
REMARK 800 EVIDENCE_CODE: SOFTWARE                                              
REMARK 800 SITE_DESCRIPTION: binding site for residue EDO I 504                 
REMARK 800                                                                      
REMARK 800 SITE_IDENTIFIER: AC9                                                 
REMARK 800 EVIDENCE_CODE: SOFTWARE                                              
REMARK 800 SITE_DESCRIPTION: binding site for residue EDO I 505                 
REMARK 800                                                                      
REMARK 800 SITE_IDENTIFIER: AD1                                                 
REMARK 800 EVIDENCE_CODE: SOFTWARE                                              
REMARK 800 SITE_DESCRIPTION: binding site for residue EDO J 501                 
DBREF  5T16 A  184   459  UNP    Q02555   RNT1_YEAST     184    459             
DBREF  5T16 B  184   459  UNP    Q02555   RNT1_YEAST     184    459             
DBREF  5T16 C   41   159  UNP    Q02555   RNT1_YEAST      41    159             
DBREF  5T16 D   41   159  UNP    Q02555   RNT1_YEAST      41    159             
DBREF  5T16 E   41   159  UNP    Q02555   RNT1_YEAST      41    159             
DBREF  5T16 F   41   159  UNP    Q02555   RNT1_YEAST      41    159             
DBREF  5T16 G    1    34  PDB    5T16     5T16             1     34             
DBREF  5T16 H    1    34  PDB    5T16     5T16             1     34             
DBREF  5T16 I  184   459  UNP    Q02555   RNT1_YEAST     184    459             
DBREF  5T16 J  184   459  UNP    Q02555   RNT1_YEAST     184    459             
DBREF  5T16 K   41   159  UNP    Q02555   RNT1_YEAST      41    159             
DBREF  5T16 L   41   159  UNP    Q02555   RNT1_YEAST      41    159             
DBREF  5T16 M   41   159  UNP    Q02555   RNT1_YEAST      41    159             
DBREF  5T16 N   41   159  UNP    Q02555   RNT1_YEAST      41    159             
DBREF  5T16 O    1    34  PDB    5T16     5T16             1     34             
DBREF  5T16 P    1    34  PDB    5T16     5T16             1     34             
SEQRES   1 A  276  TYR ASP PRO THR LYS ALA GLY ASP ILE VAL LYS ALA THR          
SEQRES   2 A  276  LYS TRP PRO PRO LYS LEU PRO GLU ILE GLN ASP LEU ALA          
SEQRES   3 A  276  ILE ARG ALA ARG VAL PHE ILE HIS LYS SER THR ILE LYS          
SEQRES   4 A  276  ASP LYS VAL TYR LEU SER GLY SER GLU MET ILE ASN ALA          
SEQRES   5 A  276  HIS ASN GLU ARG LEU GLU PHE LEU GLY ASP SER ILE LEU          
SEQRES   6 A  276  ASN SER VAL MET THR LEU ILE ILE TYR ASN LYS PHE PRO          
SEQRES   7 A  276  ASP TYR SER GLU GLY GLN LEU SER THR LEU ARG MET ASN          
SEQRES   8 A  276  LEU VAL SER ASN GLU GLN ILE LYS GLN TRP SER ILE MET          
SEQRES   9 A  276  TYR ASN PHE HIS GLU LYS LEU LYS THR ASN PHE ASP LEU          
SEQRES  10 A  276  LYS ASP GLU ASN SER ASN PHE GLN ASN GLY LYS LEU LYS          
SEQRES  11 A  276  LEU TYR ALA ASP VAL PHE GLU ALA TYR ILE GLY GLY LEU          
SEQRES  12 A  276  MET GLU ASP ASP PRO ARG ASN ASN LEU PRO LYS ILE ARG          
SEQRES  13 A  276  LYS TRP LEU ARG LYS LEU ALA LYS PRO VAL ILE GLU GLU          
SEQRES  14 A  276  ALA THR ARG ASN GLN VAL ALA LEU GLU LYS THR ASP LYS          
SEQRES  15 A  276  LEU ASP MET ASN ALA LYS ARG GLN LEU TYR SER LEU ILE          
SEQRES  16 A  276  GLY TYR ALA SER LEU ARG LEU HIS TYR VAL THR VAL LYS          
SEQRES  17 A  276  LYS PRO THR ALA VAL ASP PRO ASN SER ILE VAL GLU CYS          
SEQRES  18 A  276  ARG VAL GLY ASP GLY THR VAL LEU GLY THR GLY VAL GLY          
SEQRES  19 A  276  ARG ASN ILE LYS ILE ALA GLY ILE ARG ALA ALA GLU ASN          
SEQRES  20 A  276  ALA LEU ARG ASP LYS LYS MET LEU ASP PHE TYR ALA LYS          
SEQRES  21 A  276  GLN ARG ALA ALA ILE PRO ARG SER GLU SER VAL LEU LYS          
SEQRES  22 A  276  ASP PRO SER                                                  
SEQRES   1 B  276  TYR ASP PRO THR LYS ALA GLY ASP ILE VAL LYS ALA THR          
SEQRES   2 B  276  LYS TRP PRO PRO LYS LEU PRO GLU ILE GLN ASP LEU ALA          
SEQRES   3 B  276  ILE ARG ALA ARG VAL PHE ILE HIS LYS SER THR ILE LYS          
SEQRES   4 B  276  ASP LYS VAL TYR LEU SER GLY SER GLU MET ILE ASN ALA          
SEQRES   5 B  276  HIS ASN GLU ARG LEU GLU PHE LEU GLY ASP SER ILE LEU          
SEQRES   6 B  276  ASN SER VAL MET THR LEU ILE ILE TYR ASN LYS PHE PRO          
SEQRES   7 B  276  ASP TYR SER GLU GLY GLN LEU SER THR LEU ARG MET ASN          
SEQRES   8 B  276  LEU VAL SER ASN GLU GLN ILE LYS GLN TRP SER ILE MET          
SEQRES   9 B  276  TYR ASN PHE HIS GLU LYS LEU LYS THR ASN PHE ASP LEU          
SEQRES  10 B  276  LYS ASP GLU ASN SER ASN PHE GLN ASN GLY LYS LEU LYS          
SEQRES  11 B  276  LEU TYR ALA ASP VAL PHE GLU ALA TYR ILE GLY GLY LEU          
SEQRES  12 B  276  MET GLU ASP ASP PRO ARG ASN ASN LEU PRO LYS ILE ARG          
SEQRES  13 B  276  LYS TRP LEU ARG LYS LEU ALA LYS PRO VAL ILE GLU GLU          
SEQRES  14 B  276  ALA THR ARG ASN GLN VAL ALA LEU GLU LYS THR ASP LYS          
SEQRES  15 B  276  LEU ASP MET ASN ALA LYS ARG GLN LEU TYR SER LEU ILE          
SEQRES  16 B  276  GLY TYR ALA SER LEU ARG LEU HIS TYR VAL THR VAL LYS          
SEQRES  17 B  276  LYS PRO THR ALA VAL ASP PRO ASN SER ILE VAL GLU CYS          
SEQRES  18 B  276  ARG VAL GLY ASP GLY THR VAL LEU GLY THR GLY VAL GLY          
SEQRES  19 B  276  ARG ASN ILE LYS ILE ALA GLY ILE ARG ALA ALA GLU ASN          
SEQRES  20 B  276  ALA LEU ARG ASP LYS LYS MET LEU ASP PHE TYR ALA LYS          
SEQRES  21 B  276  GLN ARG ALA ALA ILE PRO ARG SER GLU SER VAL LEU LYS          
SEQRES  22 B  276  ASP PRO SER                                                  
SEQRES   1 C  119  ILE SER ASN TYR LYS TYR LEU GLU VAL ILE GLN LEU GLU          
SEQRES   2 C  119  HIS ALA VAL THR LYS LEU VAL GLU SER TYR ASN LYS ILE          
SEQRES   3 C  119  ILE GLU LEU SER PRO ASN LEU VAL ALA TYR ASN GLU ALA          
SEQRES   4 C  119  VAL ASN ASN GLN ASP ARG VAL PRO VAL GLN ILE LEU PRO          
SEQRES   5 C  119  SER LEU SER ARG TYR GLN LEU LYS LEU ALA ALA GLU LEU          
SEQRES   6 C  119  LYS THR LEU HIS ASP LEU LYS LYS ASP ALA ILE LEU THR          
SEQRES   7 C  119  GLU ILE THR ASP TYR GLU ASN GLU PHE ASP THR GLU GLN          
SEQRES   8 C  119  LYS GLN PRO ILE LEU GLN GLU ILE SER LYS ALA ASP MET          
SEQRES   9 C  119  GLU LYS LEU GLU LYS LEU GLU GLN VAL LYS ARG GLU LYS          
SEQRES  10 C  119  ARG GLU                                                      
SEQRES   1 D  119  ILE SER ASN TYR LYS TYR LEU GLU VAL ILE GLN LEU GLU          
SEQRES   2 D  119  HIS ALA VAL THR LYS LEU VAL GLU SER TYR ASN LYS ILE          
SEQRES   3 D  119  ILE GLU LEU SER PRO ASN LEU VAL ALA TYR ASN GLU ALA          
SEQRES   4 D  119  VAL ASN ASN GLN ASP ARG VAL PRO VAL GLN ILE LEU PRO          
SEQRES   5 D  119  SER LEU SER ARG TYR GLN LEU LYS LEU ALA ALA GLU LEU          
SEQRES   6 D  119  LYS THR LEU HIS ASP LEU LYS LYS ASP ALA ILE LEU THR          
SEQRES   7 D  119  GLU ILE THR ASP TYR GLU ASN GLU PHE ASP THR GLU GLN          
SEQRES   8 D  119  LYS GLN PRO ILE LEU GLN GLU ILE SER LYS ALA ASP MET          
SEQRES   9 D  119  GLU LYS LEU GLU LYS LEU GLU GLN VAL LYS ARG GLU LYS          
SEQRES  10 D  119  ARG GLU                                                      
SEQRES   1 E  119  ILE SER ASN TYR LYS TYR LEU GLU VAL ILE GLN LEU GLU          
SEQRES   2 E  119  HIS ALA VAL THR LYS LEU VAL GLU SER TYR ASN LYS ILE          
SEQRES   3 E  119  ILE GLU LEU SER PRO ASN LEU VAL ALA TYR ASN GLU ALA          
SEQRES   4 E  119  VAL ASN ASN GLN ASP ARG VAL PRO VAL GLN ILE LEU PRO          
SEQRES   5 E  119  SER LEU SER ARG TYR GLN LEU LYS LEU ALA ALA GLU LEU          
SEQRES   6 E  119  LYS THR LEU HIS ASP LEU LYS LYS ASP ALA ILE LEU THR          
SEQRES   7 E  119  GLU ILE THR ASP TYR GLU ASN GLU PHE ASP THR GLU GLN          
SEQRES   8 E  119  LYS GLN PRO ILE LEU GLN GLU ILE SER LYS ALA ASP MET          
SEQRES   9 E  119  GLU LYS LEU GLU LYS LEU GLU GLN VAL LYS ARG GLU LYS          
SEQRES  10 E  119  ARG GLU                                                      
SEQRES   1 F  119  ILE SER ASN TYR LYS TYR LEU GLU VAL ILE GLN LEU GLU          
SEQRES   2 F  119  HIS ALA VAL THR LYS LEU VAL GLU SER TYR ASN LYS ILE          
SEQRES   3 F  119  ILE GLU LEU SER PRO ASN LEU VAL ALA TYR ASN GLU ALA          
SEQRES   4 F  119  VAL ASN ASN GLN ASP ARG VAL PRO VAL GLN ILE LEU PRO          
SEQRES   5 F  119  SER LEU SER ARG TYR GLN LEU LYS LEU ALA ALA GLU LEU          
SEQRES   6 F  119  LYS THR LEU HIS ASP LEU LYS LYS ASP ALA ILE LEU THR          
SEQRES   7 F  119  GLU ILE THR ASP TYR GLU ASN GLU PHE ASP THR GLU GLN          
SEQRES   8 F  119  LYS GLN PRO ILE LEU GLN GLU ILE SER LYS ALA ASP MET          
SEQRES   9 F  119  GLU LYS LEU GLU LYS LEU GLU GLN VAL LYS ARG GLU LYS          
SEQRES  10 F  119  ARG GLU                                                      
SEQRES   1 G   34    G   C 73W   A   U   G   U   C   A   U   G   U   C          
SEQRES   2 G   34    A   U   G   A   G   U   C   C   A   U   G   G   C          
SEQRES   3 G   34    A   U   G   G   C   A   U   G                              
SEQRES   1 H   34    G   C 73W   A   U   G   U   C   A   U   G   U   C          
SEQRES   2 H   34    A   U   G   A   G   U   C   C   A   U   G   G   C          
SEQRES   3 H   34    A   U   G   G   C   A   U   G                              
SEQRES   1 I  276  TYR ASP PRO THR LYS ALA GLY ASP ILE VAL LYS ALA THR          
SEQRES   2 I  276  LYS TRP PRO PRO LYS LEU PRO GLU ILE GLN ASP LEU ALA          
SEQRES   3 I  276  ILE ARG ALA ARG VAL PHE ILE HIS LYS SER THR ILE LYS          
SEQRES   4 I  276  ASP LYS VAL TYR LEU SER GLY SER GLU MET ILE ASN ALA          
SEQRES   5 I  276  HIS ASN GLU ARG LEU GLU PHE LEU GLY ASP SER ILE LEU          
SEQRES   6 I  276  ASN SER VAL MET THR LEU ILE ILE TYR ASN LYS PHE PRO          
SEQRES   7 I  276  ASP TYR SER GLU GLY GLN LEU SER THR LEU ARG MET ASN          
SEQRES   8 I  276  LEU VAL SER ASN GLU GLN ILE LYS GLN TRP SER ILE MET          
SEQRES   9 I  276  TYR ASN PHE HIS GLU LYS LEU LYS THR ASN PHE ASP LEU          
SEQRES  10 I  276  LYS ASP GLU ASN SER ASN PHE GLN ASN GLY LYS LEU LYS          
SEQRES  11 I  276  LEU TYR ALA ASP VAL PHE GLU ALA TYR ILE GLY GLY LEU          
SEQRES  12 I  276  MET GLU ASP ASP PRO ARG ASN ASN LEU PRO LYS ILE ARG          
SEQRES  13 I  276  LYS TRP LEU ARG LYS LEU ALA LYS PRO VAL ILE GLU GLU          
SEQRES  14 I  276  ALA THR ARG ASN GLN VAL ALA LEU GLU LYS THR ASP LYS          
SEQRES  15 I  276  LEU ASP MET ASN ALA LYS ARG GLN LEU TYR SER LEU ILE          
SEQRES  16 I  276  GLY TYR ALA SER LEU ARG LEU HIS TYR VAL THR VAL LYS          
SEQRES  17 I  276  LYS PRO THR ALA VAL ASP PRO ASN SER ILE VAL GLU CYS          
SEQRES  18 I  276  ARG VAL GLY ASP GLY THR VAL LEU GLY THR GLY VAL GLY          
SEQRES  19 I  276  ARG ASN ILE LYS ILE ALA GLY ILE ARG ALA ALA GLU ASN          
SEQRES  20 I  276  ALA LEU ARG ASP LYS LYS MET LEU ASP PHE TYR ALA LYS          
SEQRES  21 I  276  GLN ARG ALA ALA ILE PRO ARG SER GLU SER VAL LEU LYS          
SEQRES  22 I  276  ASP PRO SER                                                  
SEQRES   1 J  276  TYR ASP PRO THR LYS ALA GLY ASP ILE VAL LYS ALA THR          
SEQRES   2 J  276  LYS TRP PRO PRO LYS LEU PRO GLU ILE GLN ASP LEU ALA          
SEQRES   3 J  276  ILE ARG ALA ARG VAL PHE ILE HIS LYS SER THR ILE LYS          
SEQRES   4 J  276  ASP LYS VAL TYR LEU SER GLY SER GLU MET ILE ASN ALA          
SEQRES   5 J  276  HIS ASN GLU ARG LEU GLU PHE LEU GLY ASP SER ILE LEU          
SEQRES   6 J  276  ASN SER VAL MET THR LEU ILE ILE TYR ASN LYS PHE PRO          
SEQRES   7 J  276  ASP TYR SER GLU GLY GLN LEU SER THR LEU ARG MET ASN          
SEQRES   8 J  276  LEU VAL SER ASN GLU GLN ILE LYS GLN TRP SER ILE MET          
SEQRES   9 J  276  TYR ASN PHE HIS GLU LYS LEU LYS THR ASN PHE ASP LEU          
SEQRES  10 J  276  LYS ASP GLU ASN SER ASN PHE GLN ASN GLY LYS LEU LYS          
SEQRES  11 J  276  LEU TYR ALA ASP VAL PHE GLU ALA TYR ILE GLY GLY LEU          
SEQRES  12 J  276  MET GLU ASP ASP PRO ARG ASN ASN LEU PRO LYS ILE ARG          
SEQRES  13 J  276  LYS TRP LEU ARG LYS LEU ALA LYS PRO VAL ILE GLU GLU          
SEQRES  14 J  276  ALA THR ARG ASN GLN VAL ALA LEU GLU LYS THR ASP LYS          
SEQRES  15 J  276  LEU ASP MET ASN ALA LYS ARG GLN LEU TYR SER LEU ILE          
SEQRES  16 J  276  GLY TYR ALA SER LEU ARG LEU HIS TYR VAL THR VAL LYS          
SEQRES  17 J  276  LYS PRO THR ALA VAL ASP PRO ASN SER ILE VAL GLU CYS          
SEQRES  18 J  276  ARG VAL GLY ASP GLY THR VAL LEU GLY THR GLY VAL GLY          
SEQRES  19 J  276  ARG ASN ILE LYS ILE ALA GLY ILE ARG ALA ALA GLU ASN          
SEQRES  20 J  276  ALA LEU ARG ASP LYS LYS MET LEU ASP PHE TYR ALA LYS          
SEQRES  21 J  276  GLN ARG ALA ALA ILE PRO ARG SER GLU SER VAL LEU LYS          
SEQRES  22 J  276  ASP PRO SER                                                  
SEQRES   1 K  119  ILE SER ASN TYR LYS TYR LEU GLU VAL ILE GLN LEU GLU          
SEQRES   2 K  119  HIS ALA VAL THR LYS LEU VAL GLU SER TYR ASN LYS ILE          
SEQRES   3 K  119  ILE GLU LEU SER PRO ASN LEU VAL ALA TYR ASN GLU ALA          
SEQRES   4 K  119  VAL ASN ASN GLN ASP ARG VAL PRO VAL GLN ILE LEU PRO          
SEQRES   5 K  119  SER LEU SER ARG TYR GLN LEU LYS LEU ALA ALA GLU LEU          
SEQRES   6 K  119  LYS THR LEU HIS ASP LEU LYS LYS ASP ALA ILE LEU THR          
SEQRES   7 K  119  GLU ILE THR ASP TYR GLU ASN GLU PHE ASP THR GLU GLN          
SEQRES   8 K  119  LYS GLN PRO ILE LEU GLN GLU ILE SER LYS ALA ASP MET          
SEQRES   9 K  119  GLU LYS LEU GLU LYS LEU GLU GLN VAL LYS ARG GLU LYS          
SEQRES  10 K  119  ARG GLU                                                      
SEQRES   1 L  119  ILE SER ASN TYR LYS TYR LEU GLU VAL ILE GLN LEU GLU          
SEQRES   2 L  119  HIS ALA VAL THR LYS LEU VAL GLU SER TYR ASN LYS ILE          
SEQRES   3 L  119  ILE GLU LEU SER PRO ASN LEU VAL ALA TYR ASN GLU ALA          
SEQRES   4 L  119  VAL ASN ASN GLN ASP ARG VAL PRO VAL GLN ILE LEU PRO          
SEQRES   5 L  119  SER LEU SER ARG TYR GLN LEU LYS LEU ALA ALA GLU LEU          
SEQRES   6 L  119  LYS THR LEU HIS ASP LEU LYS LYS ASP ALA ILE LEU THR          
SEQRES   7 L  119  GLU ILE THR ASP TYR GLU ASN GLU PHE ASP THR GLU GLN          
SEQRES   8 L  119  LYS GLN PRO ILE LEU GLN GLU ILE SER LYS ALA ASP MET          
SEQRES   9 L  119  GLU LYS LEU GLU LYS LEU GLU GLN VAL LYS ARG GLU LYS          
SEQRES  10 L  119  ARG GLU                                                      
SEQRES   1 M  119  ILE SER ASN TYR LYS TYR LEU GLU VAL ILE GLN LEU GLU          
SEQRES   2 M  119  HIS ALA VAL THR LYS LEU VAL GLU SER TYR ASN LYS ILE          
SEQRES   3 M  119  ILE GLU LEU SER PRO ASN LEU VAL ALA TYR ASN GLU ALA          
SEQRES   4 M  119  VAL ASN ASN GLN ASP ARG VAL PRO VAL GLN ILE LEU PRO          
SEQRES   5 M  119  SER LEU SER ARG TYR GLN LEU LYS LEU ALA ALA GLU LEU          
SEQRES   6 M  119  LYS THR LEU HIS ASP LEU LYS LYS ASP ALA ILE LEU THR          
SEQRES   7 M  119  GLU ILE THR ASP TYR GLU ASN GLU PHE ASP THR GLU GLN          
SEQRES   8 M  119  LYS GLN PRO ILE LEU GLN GLU ILE SER LYS ALA ASP MET          
SEQRES   9 M  119  GLU LYS LEU GLU LYS LEU GLU GLN VAL LYS ARG GLU LYS          
SEQRES  10 M  119  ARG GLU                                                      
SEQRES   1 N  119  ILE SER ASN TYR LYS TYR LEU GLU VAL ILE GLN LEU GLU          
SEQRES   2 N  119  HIS ALA VAL THR LYS LEU VAL GLU SER TYR ASN LYS ILE          
SEQRES   3 N  119  ILE GLU LEU SER PRO ASN LEU VAL ALA TYR ASN GLU ALA          
SEQRES   4 N  119  VAL ASN ASN GLN ASP ARG VAL PRO VAL GLN ILE LEU PRO          
SEQRES   5 N  119  SER LEU SER ARG TYR GLN LEU LYS LEU ALA ALA GLU LEU          
SEQRES   6 N  119  LYS THR LEU HIS ASP LEU LYS LYS ASP ALA ILE LEU THR          
SEQRES   7 N  119  GLU ILE THR ASP TYR GLU ASN GLU PHE ASP THR GLU GLN          
SEQRES   8 N  119  LYS GLN PRO ILE LEU GLN GLU ILE SER LYS ALA ASP MET          
SEQRES   9 N  119  GLU LYS LEU GLU LYS LEU GLU GLN VAL LYS ARG GLU LYS          
SEQRES  10 N  119  ARG GLU                                                      
SEQRES   1 O   34    G   C 73W   A   U   G   U   C   A   U   G   U   C          
SEQRES   2 O   34    A   U   G   A   G   U   C   C   A   U   G   G   C          
SEQRES   3 O   34    A   U   G   G   C   A   U   G                              
SEQRES   1 P   34    G   C 73W   A   U   G   U   C   A   U   G   U   C          
SEQRES   2 P   34    A   U   G   A   G   U   C   C   A   U   G   G   C          
SEQRES   3 P   34    A   U   G   G   C   A   U   G                              
HET    73W  G   3      20                                                       
HET    73W  H   3      20                                                       
HET    73W  O   3      20                                                       
HET    73W  P   3      20                                                       
HET    EDO  A 501       4                                                       
HET    EDO  E 201       4                                                       
HET    EDO  F 201       4                                                       
HET    EDO  H 101       4                                                       
HET    EDO  I 501       4                                                       
HET    EDO  I 502       4                                                       
HET    EDO  I 503       4                                                       
HET    EDO  I 504       4                                                       
HET    EDO  I 505       4                                                       
HET    EDO  J 501       4                                                       
HETNAM     73W 5'-O-[(DITHIOPHOSPHONO)]CYTIDINE                                 
HETNAM     EDO 1,2-ETHANEDIOL                                                   
HETSYN     EDO ETHYLENE GLYCOL                                                  
FORMUL   7  73W    4(C9 H14 N3 O6 P S2)                                         
FORMUL  17  EDO    10(C2 H6 O2)                                                 
FORMUL  27  HOH   *358(H2 O)                                                    
HELIX    1   1 LEU A  208  PHE A  215  1                                   8
HELIX    2   2 LYS A  218  THR A  220  1                                   3
HELIX    3   3 GLY A  229  ILE A  233  1                                   5
HELIX    4   4 GLU A  238  LYS A  259  1                                  22
HELIX    5   5 GLU A  265  VAL A  276  1                                  12
HELIX    6   6 ASN A  278  TYR A  288  1                                  11
HELIX    7   7 PHE A  290  LYS A  293  1                                   4
HELIX    8   8 LYS A  313  ASP A  329  1                                  17
HELIX    9   9 PRO A  331  ASN A  356  1                                  26
HELIX   10  10 ALA A  370  ILE A  378  1                                   9
HELIX   11  11 ALA A  381  LEU A  383  1                                   3
HELIX   12  12 ILE A  420  ARG A  433  1                                  14
HELIX   13  13 LYS A  435  ALA A  447  1                                  13
HELIX   14  14 LEU B  208  PHE B  215  1                                   8
HELIX   15  15 LYS B  218  THR B  220  1                                   3
HELIX   16  16 GLY B  229  ILE B  233  1                                   5
HELIX   17  17 GLU B  238  LYS B  259  1                                  22
HELIX   18  18 GLU B  265  VAL B  276  1                                  12
HELIX   19  19 ASN B  278  TYR B  288  1                                  11
HELIX   20  20 PHE B  290  LYS B  293  1                                   4
HELIX   21  21 ASN B  306  GLN B  308  1                                   3
HELIX   22  22 LYS B  313  ASP B  329  1                                  17
HELIX   23  23 PRO B  331  ARG B  355  1                                  25
HELIX   24  24 ALA B  370  ILE B  378  1                                   9
HELIX   25  25 ALA B  381  LEU B  383  1                                   3
HELIX   26  26 ILE B  420  ARG B  433  1                                  14
HELIX   27  27 LYS B  435  ALA B  447  1                                  13
HELIX   28  28 ARG B  450  SER B  453  1                                   4
HELIX   29  29 TYR C   46  LEU C   69  1                                  24
HELIX   30  30 LEU C   73  ASN C   81  1                                   9
HELIX   31  31 GLN C   83  ARG C   85  1                                   3
HELIX   32  32 VAL C   88  SER C   95  1                                   8
HELIX   33  33 TYR C   97  ASP C  110  1                                  14
HELIX   34  34 ILE C  116  GLU C  126  1                                  11
HELIX   35  35 LYS C  141  GLN C  152  1                                  12
HELIX   36  36 TYR D   46  LEU D   69  1                                  24
HELIX   37  37 LEU D   73  ASN D   81  1                                   9
HELIX   38  38 VAL D   88  SER D   95  1                                   8
HELIX   39  39 TYR D   97  LEU D  111  1                                  15
HELIX   40  40 ALA D  115  GLU D  126  1                                  12
HELIX   41  41 LYS D  141  LYS D  157  1                                  17
SHEET    1   1 1 HIS A 386  LYS A 391  0
SHEET    2   2 1 SER A 400  ARG A 405  0
SHEET    3   3 1 VAL A 411  GLY A 417  0
SHEET    4   4 1 HIS B 386  LYS B 391  0
SHEET    5   5 1 SER B 400  ARG B 405  0
SHEET    6   6 1 VAL B 411  GLY B 417  0
LINK         O3'   C G   2                 P   73W G   3     1555   1555  1.58  
LINK         O3' 73W G   3                 P     A G   4     1555   1555  1.58  
LINK         O3'   C H   2                 P   73W H   3     1555   1555  1.58  
LINK         O3' 73W H   3                 P     A H   4     1555   1555  1.58  
LINK         O3'   C O   2                 P   73W O   3     1555   1555  1.58  
LINK         O3' 73W O   3                 P     A O   4     1555   1555  1.59  
LINK         O3'   C P   2                 P   73W P   3     1555   1555  1.58  
LINK         O3' 73W P   3                 P     A P   4     1555   1555  1.58  
CISPEP   1 TYR A  184    ASP A  185          0        26.33                     
CISPEP   2 TRP A  198    PRO A  199          0        -6.49                     
CISPEP   3 TRP B  198    PRO B  199          0        -3.76                     
CISPEP   4 ASP I  185    PRO I  186          0       -13.45                     
CISPEP   5 TRP I  198    PRO I  199          0        -6.13                     
CISPEP   6 TRP J  198    PRO J  199          0        -4.92                     
SITE     1 AC1  1 TYR A 226                                                     
SITE     1 AC2  2 ARG E  85  ASN F  43                                          
SITE     1 AC3  4 LYS E 113  ALA E 115  ILE F 116  GLU F 138                    
SITE     1 AC4  5 PHE A 298  SER A 305  ASN A 306    G H  11                    
SITE     2 AC4  5   U H  12                                                     
SITE     1 AC5  4 ARG I 213  ASN I 234  HIS I 236  ARG I 239                    
SITE     1 AC6  3 SER I 250  LEU I 254  ARG I 339                               
SITE     1 AC7  3 ARG I 239  GLU I 328  HOH I 641                               
SITE     1 AC8  3 TYR I 226  SER I 228  HOH N 201                               
SITE     1 AC9  1 ASP I 408                                                     
SITE     1 AD1  3 THR J 394  ALA J 395  VAL J 396                               
CRYST1   62.037  164.065  176.855  90.00  96.78  90.00 P 1 21 1     16          
ORIGX1      1.000000  0.000000  0.000000        0.00000                         
ORIGX2      0.000000  1.000000  0.000000        0.00000                         
ORIGX3      0.000000  0.000000  1.000000        0.00000                         
SCALE1      0.016119  0.000000  0.001917        0.00000                         
SCALE2      0.000000  0.006095  0.000000        0.00000                         
SCALE3      0.000000  0.000000  0.005694        0.00000                         
MODEL        1_5T16
ATOM      1  N   TYR A 184      35.275 -13.792  53.623  1.00 84.64           N
ATOM      2  CA  TYR A 184      34.989 -14.545  54.858  1.00 84.90           C
ATOM      3  C   TYR A 184      34.226 -15.873  54.644  1.00 85.52           C
ATOM      4  O   TYR A 184      33.018 -15.953  54.928  1.00 81.70           O
ATOM      5  CB  TYR A 184      34.298 -13.663  55.893  1.00 82.57           C
ATOM      6  CG  TYR A 184      35.294 -12.723  56.528  1.00 79.76           C
ATOM      7  CD1 TYR A 184      36.580 -12.592  55.996  1.00 78.05           C
ATOM      8  CD2 TYR A 184      34.982 -12.016  57.681  1.00 79.42           C
ATOM      9  CE1 TYR A 184      37.506 -11.756  56.563  1.00 80.00           C
ATOM     10  CE2 TYR A 184      35.907 -11.174  58.262  1.00 80.72           C
ATOM     11  CZ  TYR A 184      37.167 -11.050  57.698  1.00 81.53           C
ATOM     12  OH  TYR A 184      38.102 -10.214  58.268  1.00 87.09           O
ATOM     13  N   ASP A 185      34.935 -16.926  54.196  1.00 82.32           N
ATOM     14  CA  ASP A 185      36.395 -17.120  54.406  1.00 88.34           C
ATOM     15  C   ASP A 185      36.775 -16.754  55.879  1.00 92.19           C
ATOM     16  O   ASP A 185      37.369 -15.674  56.123  1.00 90.99           O
ATOM     17  CB  ASP A 185      37.228 -16.300  53.363  1.00 92.19           C
ATOM     18  CG  ASP A 185      38.756 -16.500  53.484  1.00 86.84           C
ATOM     19  OD1 ASP A 185      39.213 -17.671  53.387  1.00 82.31           O
ATOM     20  OD2 ASP A 185      39.482 -15.473  53.653  1.00 74.07           O
ATOM     21  N   PRO A 186      36.423 -17.637  56.860  1.00 90.50           N
ATOM     22  CA  PRO A 186      36.588 -17.279  58.287  1.00 84.48           C
ATOM     23  C   PRO A 186      38.025 -16.812  58.554  1.00 89.59           C
ATOM     24  O   PRO A 186      38.981 -17.498  58.152  1.00 88.87           O
ATOM     25  CB  PRO A 186      36.283 -18.593  59.034  1.00 81.47           C
ATOM     26  CG  PRO A 186      36.557 -19.691  58.029  1.00 76.97           C
ATOM     27  CD  PRO A 186      36.172 -19.086  56.678  1.00 84.04           C
ATOM     28  N   THR A 187      38.180 -15.664  59.206  1.00 86.40           N
ATOM     29  CA  THR A 187      39.504 -15.161  59.596  1.00 84.31           C
ATOM     30  C   THR A 187      40.456 -16.160  60.290  1.00 80.74           C
ATOM     31  O   THR A 187      41.655 -15.894  60.391  1.00 75.44           O
ATOM     32  CB  THR A 187      39.340 -13.927  60.502  1.00 86.54           C
ATOM     33  OG1 THR A 187      38.097 -14.022  61.217  1.00 83.71           O
ATOM     34  CG2 THR A 187      39.353 -12.654  59.660  1.00 86.08           C
ATOM     35  N   LYS A 188      39.929 -17.292  60.765  1.00 82.40           N
ATOM     36  CA  LYS A 188      40.776 -18.397  61.216  1.00 76.76           C
ATOM     37  C   LYS A 188      41.528 -19.023  60.023  1.00 76.27           C
ATOM     38  O   LYS A 188      42.602 -19.589  60.217  1.00 71.97           O
ATOM     39  CB  LYS A 188      39.951 -19.454  61.967  1.00 66.12           C
ATOM     40  CG  LYS A 188      39.169 -20.409  61.063  1.00 74.69           C
ATOM     41  CD  LYS A 188      38.246 -21.365  61.847  1.00 76.80           C
ATOM     42  CE  LYS A 188      39.004 -22.239  62.830  1.00 60.64           C
ATOM     43  NZ  LYS A 188      40.044 -23.028  62.138  1.00 66.26           N
ATOM     44  N   ALA A 189      41.001 -18.893  58.796  1.00 80.27           N
ATOM     45  CA  ALA A 189      41.628 -19.528  57.610  1.00 78.39           C
ATOM     46  C   ALA A 189      42.680 -18.583  57.020  1.00 78.81           C
ATOM     47  O   ALA A 189      42.832 -17.450  57.493  1.00 79.98           O
ATOM     48  CB  ALA A 189      40.581 -19.915  56.542  1.00 73.24           C
ATOM     49  N   GLY A 190      43.360 -19.007  55.958  1.00 78.59           N
ATOM     50  CA  GLY A 190      44.603 -18.352  55.553  1.00 78.33           C
ATOM     51  C   GLY A 190      44.623 -16.876  55.154  1.00 76.98           C
ATOM     52  O   GLY A 190      45.713 -16.298  55.024  1.00 71.70           O
ATOM     53  N   ASP A 191      43.460 -16.242  54.971  1.00 80.16           N
ATOM     54  CA  ASP A 191      43.477 -14.791  54.731  1.00 79.94           C
ATOM     55  C   ASP A 191      42.898 -14.028  55.934  1.00 76.73           C
ATOM     56  O   ASP A 191      41.709 -13.692  56.017  1.00 72.98           O
ATOM     57  CB  ASP A 191      42.736 -14.467  53.439  1.00 76.99           C
ATOM     58  CG  ASP A 191      43.414 -15.091  52.223  1.00 84.21           C
ATOM     59  OD1 ASP A 191      44.156 -16.091  52.411  1.00 77.46           O
ATOM     60  OD2 ASP A 191      43.236 -14.561  51.093  1.00 92.56           O
ATOM     61  N   ILE A 192      43.845 -13.668  56.793  1.00 79.05           N
ATOM     62  CA  ILE A 192      43.617 -13.096  58.105  1.00 75.36           C
ATOM     63  C   ILE A 192      43.395 -11.599  58.101  1.00 77.95           C
ATOM     64  O   ILE A 192      42.464 -11.068  58.709  1.00 81.73           O
ATOM     65  CB  ILE A 192      44.852 -13.365  59.004  1.00 73.22           C
ATOM     66  CG1 ILE A 192      45.397 -14.773  58.809  1.00 66.54           C
ATOM     67  CG2 ILE A 192      44.529 -13.098  60.456  1.00 73.41           C
ATOM     68  CD1 ILE A 192      44.488 -15.775  59.371  1.00 75.93           C
ATOM     69  N   VAL A 193      44.255 -10.946  57.336  1.00 79.49           N
ATOM     70  CA  VAL A 193      44.363  -9.502  57.284  1.00 77.67           C
ATOM     71  C   VAL A 193      43.374  -8.896  56.274  1.00 77.43           C
ATOM     72  O   VAL A 193      43.451  -7.714  55.935  1.00 81.36           O
ATOM     73  CB  VAL A 193      45.840  -9.091  56.989  1.00 69.11           C
ATOM     74  CG1 VAL A 193      46.716  -9.554  58.124  1.00 58.67           C
ATOM     75  CG2 VAL A 193      46.342  -9.663  55.662  1.00 62.77           C
ATOM     76  N   LYS A 194      42.458  -9.719  55.775  1.00 75.90           N
ATOM     77  CA  LYS A 194      41.448  -9.226  54.854  1.00 74.77           C
ATOM     78  C   LYS A 194      40.503  -8.307  55.640  1.00 79.19           C
ATOM     79  O   LYS A 194      40.297  -8.504  56.847  1.00 77.05           O
ATOM     80  CB  LYS A 194      40.681 -10.391  54.227  1.00 71.48           C
ATOM     81  CG  LYS A 194      41.234 -10.831  52.899  1.00 66.54           C
ATOM     82  CD  LYS A 194      40.271 -11.750  52.199  1.00 72.05           C
ATOM     83  CE  LYS A 194      40.850 -12.220  50.877  1.00 79.60           C
ATOM     84  NZ  LYS A 194      39.845 -13.013  50.102  1.00 84.63           N
ATOM     85  N   ALA A 195      39.974  -7.284  54.963  1.00 79.19           N
ATOM     86  CA  ALA A 195      39.041  -6.323  55.570  1.00 79.67           C
ATOM     87  C   ALA A 195      37.812  -7.046  56.159  1.00 81.62           C
ATOM     88  O   ALA A 195      37.403  -8.114  55.669  1.00 78.20           O
ATOM     89  CB  ALA A 195      38.613  -5.275  54.555  1.00 69.51           C
ATOM     90  N   THR A 196      37.251  -6.491  57.231  1.00 74.91           N
ATOM     91  CA  THR A 196      36.180  -7.177  57.947  1.00 80.44           C
ATOM     92  C   THR A 196      34.791  -6.856  57.375  1.00 80.98           C
ATOM     93  O   THR A 196      34.544  -5.749  56.873  1.00 75.12           O
ATOM     94  CB  THR A 196      36.191  -6.840  59.459  1.00 79.28           C
ATOM     95  OG1 THR A 196      35.241  -7.679  60.141  1.00 79.45           O
ATOM     96  CG2 THR A 196      35.862  -5.352  59.696  1.00 70.28           C
ATOM     97  N   LYS A 197      33.895  -7.847  57.458  1.00 79.55           N
ATOM     98  CA  LYS A 197      32.529  -7.712  56.951  1.00 80.62           C
ATOM     99  C   LYS A 197      31.620  -6.935  57.925  1.00 77.21           C
ATOM    100  O   LYS A 197      30.432  -6.702  57.646  1.00 71.17           O
ATOM    101  CB  LYS A 197      31.915  -9.108  56.732  1.00 78.41           C
ATOM    102  CG  LYS A 197      31.970  -9.737  55.331  1.00 72.95           C
ATOM    103  CD  LYS A 197      30.958 -10.912  55.269  1.00 71.39           C
ATOM    104  CE  LYS A 197      29.810 -10.692  56.298  1.00 80.04           C
ATOM    105  NZ  LYS A 197      28.593 -11.557  56.182  1.00 78.18           N
ATOM    106  N   TRP A 198      32.193  -6.505  59.045  1.00 72.50           N
ATOM    107  CA  TRP A 198      31.396  -5.969  60.130  1.00 67.46           C
ATOM    108  C   TRP A 198      31.793  -4.555  60.524  1.00 68.23           C
ATOM    109  O   TRP A 198      32.986  -4.246  60.557  1.00 76.10           O
ATOM    110  CB  TRP A 198      31.543  -6.915  61.319  1.00 64.11           C
ATOM    111  CG  TRP A 198      30.467  -6.810  62.312  1.00 66.08           C
ATOM    112  CD1 TRP A 198      30.556  -6.316  63.580  1.00 68.78           C
ATOM    113  CD2 TRP A 198      29.103  -7.177  62.115  1.00 62.56           C
ATOM    114  NE1 TRP A 198      29.327  -6.377  64.197  1.00 62.65           N
ATOM    115  CE2 TRP A 198      28.419  -6.900  63.315  1.00 62.04           C
ATOM    116  CE3 TRP A 198      28.393  -7.720  61.041  1.00 62.94           C
ATOM    117  CZ2 TRP A 198      27.057  -7.149  63.471  1.00 59.17           C
ATOM    118  CZ3 TRP A 198      27.041  -7.969  61.198  1.00 59.53           C
ATOM    119  CH2 TRP A 198      26.386  -7.681  62.403  1.00 58.28           C
ATOM    120  N   PRO A 199      30.811  -3.688  60.845  1.00 63.93           N
ATOM    121  CA  PRO A 199      29.343  -3.787  60.782  1.00 61.64           C
ATOM    122  C   PRO A 199      28.808  -3.631  59.356  1.00 59.80           C
ATOM    123  O   PRO A 199      29.522  -3.074  58.521  1.00 61.56           O
ATOM    124  CB  PRO A 199      28.871  -2.613  61.659  1.00 60.31           C
ATOM    125  CG  PRO A 199      30.112  -2.066  62.315  1.00 62.84           C
ATOM    126  CD  PRO A 199      31.230  -2.397  61.411  1.00 63.64           C
ATOM    127  N   PRO A 200      27.564  -4.077  59.095  1.00 55.91           N
ATOM    128  CA  PRO A 200      26.914  -3.970  57.782  1.00 54.01           C
ATOM    129  C   PRO A 200      26.921  -2.549  57.257  1.00 54.40           C
ATOM    130  O   PRO A 200      26.895  -1.613  58.048  1.00 55.04           O
ATOM    131  CB  PRO A 200      25.478  -4.447  58.050  1.00 52.79           C
ATOM    132  CG  PRO A 200      25.585  -5.302  59.246  1.00 53.69           C
ATOM    133  CD  PRO A 200      26.688  -4.727  60.082  1.00 55.07           C
ATOM    134  N   LYS A 201      27.001  -2.379  55.946  1.00 55.25           N
ATOM    135  CA  LYS A 201      27.126  -1.034  55.428  1.00 56.69           C
ATOM    136  C   LYS A 201      25.931  -0.208  55.844  1.00 58.45           C
ATOM    137  O   LYS A 201      24.787  -0.609  55.624  1.00 59.97           O
ATOM    138  CB  LYS A 201      27.251  -1.020  53.903  1.00 57.18           C
ATOM    139  CG  LYS A 201      27.317   0.409  53.342  1.00 63.92           C
ATOM    140  CD  LYS A 201      27.145   0.500  51.821  1.00 68.41           C
ATOM    141  CE  LYS A 201      27.277   1.952  51.350  1.00 66.41           C
ATOM    142  NZ  LYS A 201      27.432   2.086  49.870  1.00 70.61           N
ATOM    143  N   LEU A 202      26.211   0.937  56.460  1.00 53.91           N
ATOM    144  CA  LEU A 202      25.176   1.857  56.905  1.00 51.65           C
ATOM    145  C   LEU A 202      24.480   2.479  55.708  1.00 49.25           C
ATOM    146  O   LEU A 202      25.138   2.973  54.819  1.00 53.01           O
ATOM    147  CB  LEU A 202      25.799   2.936  57.787  1.00 52.35           C
ATOM    148  CG  LEU A 202      24.983   3.944  58.594  1.00 52.10           C
ATOM    149  CD1 LEU A 202      24.135   3.282  59.648  1.00 52.28           C
ATOM    150  CD2 LEU A 202      25.975   4.857  59.259  1.00 53.29           C
ATOM    151  N   PRO A 203      23.151   2.406  55.642  1.00 47.72           N
ATOM    152  CA  PRO A 203      22.470   3.167  54.596  1.00 48.29           C
ATOM    153  C   PRO A 203      22.716   4.629  54.850  1.00 51.98           C
ATOM    154  O   PRO A 203      22.919   4.981  56.009  1.00 52.31           O
ATOM    155  CB  PRO A 203      20.999   2.790  54.767  1.00 48.19           C
ATOM    156  CG  PRO A 203      21.018   1.491  55.463  1.00 49.80           C
ATOM    157  CD  PRO A 203      22.230   1.516  56.358  1.00 52.34           C
ATOM    158  N   GLU A 204      22.722   5.455  53.811  1.00 53.16           N
ATOM    159  CA  GLU A 204      23.146   6.842  53.966  1.00 56.57           C
ATOM    160  C   GLU A 204      22.035   7.859  53.724  1.00 58.14           C
ATOM    161  O   GLU A 204      21.212   7.695  52.829  1.00 60.94           O
ATOM    162  CB  GLU A 204      24.338   7.106  53.040  1.00 59.57           C
ATOM    163  CG  GLU A 204      24.594   8.562  52.640  1.00 72.80           C
ATOM    164  CD  GLU A 204      25.504   8.682  51.401  1.00 83.61           C
ATOM    165  OE1 GLU A 204      25.702   7.650  50.708  1.00 88.68           O
ATOM    166  OE2 GLU A 204      26.048   9.794  51.137  1.00 74.06           O
ATOM    167  N   ILE A 205      22.030   8.911  54.538  1.00 58.49           N
ATOM    168  CA  ILE A 205      21.061   9.992  54.439  1.00 58.63           C
ATOM    169  C   ILE A 205      21.583  11.066  53.490  1.00 65.08           C
ATOM    170  O   ILE A 205      22.641  11.672  53.731  1.00 63.79           O
ATOM    171  CB  ILE A 205      20.772  10.638  55.816  1.00 59.36           C
ATOM    172  CG1 ILE A 205      20.420   9.583  56.863  1.00 55.88           C
ATOM    173  CG2 ILE A 205      19.652  11.660  55.706  1.00 58.34           C
ATOM    174  CD1 ILE A 205      20.137  10.167  58.226  1.00 54.72           C
ATOM    175  N   GLN A 206      20.866  11.300  52.399  1.00 64.87           N
ATOM    176  CA  GLN A 206      21.395  12.210  51.401  1.00 68.28           C
ATOM    177  C   GLN A 206      21.161  13.677  51.725  1.00 67.79           C
ATOM    178  O   GLN A 206      21.939  14.524  51.296  1.00 71.21           O
ATOM    179  CB  GLN A 206      20.812  11.898  50.022  1.00 65.14           C
ATOM    180  CG  GLN A 206      21.745  11.082  49.159  1.00 72.82           C
ATOM    181  CD  GLN A 206      23.197  11.598  49.229  1.00 90.91           C
ATOM    182  OE1 GLN A 206      24.094  10.897  49.735  1.00 88.66           O
ATOM    183  NE2 GLN A 206      23.427  12.835  48.743  1.00 87.40           N
ATOM    184  N   ASP A 207      20.151  13.989  52.528  1.00 64.84           N
ATOM    185  CA  ASP A 207      19.906  15.389  52.861  1.00 64.31           C
ATOM    186  C   ASP A 207      20.696  15.787  54.104  1.00 61.93           C
ATOM    187  O   ASP A 207      20.443  15.284  55.199  1.00 62.14           O
ATOM    188  CB  ASP A 207      18.421  15.657  53.072  1.00 58.67           C
ATOM    189  CG  ASP A 207      18.112  17.144  53.185  1.00 66.91           C
ATOM    190  OD1 ASP A 207      19.046  17.928  53.461  1.00 67.56           O
ATOM    191  OD2 ASP A 207      16.936  17.541  53.006  1.00 73.61           O
ATOM    192  N   LEU A 208      21.649  16.695  53.929  1.00 58.67           N
ATOM    193  CA  LEU A 208      22.531  17.094  55.017  1.00 58.47           C
ATOM    194  C   LEU A 208      21.777  17.779  56.154  1.00 57.09           C
ATOM    195  O   LEU A 208      22.177  17.711  57.320  1.00 55.21           O
ATOM    196  CB  LEU A 208      23.624  18.011  54.489  1.00 59.33           C
ATOM    197  CG  LEU A 208      24.446  17.390  53.376  1.00 58.65           C
ATOM    198  CD1 LEU A 208      25.195  18.482  52.651  1.00 64.16           C
ATOM    199  CD2 LEU A 208      25.392  16.368  53.966  1.00 58.66           C
ATOM    200  N   ALA A 209      20.698  18.463  55.809  1.00 57.82           N
ATOM    201  CA  ALA A 209      19.854  19.065  56.821  1.00 56.70           C
ATOM    202  C   ALA A 209      19.440  18.004  57.854  1.00 56.46           C
ATOM    203  O   ALA A 209      19.578  18.198  59.062  1.00 56.60           O
ATOM    204  CB  ALA A 209      18.631  19.706  56.171  1.00 55.90           C
ATOM    205  N   ILE A 210      18.976  16.866  57.350  1.00 55.54           N
ATOM    206  CA  ILE A 210      18.499  15.757  58.170  1.00 53.28           C
ATOM    207  C   ILE A 210      19.640  14.963  58.795  1.00 51.65           C
ATOM    208  O   ILE A 210      19.564  14.547  59.944  1.00 50.41           O
ATOM    209  CB  ILE A 210      17.607  14.822  57.337  1.00 51.88           C
ATOM    210  CG1 ILE A 210      16.554  15.654  56.593  1.00 53.66           C
ATOM    211  CG2 ILE A 210      16.978  13.760  58.213  1.00 50.03           C
ATOM    212  CD1 ILE A 210      15.538  14.873  55.839  1.00 53.67           C
ATOM    213  N   ARG A 211      20.690  14.726  58.025  1.00 53.81           N
ATOM    214  CA  ARG A 211      21.814  13.975  58.545  1.00 52.33           C
ATOM    215  C   ARG A 211      22.359  14.670  59.785  1.00 53.02           C
ATOM    216  O   ARG A 211      22.707  14.011  60.759  1.00 53.69           O
ATOM    217  CB  ARG A 211      22.906  13.816  57.497  1.00 53.31           C
ATOM    218  CG  ARG A 211      23.966  12.779  57.875  1.00 55.81           C
ATOM    219  CD  ARG A 211      25.158  12.849  56.937  1.00 61.93           C
ATOM    220  NE  ARG A 211      24.760  12.610  55.554  1.00 61.93           N
ATOM    221  CZ  ARG A 211      25.513  12.913  54.507  1.00 60.67           C
ATOM    222  NH1 ARG A 211      26.705  13.469  54.692  1.00 58.70           N
ATOM    223  NH2 ARG A 211      25.068  12.663  53.283  1.00 64.75           N
ATOM    224  N   ALA A 212      22.397  16.004  59.753  1.00 55.19           N
ATOM    225  CA  ALA A 212      22.932  16.803  60.860  1.00 51.63           C
ATOM    226  C   ALA A 212      22.020  16.740  62.071  1.00 50.11           C
ATOM    227  O   ALA A 212      22.474  16.579  63.205  1.00 48.66           O
ATOM    228  CB  ALA A 212      23.116  18.227  60.435  1.00 52.64           C
ATOM    229  N   ARG A 213      20.722  16.832  61.810  1.00 49.68           N
ATOM    230  CA  ARG A 213      19.729  16.941  62.866  1.00 50.65           C
ATOM    231  C   ARG A 213      19.774  15.680  63.756  1.00 51.35           C
ATOM    232  O   ARG A 213      19.561  15.750  64.970  1.00 49.90           O
ATOM    233  CB  ARG A 213      18.345  17.133  62.250  1.00 49.72           C
ATOM    234  CG  ARG A 213      17.222  17.220  63.251  1.00 53.09           C
ATOM    235  CD  ARG A 213      15.906  17.697  62.622  1.00 60.28           C
ATOM    236  NE  ARG A 213      16.055  18.570  61.451  1.00 70.00           N
ATOM    237  CZ  ARG A 213      15.301  18.472  60.352  1.00 76.42           C
ATOM    238  NH1 ARG A 213      14.356  17.526  60.278  1.00 67.22           N
ATOM    239  NH2 ARG A 213      15.494  19.309  59.325  1.00 67.60           N
ATOM    240  N   VAL A 214      20.095  14.542  63.143  1.00 47.82           N
ATOM    241  CA  VAL A 214      20.227  13.277  63.842  1.00 46.06           C
ATOM    242  C   VAL A 214      21.190  13.392  65.022  1.00 45.97           C
ATOM    243  O   VAL A 214      21.013  12.772  66.058  1.00 45.05           O
ATOM    244  CB  VAL A 214      20.757  12.177  62.884  1.00 45.61           C
ATOM    245  CG1 VAL A 214      21.057  10.899  63.634  1.00 42.66           C
ATOM    246  CG2 VAL A 214      19.778  11.935  61.738  1.00 46.71           C
ATOM    247  N   PHE A 215      22.232  14.188  64.856  1.00 47.94           N
ATOM    248  CA  PHE A 215      23.287  14.219  65.855  1.00 48.58           C
ATOM    249  C   PHE A 215      23.186  15.390  66.808  1.00 49.15           C
ATOM    250  O   PHE A 215      24.078  15.608  67.630  1.00 50.18           O
ATOM    251  CB  PHE A 215      24.634  14.169  65.159  1.00 46.82           C
ATOM    252  CG  PHE A 215      24.850  12.877  64.456  1.00 45.66           C
ATOM    253  CD1 PHE A 215      25.166  11.744  65.171  1.00 44.68           C
ATOM    254  CD2 PHE A 215      24.647  12.774  63.093  1.00 45.56           C
ATOM    255  CE1 PHE A 215      25.328  10.549  64.537  1.00 44.62           C
ATOM    256  CE2 PHE A 215      24.808  11.577  62.460  1.00 45.38           C
ATOM    257  CZ  PHE A 215      25.150  10.463  63.181  1.00 44.39           C
ATOM    258  N   ILE A 216      22.111  16.157  66.686  1.00 48.22           N
ATOM    259  CA  ILE A 216      21.925  17.288  67.584  1.00 49.74           C
ATOM    260  C   ILE A 216      20.960  16.962  68.717  1.00 47.12           C
ATOM    261  O   ILE A 216      19.757  16.881  68.540  1.00 49.67           O
ATOM    262  CB  ILE A 216      21.435  18.526  66.816  1.00 48.90           C
ATOM    263  CG1 ILE A 216      22.613  19.127  66.053  1.00 47.42           C
ATOM    264  CG2 ILE A 216      20.845  19.564  67.759  1.00 46.53           C
ATOM    265  CD1 ILE A 216      22.205  20.032  64.920  1.00 55.67           C
ATOM    266  N   HIS A 217      21.535  16.795  69.894  1.00 45.20           N
ATOM    267  CA  HIS A 217      20.795  16.581  71.107  1.00 43.77           C
ATOM    268  C   HIS A 217      20.214  17.895  71.603  1.00 45.18           C
ATOM    269  O   HIS A 217      20.690  18.964  71.261  1.00 47.98           O
ATOM    270  CB  HIS A 217      21.692  15.956  72.160  1.00 45.60           C
ATOM    271  CG  HIS A 217      20.991  15.657  73.444  1.00 46.75           C
ATOM    272  ND1 HIS A 217      21.129  16.449  74.564  1.00 46.14           N
ATOM    273  CD2 HIS A 217      20.129  14.672  73.781  1.00 44.61           C
ATOM    274  CE1 HIS A 217      20.397  15.952  75.542  1.00 45.82           C
ATOM    275  NE2 HIS A 217      19.776  14.878  75.091  1.00 46.94           N
ATOM    276  N   LYS A 218      19.163  17.804  72.398  1.00 45.53           N
ATOM    277  CA  LYS A 218      18.374  18.964  72.744  1.00 44.64           C
ATOM    278  C   LYS A 218      19.103  19.860  73.734  1.00 45.16           C
ATOM    279  O   LYS A 218      18.764  21.031  73.863  1.00 45.10           O
ATOM    280  CB  LYS A 218      17.021  18.541  73.304  1.00 42.93           C
ATOM    281  CG  LYS A 218      17.125  17.768  74.584  1.00 43.21           C
ATOM    282  CD  LYS A 218      15.780  17.289  75.038  1.00 43.38           C
ATOM    283  CE  LYS A 218      15.880  16.672  76.403  1.00 44.11           C
ATOM    284  NZ  LYS A 218      14.531  16.383  76.954  1.00 44.96           N
ATOM    285  N   SER A 219      20.081  19.319  74.454  1.00 42.93           N
ATOM    286  CA  SER A 219      20.834  20.130  75.407  1.00 44.72           C
ATOM    287  C   SER A 219      21.561  21.249  74.672  1.00 49.08           C
ATOM    288  O   SER A 219      21.866  22.299  75.240  1.00 54.42           O
ATOM    289  CB  SER A 219      21.817  19.276  76.196  1.00 47.15           C
ATOM    290  OG  SER A 219      22.637  18.511  75.337  1.00 48.70           O
ATOM    291  N   THR A 220      21.810  21.002  73.392  1.00 48.32           N
ATOM    292  CA  THR A 220      22.405  21.951  72.461  1.00 44.15           C
ATOM    293  C   THR A 220      21.458  23.065  72.041  1.00 45.77           C
ATOM    294  O   THR A 220      21.875  24.150  71.667  1.00 47.86           O
ATOM    295  CB  THR A 220      22.878  21.176  71.229  1.00 46.16           C
ATOM    296  OG1 THR A 220      24.150  20.595  71.529  1.00 53.69           O
ATOM    297  CG2 THR A 220      22.989  22.041  69.991  1.00 47.54           C
ATOM    298  N   ILE A 221      20.170  22.804  72.180  1.00 48.22           N
ATOM    299  CA  ILE A 221      19.131  23.656  71.617  1.00 44.50           C
ATOM    300  C   ILE A 221      18.284  24.376  72.652  1.00 42.89           C
ATOM    301  O   ILE A 221      18.142  25.575  72.586  1.00 44.00           O
ATOM    302  CB  ILE A 221      18.223  22.857  70.685  1.00 43.87           C
ATOM    303  CG1 ILE A 221      19.066  22.309  69.535  1.00 41.76           C
ATOM    304  CG2 ILE A 221      17.086  23.717  70.186  1.00 41.59           C
ATOM    305  CD1 ILE A 221      19.899  23.347  68.877  1.00 37.92           C
ATOM    306  N   LYS A 222      17.672  23.636  73.568  1.00 46.25           N
ATOM    307  CA  LYS A 222      16.665  24.194  74.482  1.00 45.38           C
ATOM    308  C   LYS A 222      17.208  25.343  75.356  1.00 48.17           C
ATOM    309  O   LYS A 222      16.429  26.045  75.997  1.00 51.57           O
ATOM    310  CB  LYS A 222      16.096  23.082  75.389  1.00 44.10           C
ATOM    311  CG  LYS A 222      15.545  21.848  74.646  1.00 44.20           C
ATOM    312  CD  LYS A 222      14.037  21.837  74.454  1.00 45.32           C
ATOM    313  CE  LYS A 222      13.323  20.839  75.370  1.00 45.04           C
ATOM    314  NZ  LYS A 222      13.644  21.074  76.787  1.00 45.07           N
ATOM    315  N   ASP A 223      18.529  25.538  75.378  1.00 46.48           N
ATOM    316  CA  ASP A 223      19.138  26.643  76.126  1.00 44.65           C
ATOM    317  C   ASP A 223      19.316  27.913  75.307  1.00 46.87           C
ATOM    318  O   ASP A 223      19.876  28.893  75.802  1.00 52.00           O
ATOM    319  CB  ASP A 223      20.503  26.242  76.685  1.00 47.51           C
ATOM    320  CG  ASP A 223      21.524  25.913  75.590  1.00 52.09           C
ATOM    321  OD1 ASP A 223      21.116  25.522  74.475  1.00 51.37           O
ATOM    322  OD2 ASP A 223      22.743  26.057  75.840  1.00 57.76           O
ATOM    323  N   LYS A 224      18.863  27.906  74.058  1.00 44.69           N
ATOM    324  CA  LYS A 224      18.995  29.083  73.219  1.00 42.08           C
ATOM    325  C   LYS A 224      17.757  29.910  73.351  1.00 43.27           C
ATOM    326  O   LYS A 224      16.725  29.567  72.792  1.00 46.68           O
ATOM    327  CB  LYS A 224      19.194  28.694  71.769  1.00 41.21           C
ATOM    328  CG  LYS A 224      20.305  27.702  71.573  1.00 46.43           C
ATOM    329  CD  LYS A 224      21.650  28.270  71.950  1.00 46.07           C
ATOM    330  CE  LYS A 224      22.749  27.254  71.687  1.00 45.45           C
ATOM    331  NZ  LYS A 224      23.021  26.405  72.869  1.00 47.16           N
ATOM    332  N   VAL A 225      17.884  31.031  74.045  1.00 42.45           N
ATOM    333  CA  VAL A 225      16.734  31.816  74.470  1.00 43.62           C
ATOM    334  C   VAL A 225      16.060  32.532  73.322  1.00 43.85           C
ATOM    335  O   VAL A 225      14.912  32.928  73.418  1.00 47.66           O
ATOM    336  CB  VAL A 225      17.147  32.823  75.535  1.00 49.00           C
ATOM    337  CG1 VAL A 225      15.949  33.307  76.290  1.00 54.36           C
ATOM    338  CG2 VAL A 225      18.103  32.157  76.495  1.00 52.83           C
ATOM    339  N   TYR A 226      16.765  32.652  72.214  1.00 42.22           N
ATOM    340  CA  TYR A 226      16.250  33.370  71.068  1.00 44.73           C
ATOM    341  C   TYR A 226      15.484  32.477  70.114  1.00 48.43           C
ATOM    342  O   TYR A 226      15.165  32.894  69.002  1.00 53.26           O
ATOM    343  CB  TYR A 226      17.386  34.078  70.327  1.00 46.39           C
ATOM    344  CG  TYR A 226      18.507  33.177  69.891  1.00 44.50           C
ATOM    345  CD1 TYR A 226      19.573  32.916  70.740  1.00 45.98           C
ATOM    346  CD2 TYR A 226      18.509  32.594  68.641  1.00 44.18           C
ATOM    347  CE1 TYR A 226      20.602  32.100  70.360  1.00 44.20           C
ATOM    348  CE2 TYR A 226      19.532  31.775  68.254  1.00 45.64           C
ATOM    349  CZ  TYR A 226      20.577  31.534  69.116  1.00 45.10           C
ATOM    350  OH  TYR A 226      21.608  30.721  68.738  1.00 49.00           O
ATOM    351  N   LEU A 227      15.248  31.233  70.508  1.00 45.69           N
ATOM    352  CA  LEU A 227      14.495  30.326  69.663  1.00 47.30           C
ATOM    353  C   LEU A 227      13.063  30.161  70.129  1.00 50.04           C
ATOM    354  O   LEU A 227      12.817  30.030  71.322  1.00 53.09           O
ATOM    355  CB  LEU A 227      15.182  28.968  69.621  1.00 48.18           C
ATOM    356  CG  LEU A 227      16.546  29.024  68.939  1.00 47.34           C
ATOM    357  CD1 LEU A 227      17.252  27.682  69.029  1.00 45.76           C
ATOM    358  CD2 LEU A 227      16.352  29.442  67.496  1.00 46.42           C
ATOM    359  N   SER A 228      12.117  30.155  69.192  1.00 49.85           N
ATOM    360  CA  SER A 228      10.735  29.819  69.525  1.00 51.13           C
ATOM    361  C   SER A 228      10.695  28.324  69.778  1.00 53.53           C
ATOM    362  O   SER A 228      11.611  27.609  69.378  1.00 51.38           O
ATOM    363  CB  SER A 228       9.746  30.195  68.417  1.00 51.70           C
ATOM    364  OG  SER A 228       9.992  29.499  67.207  1.00 48.61           O
ATOM    365  N   GLY A 229       9.671  27.858  70.488  1.00 53.77           N
ATOM    366  CA  GLY A 229       9.505  26.435  70.713  1.00 47.80           C
ATOM    367  C   GLY A 229       9.421  25.637  69.420  1.00 50.38           C
ATOM    368  O   GLY A 229       9.912  24.503  69.338  1.00 50.11           O
ATOM    369  N   SER A 230       8.812  26.226  68.400  1.00 46.19           N
ATOM    370  CA  SER A 230       8.677  25.540  67.135  1.00 47.45           C
ATOM    371  C   SER A 230      10.049  25.320  66.517  1.00 51.46           C
ATOM    372  O   SER A 230      10.354  24.250  65.993  1.00 53.56           O
ATOM    373  CB  SER A 230       7.786  26.335  66.195  1.00 51.28           C
ATOM    374  OG  SER A 230       8.126  26.079  64.850  1.00 56.34           O
ATOM    375  N   GLU A 231      10.898  26.329  66.599  1.00 50.71           N
ATOM    376  CA  GLU A 231      12.215  26.223  65.999  1.00 49.76           C
ATOM    377  C   GLU A 231      13.071  25.215  66.731  1.00 47.20           C
ATOM    378  O   GLU A 231      13.956  24.618  66.135  1.00 48.15           O
ATOM    379  CB  GLU A 231      12.910  27.576  65.984  1.00 53.34           C
ATOM    380  CG  GLU A 231      12.249  28.565  65.053  1.00 56.41           C
ATOM    381  CD  GLU A 231      12.913  29.905  65.102  1.00 59.53           C
ATOM    382  OE1 GLU A 231      13.016  30.470  66.216  1.00 56.83           O
ATOM    383  OE2 GLU A 231      13.330  30.391  64.025  1.00 69.30           O
ATOM    384  N   MET A 232      12.834  25.058  68.030  1.00 45.59           N
ATOM    385  CA  MET A 232      13.587  24.094  68.815  1.00 44.15           C
ATOM    386  C   MET A 232      13.304  22.667  68.372  1.00 48.34           C
ATOM    387  O   MET A 232      14.210  21.892  68.103  1.00 49.67           O
ATOM    388  CB  MET A 232      13.294  24.254  70.305  1.00 44.24           C
ATOM    389  CG  MET A 232      13.661  25.611  70.859  1.00 47.04           C
ATOM    390  SD  MET A 232      13.725  25.691  72.662  1.00 47.95           S
ATOM    391  CE  MET A 232      14.414  27.328  72.922  1.00 47.15           C
ATOM    392  N   ILE A 233      12.029  22.340  68.282  1.00 50.00           N
ATOM    393  CA  ILE A 233      11.565  21.035  67.862  1.00 46.57           C
ATOM    394  C   ILE A 233      12.105  20.646  66.475  1.00 48.96           C
ATOM    395  O   ILE A 233      12.389  19.479  66.216  1.00 54.22           O
ATOM    396  CB  ILE A 233      10.008  21.029  67.905  1.00 50.73           C
ATOM    397  CG1 ILE A 233       9.537  21.107  69.362  1.00 55.25           C
ATOM    398  CG2 ILE A 233       9.405  19.818  67.216  1.00 52.62           C
ATOM    399  CD1 ILE A 233       8.031  21.183  69.545  1.00 56.00           C
ATOM    400  N   ASN A 234      12.282  21.614  65.588  1.00 50.95           N
ATOM    401  CA  ASN A 234      12.734  21.299  64.236  1.00 53.21           C
ATOM    402  C   ASN A 234      14.260  21.261  64.129  1.00 52.43           C
ATOM    403  O   ASN A 234      14.809  21.002  63.063  1.00 56.28           O
ATOM    404  CB  ASN A 234      12.153  22.300  63.248  1.00 54.25           C
ATOM    405  CG  ASN A 234      10.623  22.322  63.286  1.00 63.79           C
ATOM    406  OD1 ASN A 234       9.968  21.272  63.386  1.00 59.71           O
ATOM    407  ND2 ASN A 234      10.046  23.520  63.185  1.00 60.88           N
ATOM    408  N   ALA A 235      14.926  21.523  65.249  1.00 49.28           N
ATOM    409  CA  ALA A 235      16.379  21.572  65.331  1.00 47.72           C
ATOM    410  C   ALA A 235      16.968  20.266  65.867  1.00 51.10           C
ATOM    411  O   ALA A 235      17.855  19.709  65.235  1.00 58.18           O
ATOM    412  CB  ALA A 235      16.838  22.742  66.172  1.00 45.58           C
ATOM    413  N   HIS A 236      16.592  19.843  67.075  1.00 48.45           N
ATOM    414  CA  HIS A 236      17.199  18.635  67.646  1.00 49.35           C
ATOM    415  C   HIS A 236      16.519  17.352  67.159  1.00 49.06           C
ATOM    416  O   HIS A 236      15.640  17.407  66.296  1.00 53.51           O
ATOM    417  CB  HIS A 236      17.224  18.688  69.177  1.00 47.94           C
ATOM    418  CG  HIS A 236      15.891  18.911  69.810  1.00 48.10           C
ATOM    419  ND1 HIS A 236      14.969  17.903  69.972  1.00 50.74           N
ATOM    420  CD2 HIS A 236      15.346  20.016  70.367  1.00 47.47           C
ATOM    421  CE1 HIS A 236      13.900  18.385  70.575  1.00 48.78           C
ATOM    422  NE2 HIS A 236      14.102  19.663  70.827  1.00 46.92           N
ATOM    423  N   ASN A 237      16.940  16.203  67.696  1.00 45.77           N
ATOM    424  CA  ASN A 237      16.618  14.899  67.081  1.00 46.18           C
ATOM    425  C   ASN A 237      15.401  14.110  67.615  1.00 45.02           C
ATOM    426  O   ASN A 237      15.179  12.974  67.213  1.00 42.38           O
ATOM    427  CB  ASN A 237      17.868  13.982  67.129  1.00 42.49           C
ATOM    428  CG  ASN A 237      18.202  13.463  68.526  1.00 44.14           C
ATOM    429  OD1 ASN A 237      17.388  13.493  69.437  1.00 51.22           O
ATOM    430  ND2 ASN A 237      19.411  12.959  68.684  1.00 44.04           N
ATOM    431  N   GLU A 238      14.640  14.692  68.535  1.00 45.42           N
ATOM    432  CA  GLU A 238      13.602  13.949  69.230  1.00 42.69           C
ATOM    433  C   GLU A 238      12.415  13.543  68.359  1.00 45.07           C
ATOM    434  O   GLU A 238      11.807  12.501  68.588  1.00 48.06           O
ATOM    435  CB  GLU A 238      13.137  14.740  70.433  1.00 46.09           C
ATOM    436  CG  GLU A 238      13.991  14.428  71.634  1.00 51.49           C
ATOM    437  CD  GLU A 238      13.436  14.965  72.930  1.00 54.78           C
ATOM    438  OE1 GLU A 238      12.562  15.861  72.872  1.00 58.63           O
ATOM    439  OE2 GLU A 238      13.866  14.466  74.000  1.00 54.28           O
ATOM    440  N   ARG A 239      12.070  14.338  67.360  1.00 43.52           N
ATOM    441  CA  ARG A 239      11.018  13.909  66.452  1.00 42.53           C
ATOM    442  C   ARG A 239      11.468  12.681  65.683  1.00 42.99           C
ATOM    443  O   ARG A 239      10.684  11.776  65.414  1.00 43.80           O
ATOM    444  CB  ARG A 239      10.632  15.026  65.484  1.00 45.16           C
ATOM    445  CG  ARG A 239       9.594  15.993  66.037  1.00 44.41           C
ATOM    446  CD  ARG A 239       9.078  16.883  64.949  1.00 43.31           C
ATOM    447  NE  ARG A 239       7.666  16.651  64.683  1.00 44.76           N
ATOM    448  CZ  ARG A 239       7.215  16.075  63.575  1.00 45.45           C
ATOM    449  NH1 ARG A 239       8.059  15.649  62.644  1.00 46.65           N
ATOM    450  NH2 ARG A 239       5.923  15.906  63.404  1.00 48.35           N
ATOM    451  N   LEU A 240      12.752  12.651  65.358  1.00 43.24           N
ATOM    452  CA  LEU A 240      13.330  11.589  64.542  1.00 42.82           C
ATOM    453  C   LEU A 240      13.496  10.314  65.348  1.00 43.24           C
ATOM    454  O   LEU A 240      13.357   9.199  64.831  1.00 40.30           O
ATOM    455  CB  LEU A 240      14.681  12.034  63.987  1.00 43.29           C
ATOM    456  CG  LEU A 240      14.643  13.084  62.879  1.00 46.00           C
ATOM    457  CD1 LEU A 240      16.044  13.505  62.503  1.00 45.85           C
ATOM    458  CD2 LEU A 240      13.895  12.541  61.666  1.00 48.81           C
ATOM    459  N   GLU A 241      13.811  10.494  66.625  1.00 41.85           N
ATOM    460  CA  GLU A 241      13.988   9.377  67.516  1.00 40.93           C
ATOM    461  C   GLU A 241      12.661   8.680  67.607  1.00 43.00           C
ATOM    462  O   GLU A 241      12.568   7.463  67.533  1.00 41.42           O
ATOM    463  CB  GLU A 241      14.476   9.836  68.878  1.00 42.86           C
ATOM    464  CG  GLU A 241      14.819   8.690  69.796  1.00 48.70           C
ATOM    465  CD  GLU A 241      13.809   8.513  70.905  1.00 56.80           C
ATOM    466  OE1 GLU A 241      13.539   9.524  71.605  1.00 59.99           O
ATOM    467  OE2 GLU A 241      13.289   7.376  71.072  1.00 55.76           O
ATOM    468  N   PHE A 242      11.622   9.481  67.753  1.00 45.37           N
ATOM    469  CA  PHE A 242      10.263   8.982  67.777  1.00 41.30           C
ATOM    470  C   PHE A 242       9.919   8.194  66.511  1.00 39.90           C
ATOM    471  O   PHE A 242       9.475   7.054  66.581  1.00 40.91           O
ATOM    472  CB  PHE A 242       9.308  10.150  67.963  1.00 42.26           C
ATOM    473  CG  PHE A 242       7.872   9.752  68.112  1.00 41.85           C
ATOM    474  CD1 PHE A 242       7.392   9.290  69.329  1.00 42.00           C
ATOM    475  CD2 PHE A 242       6.993   9.874  67.042  1.00 40.47           C
ATOM    476  CE1 PHE A 242       6.064   8.949  69.476  1.00 42.81           C
ATOM    477  CE2 PHE A 242       5.666   9.531  67.180  1.00 41.46           C
ATOM    478  CZ  PHE A 242       5.196   9.067  68.400  1.00 41.29           C
ATOM    479  N   LEU A 243      10.109   8.806  65.352  1.00 40.78           N
ATOM    480  CA  LEU A 243       9.856   8.112  64.094  1.00 40.69           C
ATOM    481  C   LEU A 243      10.670   6.819  64.001  1.00 44.27           C
ATOM    482  O   LEU A 243      10.131   5.763  63.664  1.00 47.52           O
ATOM    483  CB  LEU A 243      10.177   9.005  62.902  1.00 40.86           C
ATOM    484  CG  LEU A 243       9.838   8.352  61.566  1.00 39.16           C
ATOM    485  CD1 LEU A 243       8.350   8.109  61.495  1.00 39.84           C
ATOM    486  CD2 LEU A 243      10.287   9.184  60.399  1.00 41.36           C
ATOM    487  N   GLY A 244      11.960   6.903  64.324  1.00 42.31           N
ATOM    488  CA  GLY A 244      12.850   5.761  64.253  1.00 39.71           C
ATOM    489  C   GLY A 244      12.502   4.573  65.123  1.00 40.05           C
ATOM    490  O   GLY A 244      12.561   3.439  64.670  1.00 42.95           O
ATOM    491  N   ASP A 245      12.159   4.834  66.376  1.00 40.69           N
ATOM    492  CA  ASP A 245      11.762   3.792  67.312  1.00 41.81           C
ATOM    493  C   ASP A 245      10.610   2.979  66.724  1.00 43.41           C
ATOM    494  O   ASP A 245      10.559   1.771  66.900  1.00 45.86           O
ATOM    495  CB  ASP A 245      11.381   4.419  68.670  1.00 46.02           C
ATOM    496  CG  ASP A 245      10.924   3.391  69.717  1.00 51.89           C
ATOM    497  OD1 ASP A 245       9.718   3.040  69.730  1.00 54.72           O
ATOM    498  OD2 ASP A 245      11.751   2.965  70.557  1.00 51.79           O
ATOM    499  N   SER A 246       9.687   3.622  66.019  1.00 40.98           N
ATOM    500  CA  SER A 246       8.571   2.878  65.469  1.00 42.23           C
ATOM    501  C   SER A 246       9.008   1.968  64.321  1.00 43.33           C
ATOM    502  O   SER A 246       8.689   0.776  64.308  1.00 43.46           O
ATOM    503  CB  SER A 246       7.466   3.823  64.999  1.00 46.21           C
ATOM    504  OG  SER A 246       6.268   3.100  64.725  1.00 49.25           O
ATOM    505  N   ILE A 247       9.745   2.521  63.365  1.00 43.42           N
ATOM    506  CA  ILE A 247      10.218   1.731  62.235  1.00 40.47           C
ATOM    507  C   ILE A 247      11.115   0.598  62.719  1.00 41.19           C
ATOM    508  O   ILE A 247      11.022  -0.539  62.239  1.00 41.32           O
ATOM    509  CB  ILE A 247      10.978   2.592  61.222  1.00 41.22           C
ATOM    510  CG1 ILE A 247      10.081   3.716  60.707  1.00 44.01           C
ATOM    511  CG2 ILE A 247      11.432   1.753  60.051  1.00 44.02           C
ATOM    512  CD1 ILE A 247       8.890   3.224  59.936  1.00 44.25           C
ATOM    513  N   LEU A 248      11.949   0.894  63.706  1.00 38.55           N
ATOM    514  CA  LEU A 248      12.804  -0.128  64.269  1.00 37.11           C
ATOM    515  C   LEU A 248      11.968  -1.270  64.759  1.00 37.13           C
ATOM    516  O   LEU A 248      12.220  -2.424  64.446  1.00 40.60           O
ATOM    517  CB  LEU A 248      13.624   0.415  65.420  1.00 34.52           C
ATOM    518  CG  LEU A 248      14.482  -0.667  66.052  1.00 35.57           C
ATOM    519  CD1 LEU A 248      15.476  -1.174  65.055  1.00 33.19           C
ATOM    520  CD2 LEU A 248      15.184  -0.140  67.260  1.00 35.42           C
ATOM    521  N   ASN A 249      10.950  -0.915  65.518  1.00 39.46           N
ATOM    522  CA  ASN A 249      10.070  -1.865  66.164  1.00 41.84           C
ATOM    523  C   ASN A 249       9.154  -2.632  65.181  1.00 41.31           C
ATOM    524  O   ASN A 249       8.924  -3.827  65.321  1.00 39.99           O
ATOM    525  CB  ASN A 249       9.306  -1.099  67.217  1.00 40.87           C
ATOM    526  CG  ASN A 249       8.834  -1.965  68.319  1.00 47.79           C
ATOM    527  OD1 ASN A 249       8.023  -2.873  68.118  1.00 49.39           O
ATOM    528  ND2 ASN A 249       9.406  -1.750  69.507  1.00 51.93           N
ATOM    529  N   SER A 250       8.658  -1.928  64.180  1.00 39.17           N
ATOM    530  CA  SER A 250       7.930  -2.535  63.081  1.00 40.92           C
ATOM    531  C   SER A 250       8.745  -3.555  62.259  1.00 42.94           C
ATOM    532  O   SER A 250       8.278  -4.651  61.975  1.00 42.39           O
ATOM    533  CB  SER A 250       7.417  -1.437  62.162  1.00 45.73           C
ATOM    534  OG  SER A 250       7.265  -1.921  60.844  1.00 52.74           O
ATOM    535  N   VAL A 251       9.948  -3.184  61.842  1.00 41.46           N
ATOM    536  CA  VAL A 251      10.740  -4.053  60.981  1.00 42.48           C
ATOM    537  C   VAL A 251      11.202  -5.309  61.721  1.00 42.51           C
ATOM    538  O   VAL A 251      11.152  -6.418  61.194  1.00 42.09           O
ATOM    539  CB  VAL A 251      11.961  -3.310  60.419  1.00 45.07           C
ATOM    540  CG1 VAL A 251      12.863  -4.260  59.660  1.00 46.82           C
ATOM    541  CG2 VAL A 251      11.515  -2.191  59.516  1.00 44.72           C
ATOM    542  N   MET A 252      11.639  -5.142  62.958  1.00 43.38           N
ATOM    543  CA  MET A 252      12.013  -6.295  63.764  1.00 43.16           C
ATOM    544  C   MET A 252      10.821  -7.225  63.919  1.00 44.15           C
ATOM    545  O   MET A 252      10.981  -8.435  63.971  1.00 46.95           O
ATOM    546  CB  MET A 252      12.529  -5.879  65.141  1.00 44.10           C
ATOM    547  CG  MET A 252      13.837  -5.105  65.132  1.00 47.54           C
ATOM    548  SD  MET A 252      15.206  -6.016  64.385  1.00 48.26           S
ATOM    549  CE  MET A 252      16.469  -4.766  64.252  1.00 41.39           C
ATOM    550  N   THR A 253       9.625  -6.660  64.018  1.00 41.52           N
ATOM    551  CA  THR A 253       8.449  -7.478  64.250  1.00 40.21           C
ATOM    552  C   THR A 253       8.158  -8.410  63.073  1.00 41.15           C
ATOM    553  O   THR A 253       8.032  -9.614  63.250  1.00 38.46           O
ATOM    554  CB  THR A 253       7.236  -6.591  64.538  1.00 39.80           C
ATOM    555  OG1 THR A 253       7.458  -5.913  65.780  1.00 44.11           O
ATOM    556  CG2 THR A 253       5.962  -7.419  64.646  1.00 37.08           C
ATOM    557  N   LEU A 254       8.087  -7.838  61.879  1.00 42.44           N
ATOM    558  CA  LEU A 254       7.986  -8.585  60.640  1.00 41.00           C
ATOM    559  C   LEU A 254       9.088  -9.605  60.464  1.00 43.30           C
ATOM    560  O   LEU A 254       8.811 -10.751  60.125  1.00 46.58           O
ATOM    561  CB  LEU A 254       8.007  -7.617  59.473  1.00 45.91           C
ATOM    562  CG  LEU A 254       6.626  -7.315  58.934  1.00 53.56           C
ATOM    563  CD1 LEU A 254       6.592  -5.953  58.292  1.00 56.11           C
ATOM    564  CD2 LEU A 254       6.339  -8.390  57.892  1.00 54.54           C
ATOM    565  N   ILE A 255      10.331  -9.192  60.699  1.00 42.10           N
ATOM    566  CA  ILE A 255      11.487 -10.061  60.504  1.00 43.02           C
ATOM    567  C   ILE A 255      11.346 -11.371  61.264  1.00 43.61           C
ATOM    568  O   ILE A 255      11.420 -12.441  60.660  1.00 45.91           O
ATOM    569  CB  ILE A 255      12.782  -9.367  60.939  1.00 44.76           C
ATOM    570  CG1 ILE A 255      13.242  -8.384  59.861  1.00 46.31           C
ATOM    571  CG2 ILE A 255      13.881 -10.385  61.243  1.00 42.40           C
ATOM    572  CD1 ILE A 255      14.412  -7.524  60.287  1.00 46.42           C
ATOM    573  N   ILE A 256      11.132 -11.286  62.576  1.00 44.47           N
ATOM    574  CA  ILE A 256      11.038 -12.485  63.411  1.00 48.94           C
ATOM    575  C   ILE A 256       9.701 -13.190  63.201  1.00 47.62           C
ATOM    576  O   ILE A 256       9.572 -14.380  63.479  1.00 50.20           O
ATOM    577  CB  ILE A 256      11.193 -12.193  64.925  1.00 43.95           C
ATOM    578  CG1 ILE A 256       9.998 -11.432  65.480  1.00 42.20           C
ATOM    579  CG2 ILE A 256      12.488 -11.470  65.200  1.00 44.44           C
ATOM    580  CD1 ILE A 256      10.087 -11.248  66.964  1.00 44.25           C
ATOM    581  N   TYR A 257       8.691 -12.452  62.762  1.00 43.79           N
ATOM    582  CA  TYR A 257       7.402 -13.069  62.505  1.00 45.54           C
ATOM    583  C   TYR A 257       7.498 -14.077  61.373  1.00 48.12           C
ATOM    584  O   TYR A 257       7.063 -15.222  61.491  1.00 47.72           O
ATOM    585  CB  TYR A 257       6.373 -12.013  62.155  1.00 43.80           C
ATOM    586  CG  TYR A 257       4.969 -12.517  62.035  1.00 44.58           C
ATOM    587  CD1 TYR A 257       4.167 -12.602  63.152  1.00 46.04           C
ATOM    588  CD2 TYR A 257       4.432 -12.886  60.807  1.00 47.33           C
ATOM    589  CE1 TYR A 257       2.872 -13.042  63.065  1.00 46.70           C
ATOM    590  CE2 TYR A 257       3.122 -13.330  60.707  1.00 46.56           C
ATOM    591  CZ  TYR A 257       2.353 -13.399  61.847  1.00 49.52           C
ATOM    592  OH  TYR A 257       1.055 -13.824  61.807  1.00 53.35           O
ATOM    593  N   ASN A 258       8.087 -13.632  60.273  1.00 48.16           N
ATOM    594  CA  ASN A 258       8.263 -14.481  59.107  1.00 46.40           C
ATOM    595  C   ASN A 258       9.298 -15.580  59.316  1.00 45.31           C
ATOM    596  O   ASN A 258       9.160 -16.648  58.752  1.00 51.18           O
ATOM    597  CB  ASN A 258       8.601 -13.629  57.889  1.00 42.48           C
ATOM    598  CG  ASN A 258       7.422 -12.796  57.439  1.00 45.58           C
ATOM    599  OD1 ASN A 258       6.268 -13.205  57.591  1.00 46.30           O
ATOM    600  ND2 ASN A 258       7.696 -11.616  56.892  1.00 51.20           N
ATOM    601  N   LYS A 259      10.341 -15.327  60.095  1.00 47.14           N
ATOM    602  CA  LYS A 259      11.407 -16.313  60.246  1.00 48.46           C
ATOM    603  C   LYS A 259      11.002 -17.444  61.228  1.00 50.79           C
ATOM    604  O   LYS A 259      11.533 -18.555  61.176  1.00 50.95           O
ATOM    605  CB  LYS A 259      12.712 -15.628  60.684  1.00 49.94           C
ATOM    606  CG  LYS A 259      13.857 -16.589  61.008  1.00 53.58           C
ATOM    607  CD  LYS A 259      15.211 -16.069  60.533  1.00 55.46           C
ATOM    608  CE  LYS A 259      16.307 -17.126  60.675  1.00 57.19           C
ATOM    609  NZ  LYS A 259      15.797 -18.523  60.483  1.00 57.93           N
ATOM    610  N   PHE A 260      10.026 -17.178  62.088  1.00 53.37           N
ATOM    611  CA  PHE A 260       9.547 -18.192  63.033  1.00 51.72           C
ATOM    612  C   PHE A 260       8.041 -18.404  62.998  1.00 50.67           C
ATOM    613  O   PHE A 260       7.349 -18.003  63.922  1.00 49.44           O
ATOM    614  CB  PHE A 260       9.932 -17.826  64.462  1.00 50.08           C
ATOM    615  CG  PHE A 260      11.397 -17.738  64.691  1.00 50.87           C
ATOM    616  CD1 PHE A 260      12.119 -18.856  65.056  1.00 53.12           C
ATOM    617  CD2 PHE A 260      12.057 -16.538  64.563  1.00 50.51           C
ATOM    618  CE1 PHE A 260      13.473 -18.773  65.281  1.00 53.06           C
ATOM    619  CE2 PHE A 260      13.417 -16.454  64.787  1.00 50.96           C
ATOM    620  CZ  PHE A 260      14.120 -17.565  65.147  1.00 51.98           C
ATOM    621  N   PRO A 261       7.531 -19.039  61.931  1.00 55.74           N
ATOM    622  CA  PRO A 261       6.089 -19.242  61.712  1.00 53.01           C
ATOM    623  C   PRO A 261       5.373 -19.977  62.842  1.00 55.53           C
ATOM    624  O   PRO A 261       4.171 -19.784  63.005  1.00 56.98           O
ATOM    625  CB  PRO A 261       6.036 -20.082  60.434  1.00 51.03           C
ATOM    626  CG  PRO A 261       7.413 -20.643  60.273  1.00 55.96           C
ATOM    627  CD  PRO A 261       8.334 -19.606  60.836  1.00 54.91           C
ATOM    628  N   ASP A 262       6.071 -20.832  63.579  1.00 54.10           N
ATOM    629  CA  ASP A 262       5.435 -21.550  64.688  1.00 54.89           C
ATOM    630  C   ASP A 262       5.651 -21.003  66.111  1.00 51.08           C
ATOM    631  O   ASP A 262       5.315 -21.672  67.081  1.00 49.62           O
ATOM    632  CB  ASP A 262       5.821 -23.015  64.605  1.00 61.52           C
ATOM    633  CG  ASP A 262       5.053 -23.732  63.500  1.00 66.20           C
ATOM    634  OD1 ASP A 262       3.819 -23.933  63.676  1.00 61.30           O
ATOM    635  OD2 ASP A 262       5.668 -24.046  62.448  1.00 65.03           O
ATOM    636  N   TYR A 263       6.266 -19.829  66.236  1.00 50.76           N
ATOM    637  CA  TYR A 263       6.421 -19.174  67.538  1.00 48.05           C
ATOM    638  C   TYR A 263       5.107 -18.623  68.091  1.00 46.27           C
ATOM    639  O   TYR A 263       4.292 -18.051  67.372  1.00 44.45           O
ATOM    640  CB  TYR A 263       7.449 -18.038  67.455  1.00 50.13           C
ATOM    641  CG  TYR A 263       8.869 -18.445  67.812  1.00 53.26           C
ATOM    642  CD1 TYR A 263       9.213 -19.783  67.979  1.00 56.37           C
ATOM    643  CD2 TYR A 263       9.859 -17.495  67.986  1.00 54.32           C
ATOM    644  CE1 TYR A 263      10.502 -20.166  68.307  1.00 57.65           C
ATOM    645  CE2 TYR A 263      11.157 -17.863  68.310  1.00 56.80           C
ATOM    646  CZ  TYR A 263      11.479 -19.206  68.468  1.00 60.61           C
ATOM    647  OH  TYR A 263      12.776 -19.585  68.800  1.00 62.00           O
ATOM    648  N   SER A 264       4.921 -18.771  69.391  1.00 44.49           N
ATOM    649  CA  SER A 264       3.766 -18.196  70.027  1.00 44.80           C
ATOM    650  C   SER A 264       3.945 -16.686  70.145  1.00 47.90           C
ATOM    651  O   SER A 264       5.000 -16.156  69.826  1.00 49.87           O
ATOM    652  CB  SER A 264       3.563 -18.828  71.389  1.00 44.42           C
ATOM    653  OG  SER A 264       4.348 -18.174  72.353  1.00 45.94           O
ATOM    654  N   GLU A 265       2.921 -15.988  70.614  1.00 47.82           N
ATOM    655  CA  GLU A 265       2.998 -14.543  70.741  1.00 47.80           C
ATOM    656  C   GLU A 265       3.945 -14.186  71.869  1.00 48.24           C
ATOM    657  O   GLU A 265       4.652 -13.192  71.805  1.00 51.64           O
ATOM    658  CB  GLU A 265       1.598 -13.950  70.961  1.00 51.01           C
ATOM    659  CG  GLU A 265       1.536 -12.570  71.590  1.00 53.74           C
ATOM    660  CD  GLU A 265       0.135 -11.948  71.502  1.00 63.00           C
ATOM    661  OE1 GLU A 265      -0.869 -12.612  71.892  1.00 59.44           O
ATOM    662  OE2 GLU A 265       0.045 -10.780  71.043  1.00 62.19           O
ATOM    663  N   GLY A 266       3.980 -15.012  72.899  1.00 47.50           N
ATOM    664  CA  GLY A 266       4.850 -14.740  74.019  1.00 49.08           C
ATOM    665  C   GLY A 266       6.283 -14.964  73.598  1.00 50.37           C
ATOM    666  O   GLY A 266       7.201 -14.258  74.018  1.00 53.58           O
ATOM    667  N   GLN A 267       6.480 -15.971  72.765  1.00 48.21           N
ATOM    668  CA  GLN A 267       7.802 -16.254  72.272  1.00 48.87           C
ATOM    669  C   GLN A 267       8.257 -15.142  71.340  1.00 48.11           C
ATOM    670  O   GLN A 267       9.380 -14.648  71.462  1.00 49.75           O
ATOM    671  CB  GLN A 267       7.836 -17.597  71.571  1.00 50.72           C
ATOM    672  CG  GLN A 267       7.566 -18.746  72.505  1.00 52.87           C
ATOM    673  CD  GLN A 267       7.797 -20.062  71.840  1.00 55.46           C
ATOM    674  OE1 GLN A 267       7.027 -20.489  70.972  1.00 54.21           O
ATOM    675  NE2 GLN A 267       8.874 -20.730  72.240  1.00 63.13           N
ATOM    676  N   LEU A 268       7.393 -14.758  70.403  1.00 45.43           N
ATOM    677  CA  LEU A 268       7.699 -13.650  69.510  1.00 44.25           C
ATOM    678  C   LEU A 268       8.009 -12.389  70.307  1.00 46.17           C
ATOM    679  O   LEU A 268       8.979 -11.673  70.019  1.00 47.93           O
ATOM    680  CB  LEU A 268       6.552 -13.387  68.548  1.00 43.48           C
ATOM    681  CG  LEU A 268       6.436 -14.394  67.409  1.00 45.66           C
ATOM    682  CD1 LEU A 268       5.243 -14.073  66.533  1.00 45.60           C
ATOM    683  CD2 LEU A 268       7.703 -14.442  66.589  1.00 43.48           C
ATOM    684  N   SER A 269       7.199 -12.130  71.325  1.00 45.41           N
ATOM    685  CA  SER A 269       7.353 -10.933  72.120  1.00 45.10           C
ATOM    686  C   SER A 269       8.657 -10.989  72.922  1.00 43.08           C
ATOM    687  O   SER A 269       9.363 -10.002  73.027  1.00 45.30           O
ATOM    688  CB  SER A 269       6.141 -10.755  73.035  1.00 50.82           C
ATOM    689  OG  SER A 269       6.226  -9.559  73.785  1.00 57.34           O
ATOM    690  N   THR A 270       8.991 -12.139  73.482  1.00 41.91           N
ATOM    691  CA  THR A 270      10.228 -12.227  74.238  1.00 42.29           C
ATOM    692  C   THR A 270      11.451 -12.049  73.341  1.00 43.63           C
ATOM    693  O   THR A 270      12.388 -11.341  73.685  1.00 44.65           O
ATOM    694  CB  THR A 270      10.316 -13.544  74.985  1.00 46.10           C
ATOM    695  OG1 THR A 270       9.587 -13.417  76.205  1.00 50.55           O
ATOM    696  CG2 THR A 270      11.747 -13.870  75.334  1.00 49.56           C
ATOM    697  N   LEU A 271      11.435 -12.685  72.182  1.00 43.63           N
ATOM    698  CA  LEU A 271      12.513 -12.519  71.235  1.00 43.41           C
ATOM    699  C   LEU A 271      12.630 -11.075  70.804  1.00 44.68           C
ATOM    700  O   LEU A 271      13.730 -10.554  70.667  1.00 46.82           O
ATOM    701  CB  LEU A 271      12.303 -13.406  70.013  1.00 44.56           C
ATOM    702  CG  LEU A 271      13.342 -13.182  68.914  1.00 41.76           C
ATOM    703  CD1 LEU A 271      14.732 -13.516  69.431  1.00 41.39           C
ATOM    704  CD2 LEU A 271      13.010 -13.996  67.688  1.00 40.29           C
ATOM    705  N   ARG A 272      11.500 -10.418  70.583  1.00 43.90           N
ATOM    706  CA  ARG A 272      11.537  -9.022  70.152  1.00 43.14           C
ATOM    707  C   ARG A 272      12.167  -8.112  71.204  1.00 38.48           C
ATOM    708  O   ARG A 272      12.794  -7.128  70.874  1.00 39.24           O
ATOM    709  CB  ARG A 272      10.137  -8.522  69.811  1.00 38.12           C
ATOM    710  CG  ARG A 272      10.104  -7.053  69.576  1.00 36.34           C
ATOM    711  CD  ARG A 272       8.823  -6.591  68.947  1.00 38.22           C
ATOM    712  NE  ARG A 272       7.710  -6.704  69.880  1.00 41.79           N
ATOM    713  CZ  ARG A 272       6.440  -6.550  69.533  1.00 38.53           C
ATOM    714  NH1 ARG A 272       6.141  -6.264  68.273  1.00 36.34           N
ATOM    715  NH2 ARG A 272       5.481  -6.685  70.446  1.00 38.29           N
ATOM    716  N   MET A 273      12.008  -8.447  72.471  1.00 39.05           N
ATOM    717  CA  MET A 273      12.574  -7.623  73.515  1.00 42.86           C
ATOM    718  C   MET A 273      14.100  -7.589  73.375  1.00 46.68           C
ATOM    719  O   MET A 273      14.735  -6.542  73.583  1.00 43.10           O
ATOM    720  CB  MET A 273      12.142  -8.121  74.893  1.00 47.34           C
ATOM    721  CG  MET A 273      10.665  -7.852  75.162  1.00 55.46           C
ATOM    722  SD  MET A 273      10.175  -8.001  76.896  1.00 81.94           S
ATOM    723  CE  MET A 273      11.788  -8.102  77.695  1.00 66.94           C
ATOM    724  N   ASN A 274      14.684  -8.734  73.021  1.00 44.42           N
ATOM    725  CA  ASN A 274      16.112  -8.804  72.769  1.00 42.24           C
ATOM    726  C   ASN A 274      16.550  -7.877  71.623  1.00 44.64           C
ATOM    727  O   ASN A 274      17.662  -7.370  71.621  1.00 45.86           O
ATOM    728  CB  ASN A 274      16.542 -10.233  72.442  1.00 46.06           C
ATOM    729  CG  ASN A 274      16.403 -11.179  73.612  1.00 53.17           C
ATOM    730  OD1 ASN A 274      17.183 -11.124  74.561  1.00 56.57           O
ATOM    731  ND2 ASN A 274      15.450 -12.101  73.519  1.00 55.08           N
ATOM    732  N   LEU A 275      15.707  -7.681  70.621  1.00 41.91           N
ATOM    733  CA  LEU A 275      16.146  -6.880  69.498  1.00 40.89           C
ATOM    734  C   LEU A 275      16.042  -5.379  69.714  1.00 41.45           C
ATOM    735  O   LEU A 275      16.854  -4.628  69.195  1.00 47.20           O
ATOM    736  CB  LEU A 275      15.389  -7.264  68.233  1.00 42.32           C
ATOM    737  CG  LEU A 275      15.861  -8.635  67.755  1.00 44.60           C
ATOM    738  CD1 LEU A 275      14.799  -9.329  66.935  1.00 44.39           C
ATOM    739  CD2 LEU A 275      17.162  -8.513  66.986  1.00 43.60           C
ATOM    740  N   VAL A 276      15.013  -4.933  70.412  1.00 39.79           N
ATOM    741  CA  VAL A 276      14.773  -3.508  70.631  1.00 37.30           C
ATOM    742  C   VAL A 276      15.190  -2.944  71.988  1.00 39.12           C
ATOM    743  O   VAL A 276      14.824  -1.829  72.321  1.00 43.99           O
ATOM    744  CB  VAL A 276      13.309  -3.185  70.399  1.00 35.16           C
ATOM    745  CG1 VAL A 276      12.924  -3.506  68.980  1.00 36.70           C
ATOM    746  CG2 VAL A 276      12.468  -3.953  71.357  1.00 36.69           C
ATOM    747  N   SER A 277      15.889  -3.715  72.807  1.00 42.14           N
ATOM    748  CA  SER A 277      16.214  -3.260  74.161  1.00 40.69           C
ATOM    749  C   SER A 277      17.141  -2.051  74.139  1.00 39.86           C
ATOM    750  O   SER A 277      17.721  -1.736  73.119  1.00 43.33           O
ATOM    751  CB  SER A 277      16.848  -4.381  74.987  1.00 38.05           C
ATOM    752  OG  SER A 277      18.202  -4.548  74.652  1.00 38.65           O
ATOM    753  N   ASN A 278      17.224  -1.337  75.256  1.00 42.99           N
ATOM    754  CA  ASN A 278      18.139  -0.212  75.371  1.00 42.69           C
ATOM    755  C   ASN A 278      19.553  -0.665  75.111  1.00 42.78           C
ATOM    756  O   ASN A 278      20.243  -0.113  74.256  1.00 43.29           O
ATOM    757  CB  ASN A 278      18.058   0.433  76.760  1.00 45.29           C
ATOM    758  CG  ASN A 278      18.817   1.754  76.836  1.00 43.74           C
ATOM    759  OD1 ASN A 278      18.775   2.544  75.902  1.00 44.05           O
ATOM    760  ND2 ASN A 278      19.522   1.988  77.944  1.00 43.61           N
ATOM    761  N   GLU A 279      19.959  -1.695  75.846  1.00 44.05           N
ATOM    762  CA  GLU A 279      21.306  -2.245  75.754  1.00 42.54           C
ATOM    763  C   GLU A 279      21.636  -2.640  74.339  1.00 39.62           C
ATOM    764  O   GLU A 279      22.712  -2.374  73.858  1.00 43.83           O
ATOM    765  CB  GLU A 279      21.466  -3.461  76.672  1.00 41.96           C
ATOM    766  CG  GLU A 279      22.012  -3.146  78.071  1.00 48.01           C
ATOM    767  CD  GLU A 279      23.128  -2.096  78.093  1.00 56.31           C
ATOM    768  OE1 GLU A 279      24.061  -2.153  77.244  1.00 56.70           O
ATOM    769  OE2 GLU A 279      23.061  -1.200  78.971  1.00 53.23           O
ATOM    770  N   GLN A 280      20.699  -3.266  73.655  1.00 39.99           N
ATOM    771  CA  GLN A 280      21.019  -3.790  72.354  1.00 40.93           C
ATOM    772  C   GLN A 280      21.183  -2.668  71.371  1.00 41.25           C
ATOM    773  O   GLN A 280      22.116  -2.662  70.583  1.00 44.01           O
ATOM    774  CB  GLN A 280      19.950  -4.754  71.879  1.00 43.26           C
ATOM    775  CG  GLN A 280      20.251  -5.351  70.513  1.00 45.68           C
ATOM    776  CD  GLN A 280      21.624  -6.013  70.438  1.00 47.17           C
ATOM    777  OE1 GLN A 280      21.979  -6.854  71.271  1.00 44.91           O
ATOM    778  NE2 GLN A 280      22.401  -5.630  69.428  1.00 45.99           N
ATOM    779  N   ILE A 281      20.279  -1.700  71.426  1.00 44.61           N
ATOM    780  CA  ILE A 281      20.330  -0.589  70.480  1.00 44.08           C
ATOM    781  C   ILE A 281      21.561   0.258  70.735  1.00 41.57           C
ATOM    782  O   ILE A 281      22.235   0.671  69.797  1.00 43.40           O
ATOM    783  CB  ILE A 281      19.090   0.281  70.572  1.00 40.07           C
ATOM    784  CG1 ILE A 281      17.856  -0.569  70.296  1.00 41.79           C
ATOM    785  CG2 ILE A 281      19.163   1.398  69.565  1.00 38.84           C
ATOM    786  CD1 ILE A 281      16.548   0.157  70.539  1.00 44.63           C
ATOM    787  N   LYS A 282      21.862   0.465  72.014  1.00 40.34           N
ATOM    788  CA  LYS A 282      23.060   1.178  72.454  1.00 44.73           C
ATOM    789  C   LYS A 282      24.331   0.558  71.855  1.00 46.36           C
ATOM    790  O   LYS A 282      25.198   1.241  71.304  1.00 42.51           O
ATOM    791  CB  LYS A 282      23.138   1.148  73.979  1.00 42.84           C
ATOM    792  CG  LYS A 282      23.995   2.206  74.611  1.00 44.75           C
ATOM    793  CD  LYS A 282      23.548   2.435  76.053  1.00 49.14           C
ATOM    794  CE  LYS A 282      23.530   1.117  76.819  1.00 48.34           C
ATOM    795  NZ  LYS A 282      23.382   1.279  78.290  1.00 49.15           N
ATOM    796  N   GLN A 283      24.400  -0.759  71.960  1.00 47.15           N
ATOM    797  CA  GLN A 283      25.509  -1.519  71.449  1.00 45.78           C
ATOM    798  C   GLN A 283      25.576  -1.275  69.957  1.00 45.30           C
ATOM    799  O   GLN A 283      26.639  -1.029  69.412  1.00 52.67           O
ATOM    800  CB  GLN A 283      25.341  -3.007  71.779  1.00 48.16           C
ATOM    801  CG  GLN A 283      26.414  -3.899  71.187  1.00 54.47           C
ATOM    802  CD  GLN A 283      26.245  -5.342  71.588  1.00 67.63           C
ATOM    803  OE1 GLN A 283      25.460  -5.654  72.490  1.00 80.28           O
ATOM    804  NE2 GLN A 283      26.971  -6.240  70.922  1.00 58.34           N
ATOM    805  N   TRP A 284      24.442  -1.344  69.283  1.00 45.09           N
ATOM    806  CA  TRP A 284      24.431  -1.058  67.856  1.00 46.86           C
ATOM    807  C   TRP A 284      24.912   0.338  67.544  1.00 46.61           C
ATOM    808  O   TRP A 284      25.467   0.593  66.486  1.00 46.69           O
ATOM    809  CB  TRP A 284      23.039  -1.230  67.278  1.00 47.09           C
ATOM    810  CG  TRP A 284      22.729  -2.623  66.929  1.00 49.08           C
ATOM    811  CD1 TRP A 284      23.611  -3.585  66.543  1.00 46.75           C
ATOM    812  CD2 TRP A 284      21.432  -3.232  66.912  1.00 48.62           C
ATOM    813  NE1 TRP A 284      22.944  -4.756  66.288  1.00 46.66           N
ATOM    814  CE2 TRP A 284      21.606  -4.565  66.510  1.00 46.91           C
ATOM    815  CE3 TRP A 284      20.143  -2.776  67.201  1.00 44.73           C
ATOM    816  CZ2 TRP A 284      20.542  -5.444  66.393  1.00 46.95           C
ATOM    817  CZ3 TRP A 284      19.095  -3.646  67.078  1.00 43.71           C
ATOM    818  CH2 TRP A 284      19.296  -4.961  66.679  1.00 45.68           C
ATOM    819  N   SER A 285      24.669   1.249  68.468  1.00 48.66           N
ATOM    820  CA  SER A 285      24.981   2.646  68.248  1.00 48.76           C
ATOM    821  C   SER A 285      26.495   2.861  68.279  1.00 48.23           C
ATOM    822  O   SER A 285      27.044   3.632  67.497  1.00 46.75           O
ATOM    823  CB  SER A 285      24.283   3.507  69.291  1.00 46.72           C
ATOM    824  OG  SER A 285      24.507   4.874  69.004  1.00 51.72           O
ATOM    825  N   ILE A 286      27.143   2.226  69.243  1.00 45.36           N
ATOM    826  CA  ILE A 286      28.581   2.280  69.379  1.00 47.91           C
ATOM    827  C   ILE A 286      29.279   1.649  68.171  1.00 48.09           C
ATOM    828  O   ILE A 286      30.299   2.136  67.674  1.00 47.77           O
ATOM    829  CB  ILE A 286      28.995   1.586  70.666  1.00 45.89           C
ATOM    830  CG1 ILE A 286      28.608   2.459  71.848  1.00 45.97           C
ATOM    831  CG2 ILE A 286      30.460   1.353  70.705  1.00 49.11           C
ATOM    832  CD1 ILE A 286      28.548   1.693  73.123  1.00 48.49           C
ATOM    833  N   MET A 287      28.674   0.583  67.679  1.00 48.96           N
ATOM    834  CA  MET A 287      29.101  -0.092  66.467  1.00 50.23           C
ATOM    835  C   MET A 287      29.370   0.889  65.320  1.00 47.33           C
ATOM    836  O   MET A 287      30.269   0.689  64.534  1.00 52.12           O
ATOM    837  CB  MET A 287      28.030  -1.112  66.086  1.00 51.75           C
ATOM    838  CG  MET A 287      28.508  -2.373  65.414  1.00 56.24           C
ATOM    839  SD  MET A 287      27.334  -3.710  65.718  1.00 52.59           S
ATOM    840  CE  MET A 287      27.813  -4.230  67.373  1.00 47.43           C
ATOM    841  N   TYR A 288      28.555   1.926  65.211  1.00 47.00           N
ATOM    842  CA  TYR A 288      28.729   2.982  64.209  1.00 48.38           C
ATOM    843  C   TYR A 288      29.394   4.259  64.733  1.00 48.12           C
ATOM    844  O   TYR A 288      29.398   5.286  64.042  1.00 44.77           O
ATOM    845  CB  TYR A 288      27.385   3.309  63.563  1.00 48.04           C
ATOM    846  CG  TYR A 288      26.911   2.147  62.732  1.00 50.81           C
ATOM    847  CD1 TYR A 288      27.337   1.993  61.416  1.00 50.11           C
ATOM    848  CD2 TYR A 288      26.090   1.160  63.280  1.00 50.54           C
ATOM    849  CE1 TYR A 288      26.931   0.903  60.649  1.00 51.57           C
ATOM    850  CE2 TYR A 288      25.676   0.059  62.520  1.00 51.52           C
ATOM    851  CZ  TYR A 288      26.103  -0.064  61.203  1.00 51.82           C
ATOM    852  OH  TYR A 288      25.700  -1.137  60.440  1.00 49.59           O
ATOM    853  N   ASN A 289      29.868   4.217  65.978  1.00 48.64           N
ATOM    854  CA  ASN A 289      30.514   5.369  66.597  1.00 47.81           C
ATOM    855  C   ASN A 289      29.604   6.566  66.620  1.00 51.04           C
ATOM    856  O   ASN A 289      30.066   7.711  66.579  1.00 52.32           O
ATOM    857  CB  ASN A 289      31.823   5.729  65.894  1.00 46.79           C
ATOM    858  CG  ASN A 289      32.929   4.758  66.211  1.00 50.92           C
ATOM    859  OD1 ASN A 289      33.429   4.709  67.337  1.00 52.87           O
ATOM    860  ND2 ASN A 289      33.301   3.956  65.234  1.00 55.65           N
ATOM    861  N   PHE A 290      28.304   6.307  66.645  1.00 48.34           N
ATOM    862  CA  PHE A 290      27.343   7.389  66.749  1.00 48.56           C
ATOM    863  C   PHE A 290      27.531   8.159  68.053  1.00 47.43           C
ATOM    864  O   PHE A 290      27.286   9.354  68.108  1.00 47.36           O
ATOM    865  CB  PHE A 290      25.917   6.856  66.645  1.00 47.77           C
ATOM    866  CG  PHE A 290      25.481   6.530  65.239  1.00 45.22           C
ATOM    867  CD1 PHE A 290      26.279   6.836  64.157  1.00 44.19           C
ATOM    868  CD2 PHE A 290      24.242   5.947  65.005  1.00 44.82           C
ATOM    869  CE1 PHE A 290      25.861   6.547  62.868  1.00 45.08           C
ATOM    870  CE2 PHE A 290      23.817   5.661  63.712  1.00 45.36           C
ATOM    871  CZ  PHE A 290      24.632   5.954  62.645  1.00 45.49           C
ATOM    872  N   HIS A 291      27.983   7.476  69.097  1.00 45.90           N
ATOM    873  CA  HIS A 291      28.126   8.114  70.394  1.00 47.41           C
ATOM    874  C   HIS A 291      29.219   9.160  70.386  1.00 52.77           C
ATOM    875  O   HIS A 291      29.157  10.145  71.115  1.00 56.20           O
ATOM    876  CB  HIS A 291      28.391   7.080  71.484  1.00 48.13           C
ATOM    877  CG  HIS A 291      29.616   6.254  71.267  1.00 51.29           C
ATOM    878  ND1 HIS A 291      29.850   5.558  70.099  1.00 53.74           N
ATOM    879  CD2 HIS A 291      30.653   5.973  72.089  1.00 53.93           C
ATOM    880  CE1 HIS A 291      30.990   4.899  70.206  1.00 53.94           C
ATOM    881  NE2 HIS A 291      31.495   5.131  71.405  1.00 55.51           N
ATOM    882  N   GLU A 292      30.200   8.970  69.522  1.00 53.44           N
ATOM    883  CA  GLU A 292      31.287   9.918  69.406  1.00 51.84           C
ATOM    884  C   GLU A 292      30.921  11.089  68.502  1.00 49.93           C
ATOM    885  O   GLU A 292      31.615  12.097  68.496  1.00 52.90           O
ATOM    886  CB  GLU A 292      32.528   9.203  68.904  1.00 54.75           C
ATOM    887  CG  GLU A 292      33.102   8.237  69.934  1.00 59.49           C
ATOM    888  CD  GLU A 292      34.145   7.309  69.339  1.00 63.48           C
ATOM    889  OE1 GLU A 292      34.427   7.448  68.121  1.00 62.97           O
ATOM    890  OE2 GLU A 292      34.690   6.466  70.093  1.00 58.32           O
ATOM    891  N   LYS A 293      29.871  10.929  67.696  1.00 49.86           N
ATOM    892  CA  LYS A 293      29.397  12.001  66.809  1.00 50.77           C
ATOM    893  C   LYS A 293      28.269  12.850  67.416  1.00 53.34           C
ATOM    894  O   LYS A 293      27.938  13.928  66.918  1.00 51.15           O
ATOM    895  CB  LYS A 293      28.924  11.384  65.498  1.00 49.56           C
ATOM    896  CG  LYS A 293      29.851  10.299  65.047  1.00 52.20           C
ATOM    897  CD  LYS A 293      29.511   9.749  63.709  1.00 55.40           C
ATOM    898  CE  LYS A 293      30.714   9.053  63.147  1.00 59.77           C
ATOM    899  NZ  LYS A 293      30.324   8.323  61.919  1.00 71.10           N
ATOM    900  N   LEU A 294      27.694  12.364  68.507  1.00 51.36           N
ATOM    901  CA  LEU A 294      26.557  13.026  69.110  1.00 50.44           C
ATOM    902  C   LEU A 294      26.965  14.351  69.750  1.00 49.54           C
ATOM    903  O   LEU A 294      27.874  14.399  70.578  1.00 48.63           O
ATOM    904  CB  LEU A 294      25.899  12.119  70.153  1.00 52.98           C
ATOM    905  CG  LEU A 294      24.666  12.717  70.847  1.00 48.60           C
ATOM    906  CD1 LEU A 294      23.516  12.905  69.870  1.00 44.94           C
ATOM    907  CD2 LEU A 294      24.261  11.895  72.058  1.00 47.71           C
ATOM    908  N   LYS A 295      26.290  15.423  69.353  1.00 49.30           N
ATOM    909  CA  LYS A 295      26.572  16.746  69.891  1.00 50.50           C
ATOM    910  C   LYS A 295      25.778  17.004  71.160  1.00 50.39           C
ATOM    911  O   LYS A 295      24.561  16.967  71.127  1.00 50.16           O
ATOM    912  CB  LYS A 295      26.238  17.826  68.857  1.00 48.94           C
ATOM    913  CG  LYS A 295      26.849  17.608  67.485  1.00 49.58           C
ATOM    914  CD  LYS A 295      28.349  17.449  67.574  1.00 49.86           C
ATOM    915  CE  LYS A 295      28.934  17.186  66.213  1.00 50.52           C
ATOM    916  NZ  LYS A 295      30.390  16.931  66.282  1.00 59.69           N
ATOM    917  N   THR A 296      26.451  17.255  72.281  1.00 51.42           N
ATOM    918  CA  THR A 296      25.739  17.658  73.493  1.00 49.90           C
ATOM    919  C   THR A 296      26.405  18.834  74.163  1.00 50.36           C
ATOM    920  O   THR A 296      27.475  19.248  73.772  1.00 52.92           O
ATOM    921  CB  THR A 296      25.647  16.540  74.538  1.00 54.39           C
ATOM    922  OG1 THR A 296      26.929  16.361  75.153  1.00 54.29           O
ATOM    923  CG2 THR A 296      25.135  15.226  73.931  1.00 50.97           C
ATOM    924  N   ASN A 297      25.778  19.330  75.216  1.00 55.67           N
ATOM    925  CA  ASN A 297      26.202  20.555  75.881  1.00 56.36           C
ATOM    926  C   ASN A 297      27.037  20.284  77.113  1.00 56.27           C
ATOM    927  O   ASN A 297      27.495  21.198  77.792  1.00 56.80           O
ATOM    928  CB  ASN A 297      24.984  21.397  76.245  1.00 55.49           C
ATOM    929  CG  ASN A 297      25.363  22.762  76.721  1.00 64.99           C
ATOM    930  OD1 ASN A 297      26.476  23.231  76.451  1.00 70.26           O
ATOM    931  ND2 ASN A 297      24.439  23.439  77.399  1.00 63.71           N
ATOM    932  N   PHE A 298      27.219  19.010  77.412  1.00 56.69           N
ATOM    933  CA  PHE A 298      27.934  18.627  78.612  1.00 59.77           C
ATOM    934  C   PHE A 298      28.959  17.581  78.237  1.00 68.11           C
ATOM    935  O   PHE A 298      29.052  17.189  77.074  1.00 68.71           O
ATOM    936  CB  PHE A 298      26.976  18.098  79.681  1.00 58.86           C
ATOM    937  CG  PHE A 298      26.088  16.979  79.208  1.00 59.99           C
ATOM    938  CD1 PHE A 298      24.887  17.245  78.571  1.00 58.92           C
ATOM    939  CD2 PHE A 298      26.445  15.659  79.412  1.00 64.35           C
ATOM    940  CE1 PHE A 298      24.072  16.212  78.132  1.00 55.13           C
ATOM    941  CE2 PHE A 298      25.617  14.619  78.979  1.00 59.61           C
ATOM    942  CZ  PHE A 298      24.441  14.897  78.343  1.00 54.21           C
ATOM    943  N   ASP A 299      29.736  17.138  79.218  1.00 70.67           N
ATOM    944  CA  ASP A 299      30.877  16.281  78.935  1.00 71.90           C
ATOM    945  C   ASP A 299      30.408  14.831  78.857  1.00 70.68           C
ATOM    946  O   ASP A 299      29.854  14.302  79.823  1.00 71.24           O
ATOM    947  CB  ASP A 299      31.944  16.480  80.016  1.00 75.08           C
ATOM    948  CG  ASP A 299      33.266  15.816  79.687  1.00 75.20           C
ATOM    949  OD1 ASP A 299      33.367  15.075  78.675  1.00 73.88           O
ATOM    950  OD2 ASP A 299      34.220  16.080  80.453  1.00 73.87           O
ATOM    951  N   LEU A 300      30.579  14.215  77.688  1.00 66.83           N
ATOM    952  CA  LEU A 300      30.164  12.829  77.488  1.00 71.17           C
ATOM    953  C   LEU A 300      31.226  11.860  78.016  1.00 71.15           C
ATOM    954  O   LEU A 300      30.930  10.730  78.412  1.00 60.99           O
ATOM    955  CB  LEU A 300      29.889  12.552  76.009  1.00 67.03           C
ATOM    956  CG  LEU A 300      28.570  13.120  75.476  1.00 63.41           C
ATOM    957  CD1 LEU A 300      28.234  12.552  74.102  1.00 57.23           C
ATOM    958  CD2 LEU A 300      27.434  12.903  76.463  1.00 62.28           C
ATOM    959  N   LYS A 301      32.472  12.328  78.013  1.00 73.91           N
ATOM    960  CA  LYS A 301      33.605  11.499  78.408  1.00 74.70           C
ATOM    961  C   LYS A 301      33.940  11.642  79.905  1.00 75.82           C
ATOM    962  O   LYS A 301      34.700  10.835  80.461  1.00 72.61           O
ATOM    963  CB  LYS A 301      34.831  11.840  77.537  1.00 73.57           C
ATOM    964  CG  LYS A 301      34.633  11.674  75.998  1.00 75.14           C
ATOM    965  CD  LYS A 301      34.317  10.192  75.621  1.00 85.79           C
ATOM    966  CE  LYS A 301      33.821  10.004  74.165  1.00 80.47           C
ATOM    967  NZ  LYS A 301      33.155   8.666  73.954  1.00 71.87           N
ATOM    968  N   ASP A 302      33.322  12.616  80.573  1.00 72.60           N
ATOM    969  CA  ASP A 302      33.536  12.774  82.005  1.00 70.01           C
ATOM    970  C   ASP A 302      33.052  11.525  82.712  1.00 71.45           C
ATOM    971  O   ASP A 302      31.895  11.146  82.585  1.00 76.08           O
ATOM    972  CB  ASP A 302      32.816  14.012  82.537  1.00 73.12           C
ATOM    973  CG  ASP A 302      33.186  14.331  83.974  1.00 75.29           C
ATOM    974  OD1 ASP A 302      33.465  13.381  84.747  1.00 69.95           O
ATOM    975  OD2 ASP A 302      33.224  15.540  84.317  1.00 71.27           O
ATOM    976  N   GLU A 303      33.942  10.891  83.460  1.00 71.75           N
ATOM    977  CA  GLU A 303      33.613   9.631  84.110  1.00 71.25           C
ATOM    978  C   GLU A 303      33.090   9.812  85.540  1.00 73.65           C
ATOM    979  O   GLU A 303      32.624   8.853  86.173  1.00 71.61           O
ATOM    980  CB  GLU A 303      34.836   8.731  84.080  1.00 66.10           C
ATOM    981  CG  GLU A 303      35.787   9.157  82.986  1.00 70.70           C
ATOM    982  CD  GLU A 303      36.914   8.171  82.768  1.00 86.07           C
ATOM    983  OE1 GLU A 303      36.790   7.023  83.266  1.00 87.35           O
ATOM    984  OE2 GLU A 303      37.924   8.550  82.115  1.00 80.45           O
ATOM    985  N   ASN A 304      33.182  11.037  86.054  1.00 73.11           N
ATOM    986  CA  ASN A 304      32.546  11.364  87.332  1.00 77.55           C
ATOM    987  C   ASN A 304      31.160  11.958  87.135  1.00 75.94           C
ATOM    988  O   ASN A 304      30.407  12.127  88.095  1.00 78.64           O
ATOM    989  CB  ASN A 304      33.398  12.354  88.141  1.00 76.39           C
ATOM    990  CG  ASN A 304      34.773  11.819  88.453  1.00 76.43           C
ATOM    991  OD1 ASN A 304      34.943  10.628  88.750  1.00 74.12           O
ATOM    992  ND2 ASN A 304      35.774  12.694  88.375  1.00 76.41           N
ATOM    993  N   SER A 305      30.831  12.262  85.884  1.00 74.46           N
ATOM    994  CA  SER A 305      29.540  12.833  85.555  1.00 71.67           C
ATOM    995  C   SER A 305      28.466  11.832  85.960  1.00 67.47           C
ATOM    996  O   SER A 305      28.671  10.616  85.885  1.00 68.81           O
ATOM    997  CB  SER A 305      29.473  13.183  84.057  1.00 69.69           C
ATOM    998  OG  SER A 305      28.243  13.807  83.715  1.00 71.35           O
ATOM    999  N   ASN A 306      27.334  12.331  86.433  1.00 67.66           N
ATOM   1000  CA  ASN A 306      26.252  11.433  86.820  1.00 67.60           C
ATOM   1001  C   ASN A 306      25.608  10.867  85.559  1.00 65.19           C
ATOM   1002  O   ASN A 306      24.686  10.075  85.615  1.00 66.11           O
ATOM   1003  CB  ASN A 306      25.232  12.133  87.743  1.00 62.42           C
ATOM   1004  CG  ASN A 306      24.421  13.205  87.042  1.00 60.06           C
ATOM   1005  OD1 ASN A 306      24.603  13.472  85.859  1.00 59.92           O
ATOM   1006  ND2 ASN A 306      23.553  13.870  87.800  1.00 59.91           N
ATOM   1007  N   PHE A 307      26.059  11.318  84.402  1.00 61.94           N
ATOM   1008  CA  PHE A 307      25.550  10.728  83.188  1.00 60.38           C
ATOM   1009  C   PHE A 307      26.038   9.282  83.059  1.00 61.07           C
ATOM   1010  O   PHE A 307      25.403   8.458  82.417  1.00 61.97           O
ATOM   1011  CB  PHE A 307      25.965  11.552  81.974  1.00 58.81           C
ATOM   1012  CG  PHE A 307      25.503  10.971  80.679  1.00 59.01           C
ATOM   1013  CD1 PHE A 307      24.156  10.753  80.452  1.00 57.27           C
ATOM   1014  CD2 PHE A 307      26.412  10.630  79.691  1.00 61.85           C
ATOM   1015  CE1 PHE A 307      23.723  10.213  79.261  1.00 59.13           C
ATOM   1016  CE2 PHE A 307      25.984  10.092  78.492  1.00 58.49           C
ATOM   1017  CZ  PHE A 307      24.638   9.880  78.277  1.00 56.72           C
ATOM   1018  N   GLN A 308      27.141   8.962  83.712  1.00 62.77           N
ATOM   1019  CA  GLN A 308      27.771   7.666  83.517  1.00 60.47           C
ATOM   1020  C   GLN A 308      27.159   6.536  84.316  1.00 61.10           C
ATOM   1021  O   GLN A 308      27.345   5.363  83.997  1.00 58.67           O
ATOM   1022  CB  GLN A 308      29.256   7.775  83.838  1.00 62.45           C
ATOM   1023  CG  GLN A 308      30.028   8.424  82.722  1.00 58.67           C
ATOM   1024  CD  GLN A 308      29.848   7.664  81.422  1.00 62.03           C
ATOM   1025  OE1 GLN A 308      29.673   6.444  81.430  1.00 71.74           O
ATOM   1026  NE2 GLN A 308      29.875   8.373  80.304  1.00 58.67           N
ATOM   1027  N   ASN A 309      26.444   6.889  85.372  1.00 64.51           N
ATOM   1028  CA  ASN A 309      25.828   5.873  86.212  1.00 70.32           C
ATOM   1029  C   ASN A 309      24.351   5.632  85.851  1.00 63.92           C
ATOM   1030  O   ASN A 309      23.639   4.919  86.560  1.00 64.35           O
ATOM   1031  CB  ASN A 309      26.024   6.234  87.700  1.00 73.94           C
ATOM   1032  CG  ASN A 309      25.272   7.476  88.114  1.00 68.83           C
ATOM   1033  OD1 ASN A 309      24.851   8.255  87.276  1.00 64.52           O
ATOM   1034  ND2 ASN A 309      25.190   7.714  89.423  1.00 68.18           N
ATOM   1035  N   GLY A 310      23.889   6.234  84.757  1.00 59.68           N
ATOM   1036  CA  GLY A 310      22.564   5.916  84.252  1.00 55.40           C
ATOM   1037  C   GLY A 310      22.509   4.866  83.151  1.00 54.05           C
ATOM   1038  O   GLY A 310      23.466   4.124  82.921  1.00 56.16           O
ATOM   1039  N   LYS A 311      21.373   4.826  82.461  1.00 52.64           N
ATOM   1040  CA  LYS A 311      21.117   3.901  81.359  1.00 50.03           C
ATOM   1041  C   LYS A 311      21.809   4.342  80.076  1.00 51.04           C
ATOM   1042  O   LYS A 311      21.877   3.582  79.112  1.00 53.01           O
ATOM   1043  CB  LYS A 311      19.617   3.798  81.085  1.00 52.53           C
ATOM   1044  CG  LYS A 311      18.790   3.268  82.217  1.00 57.88           C
ATOM   1045  CD  LYS A 311      17.303   3.449  81.936  1.00 72.71           C
ATOM   1046  CE  LYS A 311      16.935   3.360  80.448  1.00 69.45           C
ATOM   1047  NZ  LYS A 311      15.486   3.778  80.249  1.00 77.98           N
ATOM   1048  N   LEU A 312      22.285   5.584  80.057  1.00 52.48           N
ATOM   1049  CA  LEU A 312      22.914   6.159  78.878  1.00 50.59           C
ATOM   1050  C   LEU A 312      22.020   6.020  77.640  1.00 48.06           C
ATOM   1051  O   LEU A 312      22.498   5.656  76.568  1.00 47.30           O
ATOM   1052  CB  LEU A 312      24.268   5.475  78.645  1.00 54.56           C
ATOM   1053  CG  LEU A 312      25.301   5.611  79.770  1.00 52.77           C
ATOM   1054  CD1 LEU A 312      26.374   4.566  79.662  1.00 53.18           C
ATOM   1055  CD2 LEU A 312      25.927   6.954  79.705  1.00 55.87           C
ATOM   1056  N   LYS A 313      20.724   6.287  77.805  1.00 42.95           N
ATOM   1057  CA  LYS A 313      19.743   6.138  76.733  1.00 40.76           C
ATOM   1058  C   LYS A 313      19.968   7.062  75.515  1.00 44.67           C
ATOM   1059  O   LYS A 313      19.504   6.778  74.420  1.00 45.51           O
ATOM   1060  CB  LYS A 313      18.345   6.362  77.298  1.00 46.63           C
ATOM   1061  CG  LYS A 313      17.204   6.106  76.317  1.00 46.08           C
ATOM   1062  CD  LYS A 313      15.845   6.394  76.944  1.00 49.10           C
ATOM   1063  CE  LYS A 313      14.762   6.425  75.877  1.00 54.03           C
ATOM   1064  NZ  LYS A 313      14.759   7.703  75.089  1.00 57.81           N
ATOM   1065  N   LEU A 314      20.651   8.181  75.697  1.00 46.21           N
ATOM   1066  CA  LEU A 314      20.978   9.052  74.565  1.00 45.08           C
ATOM   1067  C   LEU A 314      21.650   8.333  73.402  1.00 46.07           C
ATOM   1068  O   LEU A 314      21.445   8.698  72.248  1.00 43.90           O
ATOM   1069  CB  LEU A 314      21.880  10.200  75.007  1.00 48.82           C
ATOM   1070  CG  LEU A 314      21.203  11.371  75.720  1.00 53.60           C
ATOM   1071  CD1 LEU A 314      20.709  10.978  77.109  1.00 52.96           C
ATOM   1072  CD2 LEU A 314      22.150  12.552  75.790  1.00 48.41           C
ATOM   1073  N   TYR A 315      22.486   7.344  73.708  1.00 43.72           N
ATOM   1074  CA  TYR A 315      23.224   6.660  72.668  1.00 41.92           C
ATOM   1075  C   TYR A 315      22.248   5.840  71.867  1.00 44.66           C
ATOM   1076  O   TYR A 315      22.288   5.830  70.643  1.00 45.84           O
ATOM   1077  CB  TYR A 315      24.305   5.765  73.257  1.00 42.37           C
ATOM   1078  CG  TYR A 315      25.440   6.489  73.918  1.00 43.92           C
ATOM   1079  CD1 TYR A 315      25.788   7.774  73.538  1.00 46.89           C
ATOM   1080  CD2 TYR A 315      26.144   5.899  74.955  1.00 45.67           C
ATOM   1081  CE1 TYR A 315      26.836   8.450  74.159  1.00 48.52           C
ATOM   1082  CE2 TYR A 315      27.184   6.560  75.579  1.00 48.60           C
ATOM   1083  CZ  TYR A 315      27.527   7.835  75.180  1.00 48.46           C
ATOM   1084  OH  TYR A 315      28.560   8.491  75.808  1.00 50.44           O
ATOM   1085  N   ALA A 316      21.318   5.197  72.563  1.00 44.87           N
ATOM   1086  CA  ALA A 316      20.278   4.435  71.881  1.00 43.30           C
ATOM   1087  C   ALA A 316      19.403   5.361  71.026  1.00 43.08           C
ATOM   1088  O   ALA A 316      19.068   5.039  69.880  1.00 43.60           O
ATOM   1089  CB  ALA A 316      19.448   3.674  72.880  1.00 39.75           C
ATOM   1090  N   ASP A 317      19.070   6.520  71.575  1.00 39.22           N
ATOM   1091  CA  ASP A 317      18.205   7.461  70.891  1.00 42.99           C
ATOM   1092  C   ASP A 317      18.759   7.838  69.515  1.00 41.75           C
ATOM   1093  O   ASP A 317      18.000   7.931  68.551  1.00 40.23           O
ATOM   1094  CB  ASP A 317      18.032   8.745  71.728  1.00 47.42           C
ATOM   1095  CG  ASP A 317      17.293   8.519  73.051  1.00 52.44           C
ATOM   1096  OD1 ASP A 317      16.481   7.565  73.160  1.00 51.18           O
ATOM   1097  OD2 ASP A 317      17.554   9.299  74.002  1.00 52.65           O
ATOM   1098  N   VAL A 318      20.076   8.045  69.422  1.00 41.00           N
ATOM   1099  CA  VAL A 318      20.657   8.656  68.217  1.00 41.24           C
ATOM   1100  C   VAL A 318      20.626   7.637  67.095  1.00 40.54           C
ATOM   1101  O   VAL A 318      20.463   7.987  65.922  1.00 36.57           O
ATOM   1102  CB  VAL A 318      22.119   9.205  68.447  1.00 42.39           C
ATOM   1103  CG1 VAL A 318      23.039   8.141  68.974  1.00 40.40           C
ATOM   1104  CG2 VAL A 318      22.699   9.767  67.175  1.00 37.93           C
ATOM   1105  N   PHE A 319      20.742   6.367  67.478  1.00 42.61           N
ATOM   1106  CA  PHE A 319      20.656   5.275  66.526  1.00 39.31           C
ATOM   1107  C   PHE A 319      19.264   5.212  65.946  1.00 40.02           C
ATOM   1108  O   PHE A 319      19.080   5.051  64.740  1.00 40.57           O
ATOM   1109  CB  PHE A 319      20.993   3.947  67.175  1.00 42.77           C
ATOM   1110  CG  PHE A 319      20.956   2.806  66.218  1.00 44.50           C
ATOM   1111  CD1 PHE A 319      21.995   2.607  65.325  1.00 46.86           C
ATOM   1112  CD2 PHE A 319      19.869   1.953  66.174  1.00 44.41           C
ATOM   1113  CE1 PHE A 319      21.955   1.574  64.420  1.00 47.24           C
ATOM   1114  CE2 PHE A 319      19.824   0.916  65.269  1.00 46.32           C
ATOM   1115  CZ  PHE A 319      20.869   0.725  64.395  1.00 47.49           C
ATOM   1116  N   GLU A 320      18.272   5.338  66.816  1.00 42.25           N
ATOM   1117  CA  GLU A 320      16.889   5.387  66.359  1.00 40.13           C
ATOM   1118  C   GLU A 320      16.673   6.630  65.526  1.00 38.18           C
ATOM   1119  O   GLU A 320      16.019   6.580  64.492  1.00 40.79           O
ATOM   1120  CB  GLU A 320      15.933   5.334  67.538  1.00 38.97           C
ATOM   1121  CG  GLU A 320      15.920   3.959  68.148  1.00 43.15           C
ATOM   1122  CD  GLU A 320      15.253   3.910  69.492  1.00 49.31           C
ATOM   1123  OE1 GLU A 320      15.399   4.872  70.281  1.00 49.28           O
ATOM   1124  OE2 GLU A 320      14.610   2.878  69.776  1.00 54.49           O
ATOM   1125  N   ALA A 321      17.256   7.740  65.964  1.00 37.32           N
ATOM   1126  CA  ALA A 321      17.122   8.995  65.234  1.00 40.90           C
ATOM   1127  C   ALA A 321      17.713   8.861  63.836  1.00 42.35           C
ATOM   1128  O   ALA A 321      17.217   9.482  62.899  1.00 41.51           O
ATOM   1129  CB  ALA A 321      17.788  10.141  65.987  1.00 40.18           C
ATOM   1130  N   TYR A 322      18.760   8.048  63.691  1.00 42.90           N
ATOM   1131  CA  TYR A 322      19.342   7.836  62.375  1.00 42.07           C
ATOM   1132  C   TYR A 322      18.325   7.178  61.478  1.00 43.68           C
ATOM   1133  O   TYR A 322      18.098   7.629  60.359  1.00 43.18           O
ATOM   1134  CB  TYR A 322      20.598   6.977  62.444  1.00 44.04           C
ATOM   1135  CG  TYR A 322      21.380   6.949  61.141  1.00 49.03           C
ATOM   1136  CD1 TYR A 322      22.363   7.894  60.876  1.00 52.27           C
ATOM   1137  CD2 TYR A 322      21.125   5.987  60.171  1.00 50.06           C
ATOM   1138  CE1 TYR A 322      23.071   7.878  59.687  1.00 54.80           C
ATOM   1139  CE2 TYR A 322      21.831   5.962  58.986  1.00 53.10           C
ATOM   1140  CZ  TYR A 322      22.803   6.905  58.749  1.00 55.67           C
ATOM   1141  OH  TYR A 322      23.508   6.880  57.569  1.00 55.42           O
ATOM   1142  N   ILE A 323      17.682   6.133  61.989  1.00 41.23           N
ATOM   1143  CA  ILE A 323      16.628   5.465  61.236  1.00 44.89           C
ATOM   1144  C   ILE A 323      15.518   6.469  60.886  1.00 45.40           C
ATOM   1145  O   ILE A 323      15.014   6.497  59.763  1.00 44.25           O
ATOM   1146  CB  ILE A 323      16.062   4.261  62.020  1.00 41.04           C
ATOM   1147  CG1 ILE A 323      17.116   3.149  62.065  1.00 42.44           C
ATOM   1148  CG2 ILE A 323      14.760   3.758  61.393  1.00 39.31           C
ATOM   1149  CD1 ILE A 323      16.896   2.074  63.120  1.00 39.34           C
ATOM   1150  N   GLY A 324      15.170   7.319  61.840  1.00 41.29           N
ATOM   1151  CA  GLY A 324      14.159   8.319  61.595  1.00 43.65           C
ATOM   1152  C   GLY A 324      14.597   9.257  60.491  1.00 48.91           C
ATOM   1153  O   GLY A 324      13.779   9.702  59.672  1.00 50.81           O
ATOM   1154  N   GLY A 325      15.885   9.588  60.498  1.00 46.29           N
ATOM   1155  CA  GLY A 325      16.463  10.441  59.482  1.00 46.27           C
ATOM   1156  C   GLY A 325      16.324   9.829  58.111  1.00 47.39           C
ATOM   1157  O   GLY A 325      15.962  10.499  57.150  1.00 50.72           O
ATOM   1158  N   LEU A 326      16.633   8.545  58.026  1.00 47.70           N
ATOM   1159  CA  LEU A 326      16.503   7.799  56.781  1.00 49.87           C
ATOM   1160  C   LEU A 326      15.083   7.851  56.216  1.00 53.24           C
ATOM   1161  O   LEU A 326      14.899   8.012  55.020  1.00 57.33           O
ATOM   1162  CB  LEU A 326      16.936   6.346  56.997  1.00 49.98           C
ATOM   1163  CG  LEU A 326      18.455   6.168  57.083  1.00 51.80           C
ATOM   1164  CD1 LEU A 326      18.836   4.812  57.660  1.00 50.43           C
ATOM   1165  CD2 LEU A 326      19.083   6.368  55.714  1.00 54.31           C
ATOM   1166  N   MET A 327      14.075   7.718  57.068  1.00 52.92           N
ATOM   1167  CA  MET A 327      12.703   7.675  56.577  1.00 53.76           C
ATOM   1168  C   MET A 327      12.265   9.022  56.062  1.00 56.22           C
ATOM   1169  O   MET A 327      11.671   9.114  54.988  1.00 59.37           O
ATOM   1170  CB  MET A 327      11.752   7.196  57.667  1.00 54.14           C
ATOM   1171  CG  MET A 327      11.593   5.689  57.705  1.00 55.93           C
ATOM   1172  SD  MET A 327      10.942   4.993  56.166  1.00 74.73           S
ATOM   1173  CE  MET A 327       9.164   5.182  56.432  1.00 57.01           C
ATOM   1174  N   GLU A 328      12.585  10.071  56.812  1.00 56.47           N
ATOM   1175  CA  GLU A 328      12.119  11.399  56.462  1.00 57.50           C
ATOM   1176  C   GLU A 328      12.769  11.878  55.174  1.00 58.38           C
ATOM   1177  O   GLU A 328      12.194  12.685  54.439  1.00 60.27           O
ATOM   1178  CB  GLU A 328      12.411  12.387  57.575  1.00 58.11           C
ATOM   1179  CG  GLU A 328      11.255  13.318  57.829  1.00 65.86           C
ATOM   1180  CD  GLU A 328      11.673  14.527  58.616  1.00 68.76           C
ATOM   1181  OE1 GLU A 328      12.164  15.486  57.974  1.00 76.37           O
ATOM   1182  OE2 GLU A 328      11.535  14.512  59.862  1.00 66.08           O
ATOM   1183  N   ASP A 329      13.978  11.380  54.919  1.00 58.57           N
ATOM   1184  CA  ASP A 329      14.747  11.761  53.741  1.00 60.38           C
ATOM   1185  C   ASP A 329      14.132  11.278  52.439  1.00 69.36           C
ATOM   1186  O   ASP A 329      13.841  12.095  51.557  1.00 80.22           O
ATOM   1187  CB  ASP A 329      16.165  11.216  53.845  1.00 59.00           C
ATOM   1188  CG  ASP A 329      17.019  11.577  52.637  1.00 65.09           C
ATOM   1189  OD1 ASP A 329      16.667  12.550  51.933  1.00 67.85           O
ATOM   1190  OD2 ASP A 329      18.031  10.870  52.382  1.00 65.69           O
ATOM   1191  N   ASP A 330      13.975   9.959  52.306  1.00 65.79           N
ATOM   1192  CA  ASP A 330      13.304   9.355  51.157  1.00 67.52           C
ATOM   1193  C   ASP A 330      12.553   8.085  51.602  1.00 68.30           C
ATOM   1194  O   ASP A 330      13.119   6.984  51.557  1.00 67.23           O
ATOM   1195  CB  ASP A 330      14.307   9.104  50.011  1.00 73.64           C
ATOM   1196  CG  ASP A 330      13.674   8.411  48.785  1.00 79.94           C
ATOM   1197  OD1 ASP A 330      12.415   8.336  48.711  1.00 76.56           O
ATOM   1198  OD2 ASP A 330      14.430   8.060  47.828  1.00 75.47           O
ATOM   1199  N   PRO A 331      11.295   8.250  52.072  1.00 65.08           N
ATOM   1200  CA  PRO A 331      10.514   7.159  52.663  1.00 62.41           C
ATOM   1201  C   PRO A 331      10.379   5.995  51.691  1.00 66.96           C
ATOM   1202  O   PRO A 331      10.414   4.853  52.141  1.00 72.92           O
ATOM   1203  CB  PRO A 331       9.163   7.808  52.965  1.00 58.85           C
ATOM   1204  CG  PRO A 331       9.084   8.958  52.058  1.00 58.67           C
ATOM   1205  CD  PRO A 331      10.485   9.468  51.911  1.00 62.91           C
ATOM   1206  N   ARG A 332      10.239   6.258  50.392  1.00 70.58           N
ATOM   1207  CA  ARG A 332      10.174   5.163  49.411  1.00 73.50           C
ATOM   1208  C   ARG A 332      11.428   4.285  49.276  1.00 69.66           C
ATOM   1209  O   ARG A 332      11.371   3.076  49.467  1.00 65.40           O
ATOM   1210  CB  ARG A 332       9.872   5.732  48.026  1.00 76.95           C
ATOM   1211  CG  ARG A 332       9.576   4.644  47.008  1.00 81.91           C
ATOM   1212  CD  ARG A 332       9.579   5.251  45.602  1.00 93.56           C
ATOM   1213  NE  ARG A 332       9.633   4.250  44.526  1.00104.45           N
ATOM   1214  CZ  ARG A 332       8.782   4.192  43.500  1.00102.00           C
ATOM   1215  NH1 ARG A 332       7.785   5.080  43.411  1.00 94.56           N
ATOM   1216  NH2 ARG A 332       8.928   3.248  42.560  1.00 92.57           N
ATOM   1217  N   ASN A 333      12.553   4.898  48.937  1.00 71.86           N
ATOM   1218  CA  ASN A 333      13.753   4.127  48.652  1.00 74.62           C
ATOM   1219  C   ASN A 333      14.452   3.650  49.906  1.00 70.52           C
ATOM   1220  O   ASN A 333      15.158   2.648  49.878  1.00 70.50           O
ATOM   1221  CB  ASN A 333      14.771   4.931  47.819  1.00 83.31           C
ATOM   1222  CG  ASN A 333      14.305   5.191  46.381  1.00 91.33           C
ATOM   1223  OD1 ASN A 333      13.480   4.447  45.826  1.00 94.75           O
ATOM   1224  ND2 ASN A 333      14.835   6.262  45.772  1.00 95.01           N
ATOM   1225  N   ASN A 334      14.287   4.369  51.007  1.00 69.37           N
ATOM   1226  CA  ASN A 334      15.068   4.006  52.168  1.00 64.75           C
ATOM   1227  C   ASN A 334      14.423   2.954  53.057  1.00 63.00           C
ATOM   1228  O   ASN A 334      15.132   2.269  53.794  1.00 61.01           O
ATOM   1229  CB  ASN A 334      15.398   5.259  52.974  1.00 59.73           C
ATOM   1230  CG  ASN A 334      16.539   6.038  52.363  1.00 64.19           C
ATOM   1231  OD1 ASN A 334      17.248   5.519  51.504  1.00 68.88           O
ATOM   1232  ND2 ASN A 334      16.751   7.263  52.819  1.00 64.83           N
ATOM   1233  N   LEU A 335      13.117   2.742  52.935  1.00 58.67           N
ATOM   1234  CA  LEU A 335      12.495   1.720  53.773  1.00 63.50           C
ATOM   1235  C   LEU A 335      13.058   0.308  53.469  1.00 66.41           C
ATOM   1236  O   LEU A 335      13.355  -0.447  54.404  1.00 64.99           O
ATOM   1237  CB  LEU A 335      10.967   1.739  53.637  1.00 65.49           C
ATOM   1238  CG  LEU A 335      10.208   0.799  54.584  1.00 66.00           C
ATOM   1239  CD1 LEU A 335      10.854   0.776  55.962  1.00 60.14           C
ATOM   1240  CD2 LEU A 335       8.743   1.207  54.706  1.00 63.64           C
ATOM   1241  N   PRO A 336      13.198  -0.064  52.175  1.00 65.47           N
ATOM   1242  CA  PRO A 336      13.852  -1.349  51.899  1.00 62.56           C
ATOM   1243  C   PRO A 336      15.287  -1.419  52.405  1.00 60.06           C
ATOM   1244  O   PRO A 336      15.685  -2.445  52.953  1.00 58.65           O
ATOM   1245  CB  PRO A 336      13.828  -1.432  50.377  1.00 57.78           C
ATOM   1246  CG  PRO A 336      12.660  -0.623  49.984  1.00 64.95           C
ATOM   1247  CD  PRO A 336      12.650   0.527  50.940  1.00 68.40           C
ATOM   1248  N   LYS A 337      16.054  -0.352  52.231  1.00 57.70           N
ATOM   1249  CA  LYS A 337      17.442  -0.394  52.660  1.00 58.09           C
ATOM   1250  C   LYS A 337      17.502  -0.532  54.168  1.00 56.60           C
ATOM   1251  O   LYS A 337      18.377  -1.216  54.702  1.00 57.06           O
ATOM   1252  CB  LYS A 337      18.228   0.837  52.199  1.00 63.03           C
ATOM   1253  CG  LYS A 337      17.970   1.286  50.761  1.00 62.76           C
ATOM   1254  CD  LYS A 337      19.028   2.285  50.305  1.00 65.90           C
ATOM   1255  CE  LYS A 337      18.902   2.582  48.821  1.00 73.13           C
ATOM   1256  NZ  LYS A 337      17.560   3.191  48.537  1.00 77.03           N
ATOM   1257  N   ILE A 338      16.564   0.102  54.858  1.00 55.11           N
ATOM   1258  CA  ILE A 338      16.456  -0.101  56.296  1.00 54.70           C
ATOM   1259  C   ILE A 338      16.173  -1.572  56.597  1.00 56.71           C
ATOM   1260  O   ILE A 338      16.773  -2.156  57.507  1.00 53.39           O
ATOM   1261  CB  ILE A 338      15.355   0.775  56.911  1.00 52.83           C
ATOM   1262  CG1 ILE A 338      15.750   2.248  56.808  1.00 53.53           C
ATOM   1263  CG2 ILE A 338      15.153   0.421  58.364  1.00 50.60           C
ATOM   1264  CD1 ILE A 338      14.670   3.218  57.234  1.00 52.49           C
ATOM   1265  N   ARG A 339      15.273  -2.169  55.816  1.00 57.34           N
ATOM   1266  CA  ARG A 339      14.940  -3.571  55.999  1.00 58.11           C
ATOM   1267  C   ARG A 339      16.174  -4.457  55.901  1.00 59.17           C
ATOM   1268  O   ARG A 339      16.455  -5.237  56.813  1.00 60.04           O
ATOM   1269  CB  ARG A 339      13.900  -4.033  54.966  1.00 59.66           C
ATOM   1270  CG  ARG A 339      12.507  -3.493  55.165  1.00 58.82           C
ATOM   1271  CD  ARG A 339      11.485  -4.209  54.274  1.00 65.75           C
ATOM   1272  NE  ARG A 339      10.274  -3.410  54.031  1.00 77.04           N
ATOM   1273  CZ  ARG A 339       9.229  -3.318  54.864  1.00 75.90           C
ATOM   1274  NH1 ARG A 339       9.213  -3.979  56.019  1.00 71.52           N
ATOM   1275  NH2 ARG A 339       8.185  -2.558  54.543  1.00 74.22           N
ATOM   1276  N   LYS A 340      16.930  -4.311  54.816  1.00 57.36           N
ATOM   1277  CA  LYS A 340      18.036  -5.232  54.569  1.00 58.27           C
ATOM   1278  C   LYS A 340      19.127  -4.976  55.600  1.00 57.43           C
ATOM   1279  O   LYS A 340      19.743  -5.912  56.108  1.00 57.74           O
ATOM   1280  CB  LYS A 340      18.586  -5.128  53.140  1.00 58.03           C
ATOM   1281  CG  LYS A 340      20.091  -5.409  53.052  1.00 68.18           C
ATOM   1282  CD  LYS A 340      20.681  -5.370  51.623  1.00 78.27           C
ATOM   1283  CE  LYS A 340      20.845  -6.813  51.059  1.00 82.64           C
ATOM   1284  NZ  LYS A 340      21.775  -6.923  49.883  1.00 80.84           N
ATOM   1285  N   TRP A 341      19.361  -3.704  55.909  1.00 54.49           N
ATOM   1286  CA  TRP A 341      20.357  -3.325  56.901  1.00 50.07           C
ATOM   1287  C   TRP A 341      20.065  -3.948  58.290  1.00 54.08           C
ATOM   1288  O   TRP A 341      20.953  -4.505  58.947  1.00 48.68           O
ATOM   1289  CB  TRP A 341      20.425  -1.803  56.993  1.00 49.11           C
ATOM   1290  CG  TRP A 341      21.342  -1.300  58.071  1.00 50.99           C
ATOM   1291  CD1 TRP A 341      22.600  -1.761  58.374  1.00 52.11           C
ATOM   1292  CD2 TRP A 341      21.067  -0.259  59.004  1.00 48.92           C
ATOM   1293  NE1 TRP A 341      23.120  -1.063  59.432  1.00 48.21           N
ATOM   1294  CE2 TRP A 341      22.195  -0.139  59.842  1.00 49.67           C
ATOM   1295  CE3 TRP A 341      19.982   0.590  59.210  1.00 48.64           C
ATOM   1296  CZ2 TRP A 341      22.259   0.790  60.867  1.00 48.83           C
ATOM   1297  CZ3 TRP A 341      20.052   1.510  60.223  1.00 50.67           C
ATOM   1298  CH2 TRP A 341      21.182   1.607  61.041  1.00 49.23           C
ATOM   1299  N   LEU A 342      18.816  -3.862  58.737  1.00 56.29           N
ATOM   1300  CA  LEU A 342      18.489  -4.366  60.062  1.00 50.98           C
ATOM   1301  C   LEU A 342      18.489  -5.885  60.121  1.00 49.89           C
ATOM   1302  O   LEU A 342      18.864  -6.461  61.138  1.00 49.37           O
ATOM   1303  CB  LEU A 342      17.138  -3.817  60.515  1.00 51.56           C
ATOM   1304  CG  LEU A 342      17.154  -2.304  60.790  1.00 50.13           C
ATOM   1305  CD1 LEU A 342      15.748  -1.756  61.023  1.00 43.78           C
ATOM   1306  CD2 LEU A 342      18.091  -1.941  61.938  1.00 45.82           C
ATOM   1307  N   ARG A 343      18.101  -6.534  59.029  1.00 52.07           N
ATOM   1308  CA  ARG A 343      18.118  -7.999  58.981  1.00 53.99           C
ATOM   1309  C   ARG A 343      19.551  -8.481  59.196  1.00 53.85           C
ATOM   1310  O   ARG A 343      19.795  -9.469  59.895  1.00 51.86           O
ATOM   1311  CB  ARG A 343      17.542  -8.517  57.656  1.00 56.41           C
ATOM   1312  CG  ARG A 343      17.000  -9.976  57.662  1.00 57.96           C
ATOM   1313  CD  ARG A 343      15.885 -10.105  56.615  1.00 63.37           C
ATOM   1314  NE  ARG A 343      16.090  -9.114  55.549  1.00 72.80           N
ATOM   1315  CZ  ARG A 343      15.118  -8.455  54.915  1.00 72.93           C
ATOM   1316  NH1 ARG A 343      13.842  -8.662  55.233  1.00 73.62           N
ATOM   1317  NH2 ARG A 343      15.425  -7.575  53.967  1.00 67.51           N
ATOM   1318  N   LYS A 344      20.499  -7.758  58.611  1.00 53.19           N
ATOM   1319  CA  LYS A 344      21.909  -8.058  58.818  1.00 52.60           C
ATOM   1320  C   LYS A 344      22.289  -7.805  60.280  1.00 53.68           C
ATOM   1321  O   LYS A 344      23.011  -8.602  60.884  1.00 53.79           O
ATOM   1322  CB  LYS A 344      22.794  -7.251  57.861  1.00 51.88           C
ATOM   1323  CG  LYS A 344      22.671  -7.708  56.403  1.00 55.20           C
ATOM   1324  CD  LYS A 344      23.621  -6.981  55.453  1.00 62.24           C
ATOM   1325  CE  LYS A 344      23.401  -7.416  53.992  1.00 69.77           C
ATOM   1326  NZ  LYS A 344      23.844  -6.408  52.968  1.00 69.67           N
ATOM   1327  N   LEU A 345      21.798  -6.720  60.865  1.00 49.86           N
ATOM   1328  CA  LEU A 345      22.164  -6.424  62.244  1.00 49.49           C
ATOM   1329  C   LEU A 345      21.628  -7.456  63.227  1.00 49.88           C
ATOM   1330  O   LEU A 345      22.297  -7.846  64.198  1.00 47.49           O
ATOM   1331  CB  LEU A 345      21.655  -5.050  62.637  1.00 48.91           C
ATOM   1332  CG  LEU A 345      22.621  -3.954  62.251  1.00 50.24           C
ATOM   1333  CD1 LEU A 345      22.002  -2.616  62.538  1.00 49.76           C
ATOM   1334  CD2 LEU A 345      23.906  -4.146  63.004  1.00 52.11           C
ATOM   1335  N   ALA A 346      20.419  -7.913  62.937  1.00 49.80           N
ATOM   1336  CA  ALA A 346      19.678  -8.783  63.834  1.00 50.55           C
ATOM   1337  C   ALA A 346      20.134 -10.247  63.873  1.00 49.18           C
ATOM   1338  O   ALA A 346      20.045 -10.902  64.912  1.00 47.92           O
ATOM   1339  CB  ALA A 346      18.219  -8.718  63.459  1.00 53.29           C
ATOM   1340  N   LYS A 347      20.609 -10.750  62.739  1.00 50.95           N
ATOM   1341  CA  LYS A 347      20.928 -12.168  62.598  1.00 52.57           C
ATOM   1342  C   LYS A 347      21.785 -12.722  63.756  1.00 51.87           C
ATOM   1343  O   LYS A 347      21.410 -13.714  64.373  1.00 54.47           O
ATOM   1344  CB  LYS A 347      21.611 -12.431  61.250  1.00 53.40           C
ATOM   1345  CG  LYS A 347      22.286 -13.772  61.189  1.00 56.54           C
ATOM   1346  CD  LYS A 347      22.631 -14.203  59.778  1.00 62.58           C
ATOM   1347  CE  LYS A 347      23.840 -15.154  59.800  1.00 76.63           C
ATOM   1348  NZ  LYS A 347      23.712 -16.303  58.845  1.00 80.86           N
ATOM   1349  N   PRO A 348      22.934 -12.093  64.061  1.00 49.97           N
ATOM   1350  CA  PRO A 348      23.696 -12.670  65.172  1.00 50.24           C
ATOM   1351  C   PRO A 348      22.952 -12.636  66.492  1.00 51.23           C
ATOM   1352  O   PRO A 348      23.110 -13.562  67.279  1.00 51.82           O
ATOM   1353  CB  PRO A 348      24.948 -11.784  65.242  1.00 48.94           C
ATOM   1354  CG  PRO A 348      24.601 -10.555  64.527  1.00 48.38           C
ATOM   1355  CD  PRO A 348      23.645 -10.953  63.456  1.00 48.77           C
ATOM   1356  N   VAL A 349      22.165 -11.584  66.720  1.00 51.11           N
ATOM   1357  CA  VAL A 349      21.476 -11.381  67.993  1.00 48.97           C
ATOM   1358  C   VAL A 349      20.377 -12.409  68.170  1.00 49.11           C
ATOM   1359  O   VAL A 349      20.175 -12.954  69.254  1.00 50.78           O
ATOM   1360  CB  VAL A 349      20.847  -9.970  68.098  1.00 49.28           C
ATOM   1361  CG1 VAL A 349      20.428  -9.701  69.528  1.00 51.15           C
ATOM   1362  CG2 VAL A 349      21.820  -8.901  67.669  1.00 48.36           C
ATOM   1363  N   ILE A 350      19.694 -12.698  67.075  1.00 48.80           N
ATOM   1364  CA  ILE A 350      18.644 -13.698  67.075  1.00 49.85           C
ATOM   1365  C   ILE A 350      19.249 -15.059  67.321  1.00 55.64           C
ATOM   1366  O   ILE A 350      18.880 -15.758  68.262  1.00 56.26           O
ATOM   1367  CB  ILE A 350      17.875 -13.698  65.737  1.00 47.61           C
ATOM   1368  CG1 ILE A 350      16.967 -12.468  65.671  1.00 44.68           C
ATOM   1369  CG2 ILE A 350      17.067 -14.982  65.577  1.00 46.32           C
ATOM   1370  CD1 ILE A 350      16.567 -12.055  64.293  1.00 41.52           C
ATOM   1371  N   GLU A 351      20.209 -15.396  66.474  1.00 53.95           N
ATOM   1372  CA  GLU A 351      20.892 -16.665  66.512  1.00 56.44           C
ATOM   1373  C   GLU A 351      21.440 -17.008  67.900  1.00 57.34           C
ATOM   1374  O   GLU A 351      21.423 -18.167  68.311  1.00 61.56           O
ATOM   1375  CB  GLU A 351      21.997 -16.650  65.477  1.00 60.71           C
ATOM   1376  CG  GLU A 351      22.602 -17.999  65.185  1.00 73.49           C
ATOM   1377  CD  GLU A 351      23.897 -17.914  64.354  1.00 93.62           C
ATOM   1378  OE1 GLU A 351      24.120 -16.870  63.659  1.00 86.27           O
ATOM   1379  OE2 GLU A 351      24.681 -18.911  64.391  1.00 94.24           O
ATOM   1380  N   GLU A 352      21.940 -16.014  68.624  1.00 58.01           N
ATOM   1381  CA  GLU A 352      22.459 -16.266  69.964  1.00 58.50           C
ATOM   1382  C   GLU A 352      21.294 -16.535  70.905  1.00 59.73           C
ATOM   1383  O   GLU A 352      21.382 -17.383  71.785  1.00 58.74           O
ATOM   1384  CB  GLU A 352      23.303 -15.085  70.465  1.00 58.61           C
ATOM   1385  CG  GLU A 352      24.123 -15.350  71.749  1.00 61.55           C
ATOM   1386  CD  GLU A 352      23.307 -15.341  73.054  1.00 79.57           C
ATOM   1387  OE1 GLU A 352      22.250 -14.659  73.112  1.00 81.60           O
ATOM   1388  OE2 GLU A 352      23.715 -16.042  74.020  1.00 74.26           O
ATOM   1389  N   ALA A 353      20.193 -15.818  70.707  1.00 62.01           N
ATOM   1390  CA  ALA A 353      19.075 -15.885  71.641  1.00 59.97           C
ATOM   1391  C   ALA A 353      18.200 -17.142  71.479  1.00 61.50           C
ATOM   1392  O   ALA A 353      17.655 -17.653  72.453  1.00 63.76           O
ATOM   1393  CB  ALA A 353      18.235 -14.639  71.509  1.00 58.20           C
ATOM   1394  N   THR A 354      18.060 -17.648  70.265  1.00 58.65           N
ATOM   1395  CA  THR A 354      17.211 -18.803  70.077  1.00 58.66           C
ATOM   1396  C   THR A 354      17.849 -20.048  70.692  1.00 68.56           C
ATOM   1397  O   THR A 354      17.153 -20.926  71.223  1.00 71.70           O
ATOM   1398  CB  THR A 354      16.938 -19.064  68.594  1.00 58.53           C
ATOM   1399  OG1 THR A 354      18.158 -19.402  67.937  1.00 61.20           O
ATOM   1400  CG2 THR A 354      16.360 -17.844  67.941  1.00 58.31           C
ATOM   1401  N   ARG A 355      19.175 -20.131  70.598  1.00 69.44           N
ATOM   1402  CA  ARG A 355      19.918 -21.272  71.130  1.00 70.59           C
ATOM   1403  C   ARG A 355      20.092 -21.265  72.659  1.00 68.60           C
ATOM   1404  O   ARG A 355      19.898 -22.291  73.314  1.00 73.20           O
ATOM   1405  CB  ARG A 355      21.300 -21.347  70.465  1.00 79.48           C
ATOM   1406  CG  ARG A 355      21.312 -21.778  68.980  1.00 78.43           C
ATOM   1407  CD  ARG A 355      22.762 -21.947  68.481  1.00 73.52           C
ATOM   1408  NE  ARG A 355      23.564 -20.736  68.677  1.00 74.22           N
ATOM   1409  CZ  ARG A 355      24.254 -20.121  67.715  1.00 76.39           C
ATOM   1410  NH1 ARG A 355      24.253 -20.612  66.476  1.00 76.73           N
ATOM   1411  NH2 ARG A 355      24.955 -19.018  67.990  1.00 70.69           N
ATOM   1412  N   ASN A 356      20.509 -20.124  73.207  1.00 69.10           N
ATOM   1413  CA  ASN A 356      20.816 -20.001  74.642  1.00 76.20           C
ATOM   1414  C   ASN A 356      19.754 -19.360  75.571  1.00 79.03           C
ATOM   1415  O   ASN A 356      20.041 -19.126  76.754  1.00 80.35           O
ATOM   1416  CB  ASN A 356      22.137 -19.228  74.851  1.00 76.77           C
ATOM   1417  CG  ASN A 356      23.383 -20.088  74.604  1.00 77.01           C
ATOM   1418  OD1 ASN A 356      23.346 -21.322  74.662  1.00 85.32           O
ATOM   1419  ND2 ASN A 356      24.502 -19.424  74.372  1.00 76.57           N
ATOM   1420  N   GLN A 357      18.574 -19.000  75.063  1.00 78.10           N
ATOM   1421  CA  GLN A 357      17.551 -18.419  75.959  1.00 80.16           C
ATOM   1422  C   GLN A 357      16.554 -19.538  76.346  1.00 82.33           C
ATOM   1423  O   GLN A 357      16.162 -20.356  75.499  1.00 81.39           O
ATOM   1424  CB  GLN A 357      16.850 -17.194  75.317  1.00 72.08           C
ATOM   1425  CG  GLN A 357      15.808 -16.507  76.235  1.00 81.42           C
ATOM   1426  CD  GLN A 357      15.570 -14.996  75.948  1.00 78.64           C
ATOM   1427  OE1 GLN A 357      16.037 -14.437  74.943  1.00 69.03           O
ATOM   1428  NE2 GLN A 357      14.843 -14.339  76.857  1.00 69.61           N
ATOM   1429  N   VAL A 358      16.175 -19.600  77.624  1.00 77.99           N
ATOM   1430  CA  VAL A 358      15.356 -20.717  78.093  1.00 75.70           C
ATOM   1431  C   VAL A 358      13.917 -20.574  77.606  1.00 79.52           C
ATOM   1432  O   VAL A 358      13.320 -21.561  77.154  1.00 81.85           O
ATOM   1433  CB  VAL A 358      15.377 -20.852  79.651  1.00 75.05           C
ATOM   1434  CG1 VAL A 358      14.273 -21.783  80.136  1.00 71.45           C
ATOM   1435  CG2 VAL A 358      16.732 -21.367  80.137  1.00 76.96           C
ATOM   1436  N   ALA A 359      13.399 -19.339  77.637  1.00 82.66           N
ATOM   1437  CA  ALA A 359      11.989 -19.029  77.324  1.00 76.23           C
ATOM   1438  C   ALA A 359      11.648 -19.252  75.849  1.00 77.92           C
ATOM   1439  O   ALA A 359      10.475 -19.373  75.464  1.00 78.04           O
ATOM   1440  CB  ALA A 359      11.672 -17.585  77.717  1.00 71.72           C
ATOM   1441  N   LEU A 360      12.704 -19.297  75.043  1.00 79.60           N
ATOM   1442  CA  LEU A 360      12.648 -19.406  73.591  1.00 76.58           C
ATOM   1443  C   LEU A 360      12.850 -20.865  73.107  1.00 84.87           C
ATOM   1444  O   LEU A 360      12.992 -21.110  71.897  1.00 81.51           O
ATOM   1445  CB  LEU A 360      13.673 -18.450  72.971  1.00 68.50           C
ATOM   1446  CG  LEU A 360      13.337 -16.963  73.162  1.00 65.25           C
ATOM   1447  CD1 LEU A 360      14.408 -16.073  72.548  1.00 59.30           C
ATOM   1448  CD2 LEU A 360      11.958 -16.627  72.583  1.00 58.67           C
ATOM   1449  N   GLU A 361      12.906 -21.829  74.032  1.00 82.35           N
ATOM   1450  CA  GLU A 361      13.266 -23.187  73.636  1.00 79.78           C
ATOM   1451  C   GLU A 361      12.046 -23.963  73.135  1.00 80.51           C
ATOM   1452  O   GLU A 361      10.894 -23.532  73.309  1.00 80.72           O
ATOM   1453  CB  GLU A 361      13.884 -23.903  74.861  1.00 82.20           C
ATOM   1454  CG  GLU A 361      15.350 -23.498  75.178  1.00 92.75           C
ATOM   1455  CD  GLU A 361      15.927 -24.175  76.439  1.00 89.71           C
ATOM   1456  OE1 GLU A 361      15.286 -24.046  77.515  1.00 93.42           O
ATOM   1457  OE2 GLU A 361      17.017 -24.800  76.368  1.00 85.91           O
ATOM   1458  N   LYS A 362      12.293 -25.139  72.567  1.00 83.74           N
ATOM   1459  CA  LYS A 362      11.213 -25.826  71.874  1.00 79.60           C
ATOM   1460  C   LYS A 362      10.533 -26.865  72.757  1.00 80.45           C
ATOM   1461  O   LYS A 362      11.168 -27.676  73.436  1.00 79.52           O
ATOM   1462  CB  LYS A 362      11.684 -26.414  70.538  1.00 70.75           C
ATOM   1463  CG  LYS A 362      11.734 -25.321  69.446  1.00 76.85           C
ATOM   1464  CD  LYS A 362      10.799 -24.104  69.794  1.00 69.39           C
ATOM   1465  CE  LYS A 362       9.550 -24.008  68.907  1.00 73.76           C
ATOM   1466  NZ  LYS A 362       8.441 -23.201  69.505  1.00 65.34           N
ATOM   1467  N   THR A 363       9.212 -26.755  72.740  1.00 80.61           N
ATOM   1468  CA  THR A 363       8.259 -27.540  73.503  1.00 75.78           C
ATOM   1469  C   THR A 363       7.639 -28.718  72.731  1.00 73.66           C
ATOM   1470  O   THR A 363       6.660 -29.319  73.187  1.00 71.59           O
ATOM   1471  CB  THR A 363       7.160 -26.631  73.962  1.00 75.67           C
ATOM   1472  OG1 THR A 363       6.741 -25.853  72.835  1.00 82.16           O
ATOM   1473  CG2 THR A 363       7.681 -25.697  75.061  1.00 74.42           C
ATOM   1474  N   ASP A 364       8.181 -29.007  71.546  1.00 78.95           N
ATOM   1475  CA  ASP A 364       7.523 -29.849  70.535  1.00 78.34           C
ATOM   1476  C   ASP A 364       7.563 -31.380  70.751  1.00 73.01           C
ATOM   1477  O   ASP A 364       6.738 -32.100  70.188  1.00 70.79           O
ATOM   1478  CB  ASP A 364       8.143 -29.562  69.143  1.00 79.25           C
ATOM   1479  CG  ASP A 364       8.372 -28.045  68.846  1.00 88.86           C
ATOM   1480  OD1 ASP A 364       7.703 -27.127  69.431  1.00 83.49           O
ATOM   1481  OD2 ASP A 364       9.260 -27.789  67.986  1.00 87.85           O
ATOM   1482  N   LYS A 365       8.531 -31.886  71.514  1.00 76.65           N
ATOM   1483  CA  LYS A 365       8.599 -33.330  71.777  1.00 75.07           C
ATOM   1484  C   LYS A 365       7.985 -33.719  73.133  1.00 77.67           C
ATOM   1485  O   LYS A 365       8.027 -34.896  73.532  1.00 74.50           O
ATOM   1486  CB  LYS A 365      10.047 -33.834  71.674  1.00 66.63           C
ATOM   1487  CG  LYS A 365      10.449 -34.168  70.244  1.00 71.03           C
ATOM   1488  CD  LYS A 365      11.950 -34.068  70.004  1.00 67.39           C
ATOM   1489  CE  LYS A 365      12.446 -35.313  69.242  1.00 85.77           C
ATOM   1490  NZ  LYS A 365      11.822 -36.626  69.695  1.00 80.28           N
ATOM   1491  N   LEU A 366       7.466 -32.719  73.847  1.00 68.00           N
ATOM   1492  CA  LEU A 366       6.721 -32.919  75.092  1.00 62.07           C
ATOM   1493  C   LEU A 366       5.396 -33.630  74.877  1.00 66.79           C
ATOM   1494  O   LEU A 366       4.624 -33.228  74.007  1.00 76.24           O
ATOM   1495  CB  LEU A 366       6.450 -31.581  75.768  1.00 63.44           C
ATOM   1496  CG  LEU A 366       7.525 -30.953  76.643  1.00 60.16           C
ATOM   1497  CD1 LEU A 366       8.861 -30.801  75.912  1.00 71.13           C
ATOM   1498  CD2 LEU A 366       6.975 -29.614  77.058  1.00 58.67           C
ATOM   1499  N   ASP A 367       5.084 -34.644  75.676  1.00 58.99           N
ATOM   1500  CA  ASP A 367       3.742 -35.205  75.564  1.00 58.93           C
ATOM   1501  C   ASP A 367       2.835 -34.528  76.580  1.00 57.16           C
ATOM   1502  O   ASP A 367       2.920 -34.799  77.775  1.00 56.68           O
ATOM   1503  CB  ASP A 367       3.752 -36.716  75.778  1.00 55.93           C
ATOM   1504  CG  ASP A 367       2.374 -37.328  75.645  1.00 60.07           C
ATOM   1505  OD1 ASP A 367       1.476 -36.677  75.056  1.00 63.01           O
ATOM   1506  OD2 ASP A 367       2.185 -38.465  76.126  1.00 65.29           O
ATOM   1507  N   MET A 368       1.913 -33.706  76.104  1.00 53.88           N
ATOM   1508  CA  MET A 368       1.066 -32.963  77.024  1.00 56.97           C
ATOM   1509  C   MET A 368       0.138 -33.881  77.827  1.00 55.26           C
ATOM   1510  O   MET A 368      -0.478 -33.448  78.800  1.00 53.78           O
ATOM   1511  CB  MET A 368       0.243 -31.919  76.262  1.00 61.75           C
ATOM   1512  CG  MET A 368       1.056 -30.923  75.428  1.00 64.27           C
ATOM   1513  SD  MET A 368       2.265 -29.952  76.370  1.00 61.40           S
ATOM   1514  CE  MET A 368       1.230 -29.327  77.678  1.00 64.08           C
ATOM   1515  N   ASN A 369       0.038 -35.138  77.403  1.00 53.59           N
ATOM   1516  CA  ASN A 369      -0.776 -36.132  78.095  1.00 51.28           C
ATOM   1517  C   ASN A 369       0.003 -37.044  79.045  1.00 46.89           C
ATOM   1518  O   ASN A 369      -0.555 -37.997  79.564  1.00 44.13           O
ATOM   1519  CB  ASN A 369      -1.537 -37.014  77.103  1.00 53.29           C
ATOM   1520  CG  ASN A 369      -2.891 -36.436  76.741  1.00 62.18           C
ATOM   1521  OD1 ASN A 369      -3.142 -35.253  76.974  1.00 69.45           O
ATOM   1522  ND2 ASN A 369      -3.802 -37.284  76.260  1.00 67.54           N
ATOM   1523  N   ALA A 370       1.291 -36.786  79.231  1.00 44.60           N
ATOM   1524  CA  ALA A 370       2.152 -37.642  80.042  1.00 39.24           C
ATOM   1525  C   ALA A 370       1.683 -37.854  81.504  1.00 38.74           C
ATOM   1526  O   ALA A 370       1.608 -38.991  81.942  1.00 39.82           O
ATOM   1527  CB  ALA A 370       3.564 -37.097  80.032  1.00 40.89           C
ATOM   1528  N   LYS A 371       1.402 -36.804  82.276  1.00 34.31           N
ATOM   1529  CA  LYS A 371       0.959 -37.009  83.663  1.00 34.47           C
ATOM   1530  C   LYS A 371      -0.314 -37.861  83.713  1.00 40.24           C
ATOM   1531  O   LYS A 371      -0.522 -38.677  84.614  1.00 37.76           O
ATOM   1532  CB  LYS A 371       0.717 -35.685  84.383  1.00 36.64           C
ATOM   1533  CG  LYS A 371       1.961 -34.841  84.699  1.00 37.01           C
ATOM   1534  CD  LYS A 371       1.605 -33.738  85.702  1.00 37.42           C
ATOM   1535  CE  LYS A 371       2.517 -32.529  85.635  1.00 41.76           C
ATOM   1536  NZ  LYS A 371       2.127 -31.499  86.638  1.00 35.71           N
ATOM   1537  N   ARG A 372      -1.176 -37.653  82.734  1.00 40.29           N
ATOM   1538  CA  ARG A 372      -2.373 -38.445  82.599  1.00 36.70           C
ATOM   1539  C   ARG A 372      -2.075 -39.905  82.321  1.00 39.84           C
ATOM   1540  O   ARG A 372      -2.673 -40.805  82.919  1.00 41.09           O
ATOM   1541  CB  ARG A 372      -3.228 -37.908  81.466  1.00 37.81           C
ATOM   1542  CG  ARG A 372      -4.233 -36.929  81.870  1.00 37.09           C
ATOM   1543  CD  ARG A 372      -5.031 -36.550  80.658  1.00 39.68           C
ATOM   1544  NE  ARG A 372      -5.598 -35.223  80.810  1.00 39.75           N
ATOM   1545  CZ  ARG A 372      -5.068 -34.125  80.300  1.00 44.44           C
ATOM   1546  NH1 ARG A 372      -3.963 -34.209  79.574  1.00 46.98           N
ATOM   1547  NH2 ARG A 372      -5.652 -32.946  80.505  1.00 42.37           N
ATOM   1548  N   GLN A 373      -1.202 -40.131  81.354  1.00 37.39           N
ATOM   1549  CA  GLN A 373      -0.854 -41.478  80.955  1.00 38.50           C
ATOM   1550  C   GLN A 373      -0.413 -42.242  82.185  1.00 36.56           C
ATOM   1551  O   GLN A 373      -0.794 -43.381  82.401  1.00 37.63           O
ATOM   1552  CB  GLN A 373       0.246 -41.459  79.895  1.00 42.66           C
ATOM   1553  CG  GLN A 373       0.631 -42.828  79.367  1.00 51.44           C
ATOM   1554  CD  GLN A 373      -0.430 -43.419  78.453  1.00 56.16           C
ATOM   1555  OE1 GLN A 373      -1.444 -42.779  78.159  1.00 55.62           O
ATOM   1556  NE2 GLN A 373      -0.210 -44.657  78.014  1.00 55.52           N
ATOM   1557  N   LEU A 374       0.377 -41.571  83.004  1.00 34.96           N
ATOM   1558  CA  LEU A 374       0.987 -42.187  84.156  1.00 32.17           C
ATOM   1559  C   LEU A 374      -0.048 -42.591  85.160  1.00 36.90           C
ATOM   1560  O   LEU A 374      -0.035 -43.728  85.629  1.00 39.04           O
ATOM   1561  CB  LEU A 374       1.990 -41.233  84.782  1.00 31.93           C
ATOM   1562  CG  LEU A 374       2.782 -41.746  85.963  1.00 32.73           C
ATOM   1563  CD1 LEU A 374       3.522 -43.000  85.570  1.00 30.04           C
ATOM   1564  CD2 LEU A 374       3.750 -40.654  86.399  1.00 32.15           C
ATOM   1565  N   TYR A 375      -0.973 -41.680  85.465  1.00 37.96           N
ATOM   1566  CA  TYR A 375      -2.038 -41.969  86.426  1.00 34.19           C
ATOM   1567  C   TYR A 375      -2.930 -43.137  85.970  1.00 34.95           C
ATOM   1568  O   TYR A 375      -3.401 -43.921  86.780  1.00 30.62           O
ATOM   1569  CB  TYR A 375      -2.893 -40.717  86.683  1.00 36.42           C
ATOM   1570  CG  TYR A 375      -3.772 -40.886  87.904  1.00 39.66           C
ATOM   1571  CD1 TYR A 375      -3.272 -40.629  89.175  1.00 39.22           C
ATOM   1572  CD2 TYR A 375      -5.089 -41.344  87.798  1.00 35.89           C
ATOM   1573  CE1 TYR A 375      -4.060 -40.812  90.304  1.00 39.55           C
ATOM   1574  CE2 TYR A 375      -5.879 -41.535  88.930  1.00 35.80           C
ATOM   1575  CZ  TYR A 375      -5.356 -41.258  90.173  1.00 36.11           C
ATOM   1576  OH  TYR A 375      -6.104 -41.425  91.301  1.00 36.31           O
ATOM   1577  N   SER A 376      -3.152 -43.244  84.668  1.00 34.42           N
ATOM   1578  CA  SER A 376      -3.933 -44.332  84.136  1.00 32.77           C
ATOM   1579  C   SER A 376      -3.250 -45.631  84.451  1.00 35.42           C
ATOM   1580  O   SER A 376      -3.899 -46.615  84.800  1.00 39.97           O
ATOM   1581  CB  SER A 376      -4.131 -44.179  82.640  1.00 36.79           C
ATOM   1582  OG  SER A 376      -4.635 -42.882  82.365  1.00 46.73           O
ATOM   1583  N   LEU A 377      -1.937 -45.655  84.297  1.00 33.34           N
ATOM   1584  CA  LEU A 377      -1.227 -46.907  84.423  1.00 34.16           C
ATOM   1585  C   LEU A 377      -1.038 -47.334  85.872  1.00 36.63           C
ATOM   1586  O   LEU A 377      -1.221 -48.505  86.208  1.00 31.80           O
ATOM   1587  CB  LEU A 377       0.124 -46.827  83.719  1.00 36.10           C
ATOM   1588  CG  LEU A 377       0.040 -46.614  82.207  1.00 37.32           C
ATOM   1589  CD1 LEU A 377       1.417 -46.552  81.649  1.00 40.55           C
ATOM   1590  CD2 LEU A 377      -0.770 -47.680  81.506  1.00 39.20           C
ATOM   1591  N   ILE A 378      -0.525 -46.434  86.699  1.00 37.12           N
ATOM   1592  CA  ILE A 378      -0.300 -46.797  88.083  1.00 35.68           C
ATOM   1593  C   ILE A 378      -1.208 -46.129  89.097  1.00 36.49           C
ATOM   1594  O   ILE A 378      -1.166 -46.467  90.276  1.00 39.18           O
ATOM   1595  CB  ILE A 378       1.152 -46.499  88.491  1.00 40.57           C
ATOM   1596  CG1 ILE A 378       1.348 -45.014  88.790  1.00 36.34           C
ATOM   1597  CG2 ILE A 378       2.145 -46.986  87.421  1.00 37.89           C
ATOM   1598  CD1 ILE A 378       2.733 -44.715  89.274  1.00 36.33           C
ATOM   1599  N   GLY A 379      -2.018 -45.173  88.666  1.00 36.14           N
ATOM   1600  CA  GLY A 379      -2.671 -44.298  89.631  1.00 35.38           C
ATOM   1601  C   GLY A 379      -3.931 -44.814  90.287  1.00 37.39           C
ATOM   1602  O   GLY A 379      -4.761 -45.459  89.650  1.00 39.34           O
ATOM   1603  N   TYR A 380      -4.087 -44.494  91.567  1.00 36.95           N
ATOM   1604  CA  TYR A 380      -5.350 -44.687  92.278  1.00 37.53           C
ATOM   1605  C   TYR A 380      -5.337 -43.737  93.471  1.00 42.50           C
ATOM   1606  O   TYR A 380      -4.262 -43.385  93.961  1.00 45.91           O
ATOM   1607  CB  TYR A 380      -5.522 -46.135  92.723  1.00 37.66           C
ATOM   1608  CG  TYR A 380      -4.447 -46.680  93.644  1.00 41.21           C
ATOM   1609  CD1 TYR A 380      -3.263 -47.223  93.142  1.00 39.02           C
ATOM   1610  CD2 TYR A 380      -4.626 -46.673  95.027  1.00 43.55           C
ATOM   1611  CE1 TYR A 380      -2.292 -47.738  93.992  1.00 40.62           C
ATOM   1612  CE2 TYR A 380      -3.656 -47.185  95.880  1.00 44.80           C
ATOM   1613  CZ  TYR A 380      -2.502 -47.714  95.360  1.00 43.46           C
ATOM   1614  OH  TYR A 380      -1.566 -48.215  96.231  1.00 48.61           O
ATOM   1615  N   ALA A 381      -6.504 -43.352  93.974  1.00 41.12           N
ATOM   1616  CA  ALA A 381      -6.579 -42.200  94.881  1.00 43.69           C
ATOM   1617  C   ALA A 381      -5.706 -42.295  96.144  1.00 45.02           C
ATOM   1618  O   ALA A 381      -5.113 -41.299  96.565  1.00 47.38           O
ATOM   1619  CB  ALA A 381      -8.022 -41.953  95.274  1.00 46.98           C
ATOM   1620  N   SER A 382      -5.610 -43.484  96.732  1.00 47.51           N
ATOM   1621  CA  SER A 382      -4.919 -43.646  98.016  1.00 47.93           C
ATOM   1622  C   SER A 382      -3.416 -43.754  97.847  1.00 44.50           C
ATOM   1623  O   SER A 382      -2.679 -43.800  98.817  1.00 43.30           O
ATOM   1624  CB  SER A 382      -5.453 -44.868  98.772  1.00 44.53           C
ATOM   1625  OG  SER A 382      -5.082 -46.069  98.135  1.00 44.30           O
ATOM   1626  N   LEU A 383      -2.967 -43.823  96.606  1.00 43.74           N
ATOM   1627  CA  LEU A 383      -1.545 -43.830  96.322  1.00 43.23           C
ATOM   1628  C   LEU A 383      -0.942 -42.437  96.570  1.00 41.71           C
ATOM   1629  O   LEU A 383       0.257 -42.307  96.782  1.00 38.89           O
ATOM   1630  CB  LEU A 383      -1.307 -44.299  94.886  1.00 39.17           C
ATOM   1631  CG  LEU A 383       0.119 -44.430  94.374  1.00 37.82           C
ATOM   1632  CD1 LEU A 383       0.831 -45.546  95.091  1.00 39.10           C
ATOM   1633  CD2 LEU A 383       0.120 -44.670  92.871  1.00 38.28           C
ATOM   1634  N   ARG A 384      -1.797 -41.411  96.577  1.00 44.49           N
ATOM   1635  CA  ARG A 384      -1.388 -40.006  96.748  1.00 47.13           C
ATOM   1636  C   ARG A 384      -0.228 -39.616  95.823  1.00 43.12           C
ATOM   1637  O   ARG A 384       0.739 -38.981  96.241  1.00 40.46           O
ATOM   1638  CB  ARG A 384      -0.996 -39.728  98.200  1.00 49.16           C
ATOM   1639  CG  ARG A 384      -2.148 -39.600  99.154  1.00 53.89           C
ATOM   1640  CD  ARG A 384      -1.645 -39.419 100.582  1.00 57.71           C
ATOM   1641  NE  ARG A 384      -2.615 -38.717 101.420  1.00 74.40           N
ATOM   1642  CZ  ARG A 384      -2.578 -37.415 101.703  1.00 81.90           C
ATOM   1643  NH1 ARG A 384      -1.586 -36.650 101.241  1.00 82.63           N
ATOM   1644  NH2 ARG A 384      -3.524 -36.880 102.473  1.00 78.75           N
ATOM   1645  N   LEU A 385      -0.373 -39.969  94.552  1.00 41.42           N
ATOM   1646  CA  LEU A 385       0.619 -39.674  93.535  1.00 39.93           C
ATOM   1647  C   LEU A 385       0.568 -38.203  93.193  1.00 41.32           C
ATOM   1648  O   LEU A 385      -0.395 -37.732  92.618  1.00 44.76           O
ATOM   1649  CB  LEU A 385       0.327 -40.527  92.299  1.00 36.67           C
ATOM   1650  CG  LEU A 385       1.010 -40.284  90.963  1.00 37.74           C
ATOM   1651  CD1 LEU A 385       2.530 -40.431  91.073  1.00 44.10           C
ATOM   1652  CD2 LEU A 385       0.433 -41.225  89.919  1.00 35.58           C
ATOM   1653  N   HIS A 386       1.646 -37.487  93.463  1.00 43.77           N
ATOM   1654  CA  HIS A 386       1.615 -36.037  93.344  1.00 43.11           C
ATOM   1655  C   HIS A 386       2.950 -35.513  92.865  1.00 44.19           C
ATOM   1656  O   HIS A 386       3.957 -36.205  92.958  1.00 44.44           O
ATOM   1657  CB  HIS A 386       1.237 -35.385  94.682  1.00 40.07           C
ATOM   1658  CG  HIS A 386       2.196 -35.662  95.792  1.00 44.82           C
ATOM   1659  ND1 HIS A 386       2.464 -36.936  96.245  1.00 49.04           N
ATOM   1660  CD2 HIS A 386       2.955 -34.833  96.543  1.00 48.55           C
ATOM   1661  CE1 HIS A 386       3.345 -36.880  97.229  1.00 48.48           C
ATOM   1662  NE2 HIS A 386       3.658 -35.615  97.431  1.00 51.21           N
ATOM   1663  N   TYR A 387       2.947 -34.280  92.366  1.00 41.78           N
ATOM   1664  CA  TYR A 387       4.149 -33.648  91.882  1.00 37.57           C
ATOM   1665  C   TYR A 387       4.599 -32.582  92.840  1.00 42.42           C
ATOM   1666  O   TYR A 387       3.800 -31.792  93.326  1.00 49.37           O
ATOM   1667  CB  TYR A 387       3.920 -33.068  90.499  1.00 36.01           C
ATOM   1668  CG  TYR A 387       3.663 -34.146  89.506  1.00 38.21           C
ATOM   1669  CD1 TYR A 387       2.406 -34.691  89.360  1.00 38.66           C
ATOM   1670  CD2 TYR A 387       4.712 -34.718  88.798  1.00 42.03           C
ATOM   1671  CE1 TYR A 387       2.172 -35.719  88.469  1.00 37.63           C
ATOM   1672  CE2 TYR A 387       4.494 -35.754  87.913  1.00 40.96           C
ATOM   1673  CZ  TYR A 387       3.219 -36.250  87.756  1.00 37.17           C
ATOM   1674  OH  TYR A 387       2.998 -37.268  86.871  1.00 37.22           O
ATOM   1675  N   VAL A 388       5.894 -32.539  93.090  1.00 40.20           N
ATOM   1676  CA  VAL A 388       6.434 -31.572  94.018  1.00 41.99           C
ATOM   1677  C   VAL A 388       7.438 -30.704  93.323  1.00 45.63           C
ATOM   1678  O   VAL A 388       8.211 -31.196  92.518  1.00 48.50           O
ATOM   1679  CB  VAL A 388       7.094 -32.255  95.200  1.00 43.35           C
ATOM   1680  CG1 VAL A 388       7.811 -31.251  96.062  1.00 43.25           C
ATOM   1681  CG2 VAL A 388       6.055 -33.011  96.003  1.00 46.14           C
ATOM   1682  N   THR A 389       7.414 -29.406  93.602  1.00 46.61           N
ATOM   1683  CA  THR A 389       8.417 -28.512  93.059  1.00 46.96           C
ATOM   1684  C   THR A 389       9.578 -28.444  94.036  1.00 49.12           C
ATOM   1685  O   THR A 389       9.419 -27.953  95.147  1.00 50.64           O
ATOM   1686  CB  THR A 389       7.855 -27.119  92.842  1.00 50.45           C
ATOM   1687  OG1 THR A 389       6.501 -27.238  92.407  1.00 54.38           O
ATOM   1688  CG2 THR A 389       8.652 -26.372  91.807  1.00 51.02           C
ATOM   1689  N   VAL A 390      10.708 -29.038  93.672  1.00 47.19           N
ATOM   1690  CA  VAL A 390      11.897 -28.941  94.503  1.00 48.99           C
ATOM   1691  C   VAL A 390      12.713 -27.673  94.209  1.00 51.88           C
ATOM   1692  O   VAL A 390      13.406 -27.185  95.088  1.00 54.60           O
ATOM   1693  CB  VAL A 390      12.746 -30.205  94.402  1.00 45.57           C
ATOM   1694  CG1 VAL A 390      11.992 -31.352  95.019  1.00 47.81           C
ATOM   1695  CG2 VAL A 390      13.060 -30.505  92.995  1.00 45.89           C
ATOM   1696  N   LYS A 391      12.642 -27.142  92.989  1.00 51.34           N
ATOM   1697  CA  LYS A 391      13.302 -25.862  92.704  1.00 54.17           C
ATOM   1698  C   LYS A 391      12.437 -24.942  91.818  1.00 57.17           C
ATOM   1699  O   LYS A 391      12.071 -25.311  90.699  1.00 54.79           O
ATOM   1700  CB  LYS A 391      14.658 -26.092  92.031  1.00 55.15           C
ATOM   1701  CG  LYS A 391      15.461 -24.814  91.822  1.00 52.71           C
ATOM   1702  CD  LYS A 391      16.801 -25.075  91.182  1.00 54.16           C
ATOM   1703  CE  LYS A 391      16.664 -25.141  89.672  1.00 57.03           C
ATOM   1704  NZ  LYS A 391      17.949 -25.524  89.003  1.00 63.05           N
ATOM   1705  N   LYS A 392      12.137 -23.738  92.313  1.00 58.78           N
ATOM   1706  CA  LYS A 392      11.368 -22.747  91.546  1.00 59.13           C
ATOM   1707  C   LYS A 392      12.242 -21.796  90.746  1.00 56.72           C
ATOM   1708  O   LYS A 392      13.317 -21.450  91.191  1.00 58.72           O
ATOM   1709  CB  LYS A 392      10.450 -21.940  92.472  1.00 60.47           C
ATOM   1710  CG  LYS A 392       9.247 -22.721  92.996  1.00 65.17           C
ATOM   1711  CD  LYS A 392       8.359 -21.870  93.909  1.00 67.69           C
ATOM   1712  CE  LYS A 392       7.070 -22.617  94.325  1.00 70.34           C
ATOM   1713  NZ  LYS A 392       6.200 -21.817  95.260  1.00 64.65           N
ATOM   1714  N   PRO A 393      11.777 -21.375  89.556  1.00 57.12           N
ATOM   1715  CA  PRO A 393      12.613 -20.512  88.718  1.00 57.47           C
ATOM   1716  C   PRO A 393      12.890 -19.183  89.396  1.00 61.77           C
ATOM   1717  O   PRO A 393      12.011 -18.583  90.002  1.00 61.24           O
ATOM   1718  CB  PRO A 393      11.771 -20.310  87.448  1.00 57.90           C
ATOM   1719  CG  PRO A 393      10.789 -21.419  87.443  1.00 59.28           C
ATOM   1720  CD  PRO A 393      10.507 -21.717  88.895  1.00 60.78           C
ATOM   1721  N   THR A 394      14.124 -18.721  89.285  1.00 63.24           N
ATOM   1722  CA  THR A 394      14.505 -17.450  89.859  1.00 63.68           C
ATOM   1723  C   THR A 394      15.258 -16.636  88.819  1.00 68.41           C
ATOM   1724  O   THR A 394      15.670 -17.167  87.784  1.00 66.04           O
ATOM   1725  CB  THR A 394      15.373 -17.635  91.108  1.00 63.13           C
ATOM   1726  OG1 THR A 394      16.581 -18.302  90.741  1.00 70.94           O
ATOM   1727  CG2 THR A 394      14.661 -18.471  92.139  1.00 58.07           C
ATOM   1728  N   ALA A 395      15.440 -15.348  89.104  1.00 76.71           N
ATOM   1729  CA  ALA A 395      16.184 -14.456  88.215  1.00 74.18           C
ATOM   1730  C   ALA A 395      17.561 -15.023  87.854  1.00 71.35           C
ATOM   1731  O   ALA A 395      17.950 -15.032  86.682  1.00 70.83           O
ATOM   1732  CB  ALA A 395      16.319 -13.080  88.857  1.00 74.18           C
ATOM   1733  N   VAL A 396      18.288 -15.510  88.857  1.00 70.05           N
ATOM   1734  CA  VAL A 396      19.607 -16.092  88.620  1.00 69.64           C
ATOM   1735  C   VAL A 396      19.566 -17.398  87.836  1.00 73.55           C
ATOM   1736  O   VAL A 396      20.424 -17.622  86.969  1.00 72.05           O
ATOM   1737  CB  VAL A 396      20.344 -16.377  89.927  1.00 69.55           C
ATOM   1738  CG1 VAL A 396      21.821 -16.691  89.634  1.00 61.77           C
ATOM   1739  CG2 VAL A 396      20.199 -15.197  90.879  1.00 75.38           C
ATOM   1740  N   ASP A 397      18.582 -18.251  88.170  1.00 69.62           N
ATOM   1741  CA  ASP A 397      18.435 -19.612  87.625  1.00 63.50           C
ATOM   1742  C   ASP A 397      17.042 -19.864  87.053  1.00 62.66           C
ATOM   1743  O   ASP A 397      16.159 -20.341  87.763  1.00 65.37           O
ATOM   1744  CB  ASP A 397      18.719 -20.650  88.729  1.00 61.25           C
ATOM   1745  CG  ASP A 397      18.832 -22.099  88.201  1.00 66.75           C
ATOM   1746  OD1 ASP A 397      18.543 -22.366  87.004  1.00 71.36           O
ATOM   1747  OD2 ASP A 397      19.179 -22.990  89.018  1.00 59.49           O
ATOM   1748  N   PRO A 398      16.835 -19.584  85.763  1.00 60.99           N
ATOM   1749  CA  PRO A 398      15.483 -19.715  85.213  1.00 64.36           C
ATOM   1750  C   PRO A 398      15.091 -21.156  84.900  1.00 62.36           C
ATOM   1751  O   PRO A 398      14.588 -21.416  83.811  1.00 63.97           O
ATOM   1752  CB  PRO A 398      15.572 -18.921  83.918  1.00 67.55           C
ATOM   1753  CG  PRO A 398      16.974 -19.208  83.453  1.00 62.54           C
ATOM   1754  CD  PRO A 398      17.819 -19.276  84.715  1.00 63.07           C
ATOM   1755  N   ASN A 399      15.271 -22.072  85.838  1.00 59.56           N
ATOM   1756  CA  ASN A 399      14.853 -23.444  85.609  1.00 57.70           C
ATOM   1757  C   ASN A 399      14.196 -23.999  86.815  1.00 57.32           C
ATOM   1758  O   ASN A 399      14.313 -23.471  87.915  1.00 60.33           O
ATOM   1759  CB  ASN A 399      16.014 -24.378  85.255  1.00 58.40           C
ATOM   1760  CG  ASN A 399      16.357 -24.361  83.790  1.00 66.02           C
ATOM   1761  OD1 ASN A 399      15.701 -25.026  82.981  1.00 60.73           O
ATOM   1762  ND2 ASN A 399      17.436 -23.663  83.443  1.00 69.12           N
ATOM   1763  N   SER A 400      13.552 -25.128  86.608  1.00 55.60           N
ATOM   1764  CA  SER A 400      12.758 -25.714  87.650  1.00 53.08           C
ATOM   1765  C   SER A 400      12.965 -27.213  87.677  1.00 50.30           C
ATOM   1766  O   SER A 400      13.319 -27.816  86.673  1.00 47.74           O
ATOM   1767  CB  SER A 400      11.291 -25.374  87.435  1.00 54.25           C
ATOM   1768  OG  SER A 400      10.477 -26.293  88.130  1.00 57.91           O
ATOM   1769  N   ILE A 401      12.805 -27.794  88.856  1.00 48.14           N
ATOM   1770  CA  ILE A 401      12.892 -29.230  89.015  1.00 46.30           C
ATOM   1771  C   ILE A 401      11.630 -29.706  89.732  1.00 48.06           C
ATOM   1772  O   ILE A 401      11.284 -29.188  90.795  1.00 49.35           O
ATOM   1773  CB  ILE A 401      14.128 -29.650  89.818  1.00 45.63           C
ATOM   1774  CG1 ILE A 401      15.374 -28.898  89.356  1.00 42.97           C
ATOM   1775  CG2 ILE A 401      14.293 -31.168  89.780  1.00 43.23           C
ATOM   1776  CD1 ILE A 401      16.556 -29.134  90.258  1.00 40.96           C
ATOM   1777  N   VAL A 402      10.935 -30.671  89.145  1.00 46.29           N
ATOM   1778  CA  VAL A 402       9.749 -31.249  89.765  1.00 44.75           C
ATOM   1779  C   VAL A 402       9.923 -32.750  89.961  1.00 43.64           C
ATOM   1780  O   VAL A 402      10.221 -33.466  89.017  1.00 46.91           O
ATOM   1781  CB  VAL A 402       8.487 -30.983  88.909  1.00 44.92           C
ATOM   1782  CG1 VAL A 402       7.327 -31.861  89.347  1.00 42.37           C
ATOM   1783  CG2 VAL A 402       8.114 -29.506  88.959  1.00 45.09           C
ATOM   1784  N   GLU A 403       9.680 -33.233  91.172  1.00 41.29           N
ATOM   1785  CA  GLU A 403       9.746 -34.661  91.425  1.00 41.90           C
ATOM   1786  C   GLU A 403       8.346 -35.243  91.423  1.00 44.87           C
ATOM   1787  O   GLU A 403       7.396 -34.669  91.966  1.00 44.39           O
ATOM   1788  CB  GLU A 403      10.415 -34.972  92.763  1.00 44.20           C
ATOM   1789  CG  GLU A 403      11.919 -34.844  92.780  1.00 49.26           C
ATOM   1790  CD  GLU A 403      12.515 -35.018  94.180  1.00 57.45           C
ATOM   1791  OE1 GLU A 403      11.763 -35.414  95.112  1.00 57.82           O
ATOM   1792  OE2 GLU A 403      13.735 -34.752  94.349  1.00 56.43           O
ATOM   1793  N   CYS A 404       8.230 -36.401  90.802  1.00 44.67           N
ATOM   1794  CA  CYS A 404       6.993 -37.145  90.807  1.00 41.66           C
ATOM   1795  C   CYS A 404       7.068 -38.129  91.971  1.00 42.43           C
ATOM   1796  O   CYS A 404       8.028 -38.872  92.067  1.00 44.86           O
ATOM   1797  CB  CYS A 404       6.826 -37.846  89.466  1.00 41.97           C
ATOM   1798  SG  CYS A 404       5.608 -39.119  89.441  1.00 49.66           S
ATOM   1799  N   ARG A 405       6.110 -38.093  92.891  1.00 44.32           N
ATOM   1800  CA  ARG A 405       6.170 -38.955  94.088  1.00 46.27           C
ATOM   1801  C   ARG A 405       4.868 -39.676  94.465  1.00 45.84           C
ATOM   1802  O   ARG A 405       3.775 -39.231  94.124  1.00 46.59           O
ATOM   1803  CB  ARG A 405       6.590 -38.155  95.315  1.00 48.26           C
ATOM   1804  CG  ARG A 405       7.885 -37.428  95.224  1.00 49.41           C
ATOM   1805  CD  ARG A 405       8.027 -36.615  96.482  1.00 49.55           C
ATOM   1806  NE  ARG A 405       9.307 -35.938  96.563  1.00 50.36           N
ATOM   1807  CZ  ARG A 405       9.565 -34.971  97.429  1.00 53.44           C
ATOM   1808  NH1 ARG A 405       8.627 -34.582  98.278  1.00 54.77           N
ATOM   1809  NH2 ARG A 405      10.758 -34.406  97.456  1.00 60.90           N
ATOM   1810  N   VAL A 406       5.008 -40.782  95.196  1.00 44.43           N
ATOM   1811  CA  VAL A 406       3.878 -41.449  95.829  1.00 43.75           C
ATOM   1812  C   VAL A 406       3.826 -41.020  97.299  1.00 45.76           C
ATOM   1813  O   VAL A 406       4.668 -40.245  97.747  1.00 46.11           O
ATOM   1814  CB  VAL A 406       3.980 -42.993  95.730  1.00 41.83           C
ATOM   1815  CG1 VAL A 406       3.898 -43.462  94.292  1.00 39.21           C
ATOM   1816  CG2 VAL A 406       5.260 -43.483  96.376  1.00 44.36           C
ATOM   1817  N   GLY A 407       2.860 -41.557  98.045  1.00 46.80           N
ATOM   1818  CA  GLY A 407       2.542 -41.093  99.384  1.00 43.59           C
ATOM   1819  C   GLY A 407       3.664 -41.282 100.377  1.00 46.45           C
ATOM   1820  O   GLY A 407       3.916 -40.409 101.211  1.00 50.49           O
ATOM   1821  N   ASP A 408       4.349 -42.417 100.283  1.00 47.45           N
ATOM   1822  CA  ASP A 408       5.400 -42.747 101.240  1.00 51.32           C
ATOM   1823  C   ASP A 408       6.716 -42.014 100.931  1.00 54.94           C
ATOM   1824  O   ASP A 408       7.728 -42.237 101.595  1.00 62.00           O
ATOM   1825  CB  ASP A 408       5.599 -44.269 101.316  1.00 50.07           C
ATOM   1826  CG  ASP A 408       6.154 -44.874 100.037  1.00 55.69           C
ATOM   1827  OD1 ASP A 408       6.835 -44.184  99.255  1.00 52.64           O
ATOM   1828  OD2 ASP A 408       5.900 -46.075  99.806  1.00 57.66           O
ATOM   1829  N   GLY A 409       6.710 -41.183  99.889  1.00 53.56           N
ATOM   1830  CA  GLY A 409       7.858 -40.357  99.562  1.00 50.20           C
ATOM   1831  C   GLY A 409       8.687 -40.795  98.365  1.00 50.79           C
ATOM   1832  O   GLY A 409       9.505 -40.018  97.864  1.00 54.95           O
ATOM   1833  N   THR A 410       8.489 -42.035  97.922  1.00 46.90           N
ATOM   1834  CA  THR A 410       9.244 -42.618  96.814  1.00 43.31           C
ATOM   1835  C   THR A 410       9.168 -41.748  95.567  1.00 43.18           C
ATOM   1836  O   THR A 410       8.087 -41.364  95.140  1.00 45.62           O
ATOM   1837  CB  THR A 410       8.730 -44.056  96.486  1.00 42.80           C
ATOM   1838  OG1 THR A 410       8.815 -44.881  97.656  1.00 47.12           O
ATOM   1839  CG2 THR A 410       9.528 -44.703  95.358  1.00 40.91           C
ATOM   1840  N   VAL A 411      10.325 -41.454  94.980  1.00 43.38           N
ATOM   1841  CA  VAL A 411      10.391 -40.667  93.753  1.00 43.81           C
ATOM   1842  C   VAL A 411      10.336 -41.571  92.526  1.00 41.35           C
ATOM   1843  O   VAL A 411      11.198 -42.415  92.329  1.00 45.16           O
ATOM   1844  CB  VAL A 411      11.680 -39.822  93.684  1.00 38.81           C
ATOM   1845  CG1 VAL A 411      11.687 -39.027  92.395  1.00 38.04           C
ATOM   1846  CG2 VAL A 411      11.755 -38.871  94.863  1.00 40.78           C
ATOM   1847  N   LEU A 412       9.317 -41.410  91.700  1.00 40.67           N
ATOM   1848  CA  LEU A 412       9.216 -42.234  90.505  1.00 41.72           C
ATOM   1849  C   LEU A 412       9.816 -41.558  89.278  1.00 40.38           C
ATOM   1850  O   LEU A 412       9.965 -42.181  88.231  1.00 41.40           O
ATOM   1851  CB  LEU A 412       7.755 -42.593  90.224  1.00 39.40           C
ATOM   1852  CG  LEU A 412       6.878 -42.845  91.441  1.00 39.59           C
ATOM   1853  CD1 LEU A 412       5.455 -43.079  90.993  1.00 38.27           C
ATOM   1854  CD2 LEU A 412       7.392 -44.039  92.222  1.00 38.53           C
ATOM   1855  N   GLY A 413      10.142 -40.278  89.395  1.00 40.12           N
ATOM   1856  CA  GLY A 413      10.631 -39.540  88.248  1.00 39.17           C
ATOM   1857  C   GLY A 413      11.136 -38.159  88.609  1.00 41.34           C
ATOM   1858  O   GLY A 413      10.775 -37.607  89.656  1.00 43.59           O
ATOM   1859  N   THR A 414      11.995 -37.611  87.760  1.00 39.57           N
ATOM   1860  CA  THR A 414      12.451 -36.243  87.936  1.00 41.26           C
ATOM   1861  C   THR A 414      12.477 -35.552  86.568  1.00 40.29           C
ATOM   1862  O   THR A 414      12.656 -36.200  85.533  1.00 43.62           O
ATOM   1863  CB  THR A 414      13.832 -36.187  88.605  1.00 43.28           C
ATOM   1864  OG1 THR A 414      13.794 -36.890  89.851  1.00 44.55           O
ATOM   1865  CG2 THR A 414      14.226 -34.759  88.867  1.00 48.05           C
ATOM   1866  N   GLY A 415      12.239 -34.251  86.554  1.00 38.23           N
ATOM   1867  CA  GLY A 415      12.257 -33.512  85.310  1.00 40.76           C
ATOM   1868  C   GLY A 415      12.633 -32.070  85.575  1.00 45.71           C
ATOM   1869  O   GLY A 415      12.416 -31.554  86.676  1.00 45.57           O
ATOM   1870  N   VAL A 416      13.214 -31.425  84.570  1.00 43.20           N
ATOM   1871  CA  VAL A 416      13.692 -30.055  84.697  1.00 44.14           C
ATOM   1872  C   VAL A 416      13.289 -29.301  83.434  1.00 46.39           C
ATOM   1873  O   VAL A 416      13.386 -29.826  82.320  1.00 47.72           O
ATOM   1874  CB  VAL A 416      15.222 -29.960  84.930  1.00 43.49           C
ATOM   1875  CG1 VAL A 416      15.685 -30.937  85.984  1.00 41.63           C
ATOM   1876  CG2 VAL A 416      15.965 -30.185  83.658  1.00 43.30           C
ATOM   1877  N   GLY A 417      12.812 -28.076  83.603  1.00 48.14           N
ATOM   1878  CA  GLY A 417      12.280 -27.337  82.479  1.00 50.83           C
ATOM   1879  C   GLY A 417      12.073 -25.897  82.852  1.00 54.60           C
ATOM   1880  O   GLY A 417      12.389 -25.494  83.969  1.00 56.56           O
ATOM   1881  N   ARG A 418      11.521 -25.130  81.921  1.00 55.87           N
ATOM   1882  CA  ARG A 418      11.443 -23.686  82.051  1.00 56.37           C
ATOM   1883  C   ARG A 418      10.510 -23.279  83.204  1.00 54.78           C
ATOM   1884  O   ARG A 418      10.824 -22.396  83.998  1.00 56.36           O
ATOM   1885  CB  ARG A 418      10.959 -23.114  80.709  1.00 61.80           C
ATOM   1886  CG  ARG A 418      10.589 -21.633  80.678  1.00 70.70           C
ATOM   1887  CD  ARG A 418      10.205 -21.162  79.254  1.00 69.84           C
ATOM   1888  NE  ARG A 418       9.086 -21.902  78.665  1.00 72.66           N
ATOM   1889  CZ  ARG A 418       9.011 -22.328  77.401  1.00 81.62           C
ATOM   1890  NH1 ARG A 418      10.016 -22.140  76.544  1.00 78.86           N
ATOM   1891  NH2 ARG A 418       7.918 -22.978  76.998  1.00 83.07           N
ATOM   1892  N   ASN A 419       9.404 -23.995  83.342  1.00 53.04           N
ATOM   1893  CA  ASN A 419       8.445 -23.764  84.415  1.00 51.86           C
ATOM   1894  C   ASN A 419       7.923 -25.069  85.023  1.00 52.11           C
ATOM   1895  O   ASN A 419       8.209 -26.158  84.520  1.00 50.71           O
ATOM   1896  CB  ASN A 419       7.293 -22.928  83.891  1.00 52.60           C
ATOM   1897  CG  ASN A 419       6.593 -23.583  82.740  1.00 54.93           C
ATOM   1898  OD1 ASN A 419       5.975 -24.634  82.898  1.00 55.33           O
ATOM   1899  ND2 ASN A 419       6.721 -22.997  81.559  1.00 55.29           N
ATOM   1900  N   ILE A 420       7.181 -24.958  86.117  1.00 50.15           N
ATOM   1901  CA  ILE A 420       6.655 -26.133  86.798  1.00 51.72           C
ATOM   1902  C   ILE A 420       5.826 -27.045  85.880  1.00 49.44           C
ATOM   1903  O   ILE A 420       5.838 -28.264  86.034  1.00 46.69           O
ATOM   1904  CB  ILE A 420       5.796 -25.723  88.014  1.00 56.59           C
ATOM   1905  CG1 ILE A 420       6.602 -24.842  88.967  1.00 57.29           C
ATOM   1906  CG2 ILE A 420       5.299 -26.948  88.777  1.00 54.33           C
ATOM   1907  CD1 ILE A 420       5.872 -24.546  90.272  1.00 67.81           C
ATOM   1908  N   LYS A 421       5.126 -26.469  84.912  1.00 48.97           N
ATOM   1909  CA  LYS A 421       4.339 -27.288  84.005  1.00 49.23           C
ATOM   1910  C   LYS A 421       5.260 -28.214  83.198  1.00 50.56           C
ATOM   1911  O   LYS A 421       5.063 -29.430  83.166  1.00 47.64           O
ATOM   1912  CB  LYS A 421       3.513 -26.417  83.065  1.00 50.51           C
ATOM   1913  CG  LYS A 421       2.484 -27.181  82.269  1.00 53.52           C
ATOM   1914  CD  LYS A 421       2.086 -26.444  80.983  1.00 54.89           C
ATOM   1915  CE  LYS A 421       0.870 -27.102  80.320  1.00 50.90           C
ATOM   1916  NZ  LYS A 421       0.369 -26.345  79.141  1.00 47.71           N
ATOM   1917  N   ILE A 422       6.266 -27.633  82.550  1.00 49.61           N
ATOM   1918  CA  ILE A 422       7.197 -28.409  81.735  1.00 46.70           C
ATOM   1919  C   ILE A 422       7.991 -29.430  82.529  1.00 45.18           C
ATOM   1920  O   ILE A 422       8.181 -30.551  82.097  1.00 44.62           O
ATOM   1921  CB  ILE A 422       8.212 -27.524  81.035  1.00 48.33           C
ATOM   1922  CG1 ILE A 422       7.590 -26.192  80.593  1.00 53.34           C
ATOM   1923  CG2 ILE A 422       8.825 -28.284  79.880  1.00 48.37           C
ATOM   1924  CD1 ILE A 422       6.687 -26.274  79.393  1.00 52.18           C
ATOM   1925  N   ALA A 423       8.494 -29.007  83.676  1.00 45.87           N
ATOM   1926  CA  ALA A 423       9.282 -29.863  84.530  1.00 43.33           C
ATOM   1927  C   ALA A 423       8.468 -31.061  84.934  1.00 43.93           C
ATOM   1928  O   ALA A 423       8.958 -32.178  84.945  1.00 44.85           O
ATOM   1929  CB  ALA A 423       9.747 -29.116  85.724  1.00 46.36           C
ATOM   1930  N   GLY A 424       7.219 -30.822  85.300  1.00 44.95           N
ATOM   1931  CA  GLY A 424       6.343 -31.905  85.700  1.00 42.04           C
ATOM   1932  C   GLY A 424       6.131 -32.871  84.553  1.00 40.08           C
ATOM   1933  O   GLY A 424       6.116 -34.081  84.740  1.00 39.75           O
ATOM   1934  N   ILE A 425       6.003 -32.333  83.352  1.00 38.83           N
ATOM   1935  CA  ILE A 425       5.793 -33.160  82.193  1.00 40.21           C
ATOM   1936  C   ILE A 425       7.005 -34.063  81.983  1.00 43.46           C
ATOM   1937  O   ILE A 425       6.864 -35.238  81.630  1.00 43.71           O
ATOM   1938  CB  ILE A 425       5.536 -32.310  80.948  1.00 41.18           C
ATOM   1939  CG1 ILE A 425       4.152 -31.679  81.031  1.00 42.19           C
ATOM   1940  CG2 ILE A 425       5.691 -33.129  79.685  1.00 41.69           C
ATOM   1941  CD1 ILE A 425       3.704 -31.021  79.777  1.00 43.34           C
ATOM   1942  N   ARG A 426       8.200 -33.544  82.234  1.00 38.09           N
ATOM   1943  CA  ARG A 426       9.377 -34.354  81.993  1.00 39.28           C
ATOM   1944  C   ARG A 426       9.571 -35.352  83.129  1.00 42.98           C
ATOM   1945  O   ARG A 426      10.027 -36.486  82.906  1.00 44.38           O
ATOM   1946  CB  ARG A 426      10.593 -33.468  81.788  1.00 40.59           C
ATOM   1947  CG  ARG A 426      10.451 -32.664  80.508  1.00 42.69           C
ATOM   1948  CD  ARG A 426      11.690 -32.654  79.651  1.00 47.99           C
ATOM   1949  NE  ARG A 426      11.632 -31.575  78.673  1.00 54.36           N
ATOM   1950  CZ  ARG A 426      12.021 -30.323  78.909  1.00 55.75           C
ATOM   1951  NH1 ARG A 426      12.511 -29.985  80.094  1.00 52.66           N
ATOM   1952  NH2 ARG A 426      11.929 -29.406  77.955  1.00 52.37           N
ATOM   1953  N   ALA A 427       9.180 -34.957  84.338  1.00 40.75           N
ATOM   1954  CA  ALA A 427       9.156 -35.894  85.451  1.00 35.58           C
ATOM   1955  C   ALA A 427       8.250 -37.058  85.080  1.00 39.08           C
ATOM   1956  O   ALA A 427       8.596 -38.223  85.296  1.00 39.82           O
ATOM   1957  CB  ALA A 427       8.693 -35.235  86.703  1.00 34.48           C
ATOM   1958  N   ALA A 428       7.084 -36.743  84.525  1.00 38.75           N
ATOM   1959  CA  ALA A 428       6.160 -37.786  84.104  1.00 36.08           C
ATOM   1960  C   ALA A 428       6.803 -38.725  83.096  1.00 35.69           C
ATOM   1961  O   ALA A 428       6.756 -39.935  83.244  1.00 35.99           O
ATOM   1962  CB  ALA A 428       4.929 -37.175  83.512  1.00 37.08           C
ATOM   1963  N   GLU A 429       7.424 -38.139  82.079  1.00 39.57           N
ATOM   1964  CA  GLU A 429       8.081 -38.890  81.016  1.00 37.91           C
ATOM   1965  C   GLU A 429       9.235 -39.702  81.549  1.00 37.01           C
ATOM   1966  O   GLU A 429       9.539 -40.766  81.022  1.00 37.14           O
ATOM   1967  CB  GLU A 429       8.554 -37.951  79.922  1.00 37.61           C
ATOM   1968  CG  GLU A 429       7.415 -37.379  79.116  1.00 42.30           C
ATOM   1969  CD  GLU A 429       7.863 -36.283  78.183  1.00 51.38           C
ATOM   1970  OE1 GLU A 429       8.632 -35.405  78.630  1.00 52.71           O
ATOM   1971  OE2 GLU A 429       7.448 -36.288  77.002  1.00 57.91           O
ATOM   1972  N   ASN A 430       9.879 -39.198  82.591  1.00 33.73           N
ATOM   1973  CA  ASN A 430      10.932 -39.953  83.243  1.00 36.27           C
ATOM   1974  C   ASN A 430      10.368 -41.267  83.831  1.00 36.09           C
ATOM   1975  O   ASN A 430      10.862 -42.362  83.559  1.00 37.12           O
ATOM   1976  CB  ASN A 430      11.596 -39.069  84.304  1.00 36.39           C
ATOM   1977  CG  ASN A 430      12.906 -39.624  84.795  1.00 37.88           C
ATOM   1978  OD1 ASN A 430      13.221 -39.564  85.976  1.00 39.88           O
ATOM   1979  ND2 ASN A 430      13.673 -40.188  83.886  1.00 37.09           N
ATOM   1980  N   ALA A 431       9.279 -41.144  84.576  1.00 39.34           N
ATOM   1981  CA  ALA A 431       8.614 -42.274  85.218  1.00 38.37           C
ATOM   1982  C   ALA A 431       8.097 -43.300  84.211  1.00 39.07           C
ATOM   1983  O   ALA A 431       8.075 -44.504  84.469  1.00 35.90           O
ATOM   1984  CB  ALA A 431       7.470 -41.769  86.074  1.00 34.49           C
ATOM   1985  N   LEU A 432       7.655 -42.801  83.068  1.00 38.61           N
ATOM   1986  CA  LEU A 432       7.079 -43.636  82.031  1.00 36.28           C
ATOM   1987  C   LEU A 432       8.130 -44.518  81.364  1.00 36.39           C
ATOM   1988  O   LEU A 432       7.803 -45.513  80.727  1.00 40.42           O
ATOM   1989  CB  LEU A 432       6.399 -42.748  80.992  1.00 34.76           C
ATOM   1990  CG  LEU A 432       5.085 -42.149  81.481  1.00 37.25           C
ATOM   1991  CD1 LEU A 432       4.466 -41.257  80.408  1.00 36.95           C
ATOM   1992  CD2 LEU A 432       4.120 -43.259  81.932  1.00 34.19           C
ATOM   1993  N   ARG A 433       9.396 -44.135  81.493  1.00 37.79           N
ATOM   1994  CA  ARG A 433      10.477 -44.881  80.871  1.00 38.02           C
ATOM   1995  C   ARG A 433      10.961 -46.007  81.755  1.00 41.49           C
ATOM   1996  O   ARG A 433      11.646 -46.899  81.283  1.00 48.93           O
ATOM   1997  CB  ARG A 433      11.636 -43.959  80.517  1.00 39.76           C
ATOM   1998  CG  ARG A 433      11.430 -43.199  79.223  1.00 37.42           C
ATOM   1999  CD  ARG A 433      12.623 -42.333  78.835  1.00 39.48           C
ATOM   2000  NE  ARG A 433      12.165 -41.032  78.353  1.00 41.27           N
ATOM   2001  CZ  ARG A 433      12.281 -39.881  79.008  1.00 38.46           C
ATOM   2002  NH1 ARG A 433      12.919 -39.814  80.172  1.00 34.24           N
ATOM   2003  NH2 ARG A 433      11.787 -38.782  78.461  1.00 40.10           N
ATOM   2004  N   ASP A 434      10.614 -45.974  83.036  1.00 39.59           N
ATOM   2005  CA  ASP A 434      11.086 -46.997  83.943  1.00 37.54           C
ATOM   2006  C   ASP A 434      10.046 -48.105  83.991  1.00 41.38           C
ATOM   2007  O   ASP A 434       9.166 -48.101  84.853  1.00 44.94           O
ATOM   2008  CB  ASP A 434      11.283 -46.354  85.324  1.00 38.24           C
ATOM   2009  CG  ASP A 434      11.931 -47.272  86.335  1.00 43.07           C
ATOM   2010  OD1 ASP A 434      11.985 -48.519  86.139  1.00 46.49           O
ATOM   2011  OD2 ASP A 434      12.384 -46.725  87.361  1.00 43.84           O
ATOM   2012  N   LYS A 435      10.213 -49.146  83.188  1.00 40.44           N
ATOM   2013  CA  LYS A 435       9.068 -50.034  83.015  1.00 40.85           C
ATOM   2014  C   LYS A 435       8.929 -51.091  84.098  1.00 41.42           C
ATOM   2015  O   LYS A 435       7.825 -51.563  84.365  1.00 43.56           O
ATOM   2016  CB  LYS A 435       9.107 -50.680  81.635  1.00 39.77           C
ATOM   2017  CG  LYS A 435       9.039 -49.647  80.543  1.00 43.90           C
ATOM   2018  CD  LYS A 435       8.767 -50.257  79.187  1.00 50.29           C
ATOM   2019  CE  LYS A 435       8.650 -49.153  78.145  1.00 52.06           C
ATOM   2020  NZ  LYS A 435       7.948 -47.949  78.693  1.00 50.42           N
ATOM   2021  N   LYS A 436      10.027 -51.417  84.764  1.00 43.92           N
ATOM   2022  CA  LYS A 436       9.979 -52.414  85.825  1.00 45.39           C
ATOM   2023  C   LYS A 436       9.218 -51.827  86.993  1.00 42.51           C
ATOM   2024  O   LYS A 436       8.478 -52.523  87.674  1.00 40.93           O
ATOM   2025  CB  LYS A 436      11.378 -52.817  86.256  1.00 45.75           C
ATOM   2026  CG  LYS A 436      12.215 -53.181  85.087  1.00 53.25           C
ATOM   2027  CD  LYS A 436      12.002 -54.581  84.605  1.00 53.48           C
ATOM   2028  CE  LYS A 436      12.654 -54.678  83.241  1.00 60.87           C
ATOM   2029  NZ  LYS A 436      14.118 -54.364  83.346  1.00 57.46           N
ATOM   2030  N   MET A 437       9.421 -50.527  87.200  1.00 42.79           N
ATOM   2031  CA  MET A 437       8.783 -49.782  88.272  1.00 43.09           C
ATOM   2032  C   MET A 437       7.285 -49.626  88.025  1.00 43.65           C
ATOM   2033  O   MET A 437       6.474 -49.786  88.939  1.00 39.66           O
ATOM   2034  CB  MET A 437       9.436 -48.412  88.417  1.00 38.91           C
ATOM   2035  CG  MET A 437       8.758 -47.515  89.434  1.00 43.23           C
ATOM   2036  SD  MET A 437       7.310 -46.596  88.757  1.00 52.04           S
ATOM   2037  CE  MET A 437       8.097 -45.366  87.709  1.00 44.55           C
ATOM   2038  N   LEU A 438       6.936 -49.272  86.793  1.00 42.29           N
ATOM   2039  CA  LEU A 438       5.547 -49.145  86.393  1.00 42.12           C
ATOM   2040  C   LEU A 438       4.787 -50.456  86.608  1.00 42.54           C
ATOM   2041  O   LEU A 438       3.658 -50.475  87.108  1.00 42.16           O
ATOM   2042  CB  LEU A 438       5.435 -48.727  84.929  1.00 43.02           C
ATOM   2043  CG  LEU A 438       5.798 -47.302  84.535  1.00 37.09           C
ATOM   2044  CD1 LEU A 438       5.395 -47.085  83.084  1.00 36.27           C
ATOM   2045  CD2 LEU A 438       5.149 -46.315  85.463  1.00 34.22           C
ATOM   2046  N   ASP A 439       5.393 -51.549  86.160  1.00 45.33           N
ATOM   2047  CA  ASP A 439       4.798 -52.864  86.331  1.00 44.93           C
ATOM   2048  C   ASP A 439       4.611 -53.166  87.820  1.00 42.22           C
ATOM   2049  O   ASP A 439       3.634 -53.776  88.237  1.00 41.45           O
ATOM   2050  CB  ASP A 439       5.658 -53.933  85.663  1.00 46.78           C
ATOM   2051  CG  ASP A 439       4.961 -55.278  85.607  1.00 50.15           C
ATOM   2052  OD1 ASP A 439       3.785 -55.287  85.205  1.00 50.33           O
ATOM   2053  OD2 ASP A 439       5.567 -56.307  85.979  1.00 53.80           O
ATOM   2054  N   PHE A 440       5.550 -52.717  88.629  1.00 41.77           N
ATOM   2055  CA  PHE A 440       5.434 -52.957  90.041  1.00 38.36           C
ATOM   2056  C   PHE A 440       4.208 -52.273  90.603  1.00 43.04           C
ATOM   2057  O   PHE A 440       3.453 -52.881  91.378  1.00 43.42           O
ATOM   2058  CB  PHE A 440       6.658 -52.483  90.786  1.00 34.96           C
ATOM   2059  CG  PHE A 440       6.483 -52.503  92.267  1.00 36.76           C
ATOM   2060  CD1 PHE A 440       6.642 -53.674  92.974  1.00 33.63           C
ATOM   2061  CD2 PHE A 440       6.173 -51.356  92.956  1.00 38.09           C
ATOM   2062  CE1 PHE A 440       6.490 -53.699  94.333  1.00 34.27           C
ATOM   2063  CE2 PHE A 440       6.023 -51.385  94.319  1.00 40.65           C
ATOM   2064  CZ  PHE A 440       6.186 -52.560  95.010  1.00 34.17           C
ATOM   2065  N   TYR A 441       4.024 -51.005  90.242  1.00 39.55           N
ATOM   2066  CA  TYR A 441       2.942 -50.250  90.830  1.00 40.69           C
ATOM   2067  C   TYR A 441       1.581 -50.635  90.256  1.00 40.19           C
ATOM   2068  O   TYR A 441       0.579 -50.611  90.973  1.00 35.34           O
ATOM   2069  CB  TYR A 441       3.200 -48.753  90.677  1.00 35.78           C
ATOM   2070  CG  TYR A 441       4.145 -48.277  91.736  1.00 35.26           C
ATOM   2071  CD1 TYR A 441       3.769 -48.276  93.056  1.00 37.71           C
ATOM   2072  CD2 TYR A 441       5.407 -47.832  91.423  1.00 35.62           C
ATOM   2073  CE1 TYR A 441       4.627 -47.875  94.032  1.00 39.43           C
ATOM   2074  CE2 TYR A 441       6.265 -47.409  92.395  1.00 35.47           C
ATOM   2075  CZ  TYR A 441       5.873 -47.432  93.703  1.00 36.23           C
ATOM   2076  OH  TYR A 441       6.721 -47.009  94.706  1.00 39.17           O
ATOM   2077  N   ALA A 442       1.549 -51.023  88.988  1.00 35.56           N
ATOM   2078  CA  ALA A 442       0.306 -51.475  88.388  1.00 38.51           C
ATOM   2079  C   ALA A 442      -0.220 -52.720  89.114  1.00 44.45           C
ATOM   2080  O   ALA A 442      -1.405 -52.812  89.433  1.00 43.96           O
ATOM   2081  CB  ALA A 442       0.494 -51.752  86.926  1.00 40.14           C
ATOM   2082  N   LYS A 443       0.654 -53.699  89.324  1.00 41.89           N
ATOM   2083  CA  LYS A 443       0.319 -54.852  90.135  1.00 39.42           C
ATOM   2084  C   LYS A 443      -0.075 -54.449  91.551  1.00 39.61           C
ATOM   2085  O   LYS A 443      -1.004 -55.007  92.114  1.00 43.58           O
ATOM   2086  CB  LYS A 443       1.488 -55.842  90.172  1.00 42.10           C
ATOM   2087  CG  LYS A 443       1.593 -56.725  88.917  1.00 41.29           C
ATOM   2088  CD  LYS A 443       2.661 -57.807  89.045  1.00 38.28           C
ATOM   2089  CE  LYS A 443       4.064 -57.267  88.858  1.00 41.01           C
ATOM   2090  NZ  LYS A 443       4.941 -58.197  88.089  1.00 45.77           N
ATOM   2091  N   GLN A 444       0.603 -53.469  92.128  1.00 39.26           N
ATOM   2092  CA  GLN A 444       0.288 -53.090  93.509  1.00 41.97           C
ATOM   2093  C   GLN A 444      -1.174 -52.646  93.541  1.00 42.56           C
ATOM   2094  O   GLN A 444      -1.953 -53.106  94.373  1.00 42.02           O
ATOM   2095  CB  GLN A 444       1.218 -51.981  94.020  1.00 35.98           C
ATOM   2096  CG  GLN A 444       0.785 -51.347  95.327  1.00 36.79           C
ATOM   2097  CD  GLN A 444       1.882 -50.500  95.979  1.00 42.02           C
ATOM   2098  OE1 GLN A 444       2.851 -51.028  96.523  1.00 44.83           O
ATOM   2099  NE2 GLN A 444       1.735 -49.175  95.911  1.00 37.85           N
ATOM   2100  N   ARG A 445      -1.546 -51.801  92.584  1.00 42.54           N
ATOM   2101  CA  ARG A 445      -2.911 -51.325  92.466  1.00 41.35           C
ATOM   2102  C   ARG A 445      -3.893 -52.497  92.389  1.00 42.64           C
ATOM   2103  O   ARG A 445      -4.867 -52.557  93.145  1.00 43.80           O
ATOM   2104  CB  ARG A 445      -3.060 -50.427  91.234  1.00 39.84           C
ATOM   2105  CG  ARG A 445      -4.431 -49.772  91.120  1.00 38.97           C
ATOM   2106  CD  ARG A 445      -4.487 -48.676  90.066  1.00 36.61           C
ATOM   2107  NE  ARG A 445      -4.355 -49.227  88.726  1.00 39.12           N
ATOM   2108  CZ  ARG A 445      -4.214 -48.495  87.629  1.00 36.42           C
ATOM   2109  NH1 ARG A 445      -4.210 -47.181  87.728  1.00 35.82           N
ATOM   2110  NH2 ARG A 445      -4.090 -49.075  86.438  1.00 30.47           N
ATOM   2111  N   ALA A 446      -3.603 -53.440  91.498  1.00 40.08           N
ATOM   2112  CA  ALA A 446      -4.494 -54.557  91.232  1.00 39.60           C
ATOM   2113  C   ALA A 446      -4.796 -55.326  92.500  1.00 44.27           C
ATOM   2114  O   ALA A 446      -5.852 -55.941  92.615  1.00 49.09           O
ATOM   2115  CB  ALA A 446      -3.899 -55.481  90.172  1.00 38.00           C
ATOM   2116  N   ALA A 447      -3.873 -55.278  93.457  1.00 46.40           N
ATOM   2117  CA  ALA A 447      -3.991 -56.065  94.684  1.00 44.87           C
ATOM   2118  C   ALA A 447      -4.780 -55.352  95.770  1.00 43.69           C
ATOM   2119  O   ALA A 447      -5.140 -55.947  96.776  1.00 45.07           O
ATOM   2120  CB  ALA A 447      -2.612 -56.413  95.202  1.00 40.18           C
ATOM   2121  N   ILE A 448      -5.022 -54.064  95.578  1.00 42.98           N
ATOM   2122  CA  ILE A 448      -5.691 -53.290  96.599  1.00 44.10           C
ATOM   2123  C   ILE A 448      -7.187 -53.192  96.314  1.00 47.56           C
ATOM   2124  O   ILE A 448      -7.588 -52.915  95.185  1.00 47.00           O
ATOM   2125  CB  ILE A 448      -5.061 -51.926  96.698  1.00 44.10           C
ATOM   2126  CG1 ILE A 448      -3.571 -52.098  96.972  1.00 45.06           C
ATOM   2127  CG2 ILE A 448      -5.726 -51.102  97.790  1.00 45.90           C
ATOM   2128  CD1 ILE A 448      -2.868 -50.809  97.293  1.00 47.61           C
ATOM   2129  N   PRO A 449      -8.022 -53.446  97.336  1.00 50.04           N
ATOM   2130  CA  PRO A 449      -9.478 -53.387  97.163  1.00 47.13           C
ATOM   2131  C   PRO A 449      -9.977 -51.997  96.860  1.00 47.86           C
ATOM   2132  O   PRO A 449      -9.518 -51.050  97.498  1.00 49.09           O
ATOM   2133  CB  PRO A 449     -10.024 -53.843  98.523  1.00 45.85           C
ATOM   2134  CG  PRO A 449      -8.869 -54.394  99.270  1.00 46.49           C
ATOM   2135  CD  PRO A 449      -7.648 -53.749  98.730  1.00 48.39           C
ATOM   2136  N   ARG A 450     -10.906 -51.881  95.916  1.00 47.18           N
ATOM   2137  CA  ARG A 450     -11.559 -50.605  95.625  1.00 47.46           C
ATOM   2138  C   ARG A 450     -12.292 -50.372  96.941  1.00 53.47           C
ATOM   2139  O   ARG A 450     -12.685 -51.356  97.576  1.00 61.82           O
ATOM   2140  CB  ARG A 450     -12.458 -50.730  94.407  1.00 43.73           C
ATOM   2141  CG  ARG A 450     -11.676 -51.233  93.188  1.00 43.67           C
ATOM   2142  CD  ARG A 450     -12.562 -51.519  91.999  1.00 41.13           C
ATOM   2143  NE  ARG A 450     -12.301 -50.719  90.799  1.00 43.82           N
ATOM   2144  CZ  ARG A 450     -11.563 -51.126  89.774  1.00 39.61           C
ATOM   2145  NH1 ARG A 450     -10.975 -52.312  89.820  1.00 40.83           N
ATOM   2146  NH2 ARG A 450     -11.409 -50.348  88.708  1.00 40.09           N
ATOM   2147  N   SER A 451     -12.611 -49.150  97.344  1.00 55.91           N
ATOM   2148  CA  SER A 451     -11.988 -48.640  98.574  1.00 57.98           C
ATOM   2149  C   SER A 451     -11.754 -49.668  99.640  1.00 58.78           C
ATOM   2150  O   SER A 451     -12.696 -50.352 100.076  1.00 57.73           O
ATOM   2151  CB  SER A 451     -12.863 -47.588  99.221  1.00 63.77           C
ATOM   2152  OG  SER A 451     -12.810 -47.770 100.629  1.00 64.56           O
ATOM   2153  N   GLU A 452     -10.495 -49.745 100.106  1.00 58.63           N
ATOM   2154  CA  GLU A 452      -9.514 -48.646 100.309  1.00 55.23           C
ATOM   2155  C   GLU A 452      -9.013 -47.781  99.156  1.00 52.68           C
ATOM   2156  O   GLU A 452      -8.702 -46.611  99.346  1.00 52.91           O
ATOM   2157  CB  GLU A 452      -8.242 -49.242 100.887  1.00 57.26           C
ATOM   2158  CG  GLU A 452      -8.419 -50.521 101.656  1.00 62.39           C
ATOM   2159  CD  GLU A 452      -7.074 -51.082 102.089  1.00 78.13           C
ATOM   2160  OE1 GLU A 452      -6.033 -50.589 101.561  1.00 72.96           O
ATOM   2161  OE2 GLU A 452      -7.060 -52.048 102.899  1.00 82.17           O
ATOM   2162  N   SER A 453      -8.858 -48.392  97.995  1.00 49.88           N
ATOM   2163  CA  SER A 453      -8.283 -47.760  96.811  1.00 46.56           C
ATOM   2164  C   SER A 453      -8.800 -46.351  96.434  1.00 47.93           C
ATOM   2165  O   SER A 453      -8.038 -45.466  96.057  1.00 45.24           O
ATOM   2166  CB  SER A 453      -8.499 -48.738  95.647  1.00 43.76           C
ATOM   2167  OG  SER A 453      -8.611 -48.117  94.389  1.00 43.05           O
ATOM   2168  N   VAL A 454     -10.093 -46.127  96.565  1.00 51.87           N
ATOM   2169  CA  VAL A 454     -10.695 -44.946  95.950  1.00 54.20           C
ATOM   2170  C   VAL A 454     -10.771 -43.747  96.915  1.00 52.42           C
ATOM   2171  O   VAL A 454     -11.287 -42.681  96.578  1.00 48.10           O
ATOM   2172  CB  VAL A 454     -12.083 -45.304  95.394  1.00 49.18           C
ATOM   2173  CG1 VAL A 454     -13.084 -45.359  96.514  1.00 53.60           C
ATOM   2174  CG2 VAL A 454     -12.504 -44.327  94.312  1.00 46.09           C
ATOM   2175  N   LEU A 455     -10.197 -43.932  98.102  1.00 55.17           N
ATOM   2176  CA  LEU A 455     -10.177 -42.907  99.138  1.00 55.27           C
ATOM   2177  C   LEU A 455      -8.779 -42.334  99.245  1.00 57.37           C
ATOM   2178  O   LEU A 455      -7.813 -43.041  99.027  1.00 59.10           O
ATOM   2179  CB  LEU A 455     -10.589 -43.496 100.485  1.00 60.21           C
ATOM   2180  CG  LEU A 455     -11.936 -44.218 100.564  1.00 61.46           C
ATOM   2181  CD1 LEU A 455     -12.111 -44.915 101.913  1.00 56.76           C
ATOM   2182  CD2 LEU A 455     -13.057 -43.233 100.295  1.00 55.26           C
ATOM   2183  N   LYS A 456      -8.661 -41.066  99.611  1.00 58.39           N
ATOM   2184  CA  LYS A 456      -7.347 -40.463  99.730  1.00 58.37           C
ATOM   2185  C   LYS A 456      -6.645 -40.897 101.022  1.00 63.07           C
ATOM   2186  O   LYS A 456      -5.422 -41.038 101.048  1.00 66.25           O
ATOM   2187  CB  LYS A 456      -7.459 -38.943  99.649  1.00 58.57           C
ATOM   2188  CG  LYS A 456      -6.175 -38.283  99.181  1.00 65.81           C
ATOM   2189  CD  LYS A 456      -6.428 -37.140  98.218  1.00 58.66           C
ATOM   2190  CE  LYS A 456      -5.153 -36.324  98.014  1.00 63.00           C
ATOM   2191  NZ  LYS A 456      -5.407 -35.038  97.291  1.00 60.19           N
ATOM   2192  N   ASP A 457      -7.428 -41.137 102.073  1.00 65.35           N
ATOM   2193  CA  ASP A 457      -6.927 -41.490 103.408  1.00 67.19           C
ATOM   2194  C   ASP A 457      -7.784 -42.587 104.010  1.00 73.31           C
ATOM   2195  O   ASP A 457      -8.706 -42.255 104.760  1.00 81.00           O
ATOM   2196  CB  ASP A 457      -6.987 -40.309 104.375  1.00 72.59           C
ATOM   2197  CG  ASP A 457      -6.487 -39.025 103.774  1.00 83.74           C
ATOM   2198  OD1 ASP A 457      -5.246 -38.814 103.722  1.00 86.59           O
ATOM   2199  OD2 ASP A 457      -7.357 -38.214 103.368  1.00 84.53           O
ATOM   2200  N   PRO A 458      -7.537 -43.874 103.700  1.00 73.57           N
ATOM   2201  CA  PRO A 458      -8.580 -44.804 104.204  1.00 77.89           C
ATOM   2202  C   PRO A 458      -8.753 -44.897 105.766  1.00 79.99           C
ATOM   2203  O   PRO A 458      -8.579 -45.958 106.392  1.00 77.99           O
ATOM   2204  CB  PRO A 458      -8.136 -46.163 103.612  1.00 72.04           C
ATOM   2205  CG  PRO A 458      -7.279 -45.790 102.372  1.00 63.59           C
ATOM   2206  CD  PRO A 458      -6.558 -44.533 102.805  1.00 66.30           C
ATOM   2207  N   SER A 459      -9.143 -43.759 106.358  1.00 83.42           N
ATOM   2208  CA  SER A 459      -9.425 -43.602 107.801  1.00 87.99           C
ATOM   2209  C   SER A 459     -10.754 -42.855 108.066  1.00 79.53           C
ATOM   2210  O   SER A 459     -11.814 -43.463 108.281  1.00 71.74           O
ATOM   2211  CB  SER A 459      -8.269 -42.868 108.511  1.00 80.73           C
ATOM   2212  OG  SER A 459      -7.066 -43.626 108.487  1.00 78.29           O
TER    2213      SER A 459
ATOM   2214  N   TYR B 184     -21.177  14.922  54.065  1.00 69.73           N
ATOM   2215  CA  TYR B 184     -21.900  16.135  54.450  1.00 79.69           C
ATOM   2216  C   TYR B 184     -23.106  15.780  55.318  1.00 86.05           C
ATOM   2217  O   TYR B 184     -24.244  16.012  54.891  1.00 85.36           O
ATOM   2218  CB  TYR B 184     -22.436  16.873  53.209  1.00 72.59           C
ATOM   2219  CG  TYR B 184     -21.386  17.417  52.288  1.00 79.53           C
ATOM   2220  CD1 TYR B 184     -20.878  16.613  51.259  1.00 84.33           C
ATOM   2221  CD2 TYR B 184     -20.882  18.714  52.438  1.00 79.67           C
ATOM   2222  CE1 TYR B 184     -19.889  17.081  50.385  1.00 85.36           C
ATOM   2223  CE2 TYR B 184     -19.889  19.207  51.567  1.00 85.02           C
ATOM   2224  CZ  TYR B 184     -19.395  18.378  50.538  1.00 89.86           C
ATOM   2225  OH  TYR B 184     -18.421  18.830  49.662  1.00 72.41           O
ATOM   2226  N   ASP B 185     -22.918  15.281  56.538  1.00 86.62           N
ATOM   2227  CA  ASP B 185     -24.122  14.879  57.273  1.00 84.45           C
ATOM   2228  C   ASP B 185     -24.287  15.686  58.574  1.00 91.57           C
ATOM   2229  O   ASP B 185     -23.827  15.242  59.639  1.00 97.26           O
ATOM   2230  CB  ASP B 185     -24.111  13.369  57.637  1.00 85.48           C
ATOM   2231  CG  ASP B 185     -24.059  12.429  56.412  1.00 88.69           C
ATOM   2232  OD1 ASP B 185     -24.058  12.897  55.246  1.00 87.82           O
ATOM   2233  OD2 ASP B 185     -24.094  11.189  56.637  1.00 91.60           O
ATOM   2234  N   PRO B 186     -24.940  16.875  58.496  1.00 94.30           N
ATOM   2235  CA  PRO B 186     -25.445  17.605  59.670  1.00 86.87           C
ATOM   2236  C   PRO B 186     -26.381  16.773  60.543  1.00 84.74           C
ATOM   2237  O   PRO B 186     -26.460  17.031  61.756  1.00 84.72           O
ATOM   2238  CB  PRO B 186     -26.223  18.782  59.054  1.00 89.81           C
ATOM   2239  CG  PRO B 186     -25.859  18.793  57.550  1.00 92.33           C
ATOM   2240  CD  PRO B 186     -24.721  17.814  57.377  1.00 91.93           C
ATOM   2241  N   THR B 187     -27.144  15.877  59.905  1.00 80.55           N
ATOM   2242  CA  THR B 187     -27.970  14.852  60.559  1.00 81.21           C
ATOM   2243  C   THR B 187     -29.041  15.491  61.467  1.00 81.06           C
ATOM   2244  O   THR B 187     -29.831  14.792  62.103  1.00 76.39           O
ATOM   2245  CB  THR B 187     -27.114  13.960  61.527  1.00 78.10           C
ATOM   2246  OG1 THR B 187     -25.945  13.475  60.849  1.00 81.35           O
ATOM   2247  CG2 THR B 187     -27.931  12.780  62.106  1.00 69.52           C
ATOM   2248  N   LYS B 188     -29.087  16.821  61.498  1.00 81.86           N
ATOM   2249  CA  LYS B 188     -30.190  17.507  62.145  1.00 79.40           C
ATOM   2250  C   LYS B 188     -30.959  18.278  61.050  1.00 82.04           C
ATOM   2251  O   LYS B 188     -31.899  19.015  61.379  1.00 79.75           O
ATOM   2252  CB  LYS B 188     -29.756  18.428  63.302  1.00 72.57           C
ATOM   2253  CG  LYS B 188     -29.119  19.756  62.934  1.00 78.34           C
ATOM   2254  CD  LYS B 188     -28.656  20.460  64.216  1.00 75.21           C
ATOM   2255  CE  LYS B 188     -27.986  21.800  63.942  1.00 75.25           C
ATOM   2256  NZ  LYS B 188     -28.983  22.899  63.799  1.00 67.17           N
ATOM   2257  N   ALA B 189     -30.539  18.184  59.780  1.00 77.04           N
ATOM   2258  CA  ALA B 189     -31.274  18.900  58.729  1.00 74.53           C
ATOM   2259  C   ALA B 189     -32.273  18.052  57.862  1.00 73.93           C
ATOM   2260  O   ALA B 189     -33.485  18.082  58.063  1.00 72.11           O
ATOM   2261  CB  ALA B 189     -30.263  19.596  57.808  1.00 71.22           C
ATOM   2262  N   GLY B 190     -31.743  17.366  56.854  1.00 81.23           N
ATOM   2263  CA  GLY B 190     -32.492  16.579  55.871  1.00 77.80           C
ATOM   2264  C   GLY B 190     -31.907  15.175  55.825  1.00 85.30           C
ATOM   2265  O   GLY B 190     -32.358  14.299  55.070  1.00 80.37           O
ATOM   2266  N   ASP B 191     -30.838  15.010  56.604  1.00 82.60           N
ATOM   2267  CA  ASP B 191     -30.029  13.797  56.667  1.00 82.45           C
ATOM   2268  C   ASP B 191     -30.461  12.915  57.883  1.00 80.39           C
ATOM   2269  O   ASP B 191     -29.811  11.895  58.183  1.00 73.63           O
ATOM   2270  CB  ASP B 191     -28.528  14.185  56.840  1.00 87.27           C
ATOM   2271  CG  ASP B 191     -27.952  15.090  55.683  1.00 86.04           C
ATOM   2272  OD1 ASP B 191     -28.018  14.748  54.474  1.00 85.78           O
ATOM   2273  OD2 ASP B 191     -27.391  16.175  56.012  1.00 85.12           O
ATOM   2274  N   ILE B 192     -31.541  13.332  58.572  1.00 85.51           N
ATOM   2275  CA  ILE B 192     -32.006  12.740  59.856  1.00 80.43           C
ATOM   2276  C   ILE B 192     -32.109  11.211  59.965  1.00 80.07           C
ATOM   2277  O   ILE B 192     -31.530  10.638  60.899  1.00 83.23           O
ATOM   2278  CB  ILE B 192     -33.461  13.268  60.256  1.00 73.43           C
ATOM   2279  CG1 ILE B 192     -33.420  14.515  61.159  1.00 76.80           C
ATOM   2280  CG2 ILE B 192     -34.189  12.294  61.143  1.00 70.67           C
ATOM   2281  CD1 ILE B 192     -32.965  14.276  62.646  1.00 67.86           C
ATOM   2282  N   VAL B 193     -32.821  10.556  59.042  1.00 80.64           N
ATOM   2283  CA  VAL B 193     -32.915   9.093  59.030  1.00 77.37           C
ATOM   2284  C   VAL B 193     -32.082   8.509  57.865  1.00 78.93           C
ATOM   2285  O   VAL B 193     -32.127   7.294  57.626  1.00 81.71           O
ATOM   2286  CB  VAL B 193     -34.375   8.564  58.950  1.00 64.85           C
ATOM   2287  CG1 VAL B 193     -35.090   8.886  60.216  1.00 58.67           C
ATOM   2288  CG2 VAL B 193     -35.110   9.151  57.760  1.00 59.91           C
ATOM   2289  N   LYS B 194     -31.310   9.329  57.150  1.00 76.81           N
ATOM   2290  CA  LYS B 194     -30.567   8.758  56.023  1.00 77.40           C
ATOM   2291  C   LYS B 194     -29.360   7.903  56.425  1.00 81.10           C
ATOM   2292  O   LYS B 194     -28.624   8.210  57.382  1.00 77.44           O
ATOM   2293  CB  LYS B 194     -30.091   9.854  55.064  1.00 73.76           C
ATOM   2294  CG  LYS B 194     -28.824   9.485  54.276  1.00 73.35           C
ATOM   2295  CD  LYS B 194     -28.539  10.485  53.169  1.00 72.39           C
ATOM   2296  CE  LYS B 194     -28.328  11.849  53.761  1.00 81.04           C
ATOM   2297  NZ  LYS B 194     -29.040  12.872  52.960  1.00 87.66           N
ATOM   2298  N   ALA B 195     -29.153   6.851  55.623  1.00 88.07           N
ATOM   2299  CA  ALA B 195     -28.066   5.900  55.800  1.00 82.17           C
ATOM   2300  C   ALA B 195     -26.720   6.618  55.822  1.00 84.89           C
ATOM   2301  O   ALA B 195     -26.464   7.568  55.050  1.00 85.85           O
ATOM   2302  CB  ALA B 195     -28.101   4.867  54.688  1.00 69.12           C
ATOM   2303  N   THR B 196     -25.862   6.136  56.717  1.00 87.86           N
ATOM   2304  CA  THR B 196     -24.571   6.758  56.982  1.00 86.28           C
ATOM   2305  C   THR B 196     -23.477   6.086  56.146  1.00 82.19           C
ATOM   2306  O   THR B 196     -23.522   4.879  55.885  1.00 79.65           O
ATOM   2307  CB  THR B 196     -24.211   6.702  58.495  1.00 82.38           C
ATOM   2308  OG1 THR B 196     -23.111   7.576  58.773  1.00 84.80           O
ATOM   2309  CG2 THR B 196     -23.908   5.265  58.955  1.00 77.75           C
ATOM   2310  N   LYS B 197     -22.486   6.886  55.766  1.00 87.32           N
ATOM   2311  CA  LYS B 197     -21.338   6.455  54.960  1.00 83.68           C
ATOM   2312  C   LYS B 197     -20.309   5.777  55.884  1.00 84.17           C
ATOM   2313  O   LYS B 197     -19.193   5.452  55.459  1.00 86.06           O
ATOM   2314  CB  LYS B 197     -20.699   7.634  54.173  1.00 78.44           C
ATOM   2315  CG  LYS B 197     -21.434   9.006  54.224  1.00 75.67           C
ATOM   2316  CD  LYS B 197     -22.807   8.925  53.544  1.00 82.97           C
ATOM   2317  CE  LYS B 197     -22.711   8.606  52.052  1.00 74.76           C
ATOM   2318  NZ  LYS B 197     -24.079   8.320  51.512  1.00 81.39           N
ATOM   2319  N   TRP B 198     -20.714   5.556  57.141  1.00 79.54           N
ATOM   2320  CA  TRP B 198     -19.850   5.096  58.233  1.00 75.69           C
ATOM   2321  C   TRP B 198     -20.253   3.687  58.687  1.00 77.33           C
ATOM   2322  O   TRP B 198     -21.441   3.338  58.670  1.00 81.48           O
ATOM   2323  CB  TRP B 198     -19.974   6.070  59.419  1.00 73.89           C
ATOM   2324  CG  TRP B 198     -18.885   6.007  60.482  1.00 76.10           C
ATOM   2325  CD1 TRP B 198     -18.998   5.501  61.758  1.00 72.55           C
ATOM   2326  CD2 TRP B 198     -17.539   6.502  60.367  1.00 69.64           C
ATOM   2327  NE1 TRP B 198     -17.798   5.640  62.427  1.00 67.87           N
ATOM   2328  CE2 TRP B 198     -16.892   6.250  61.598  1.00 64.47           C
ATOM   2329  CE3 TRP B 198     -16.819   7.121  59.339  1.00 64.10           C
ATOM   2330  CZ2 TRP B 198     -15.566   6.600  61.825  1.00 64.98           C
ATOM   2331  CZ3 TRP B 198     -15.504   7.460  59.565  1.00 63.54           C
ATOM   2332  CH2 TRP B 198     -14.887   7.197  60.798  1.00 62.42           C
ATOM   2333  N   PRO B 199     -19.268   2.854  59.074  1.00 69.26           N
ATOM   2334  CA  PRO B 199     -17.805   2.999  59.089  1.00 66.63           C
ATOM   2335  C   PRO B 199     -17.183   2.899  57.695  1.00 64.18           C
ATOM   2336  O   PRO B 199     -17.848   2.386  56.802  1.00 66.18           O
ATOM   2337  CB  PRO B 199     -17.346   1.808  59.947  1.00 65.83           C
ATOM   2338  CG  PRO B 199     -18.606   1.193  60.514  1.00 65.83           C
ATOM   2339  CD  PRO B 199     -19.678   1.529  59.559  1.00 68.50           C
ATOM   2340  N   PRO B 200     -15.937   3.385  57.509  1.00 59.37           N
ATOM   2341  CA  PRO B 200     -15.278   3.269  56.205  1.00 57.74           C
ATOM   2342  C   PRO B 200     -15.241   1.817  55.754  1.00 60.31           C
ATOM   2343  O   PRO B 200     -15.089   0.919  56.589  1.00 59.30           O
ATOM   2344  CB  PRO B 200     -13.868   3.800  56.465  1.00 57.05           C
ATOM   2345  CG  PRO B 200     -13.994   4.638  57.649  1.00 57.62           C
ATOM   2346  CD  PRO B 200     -15.066   4.038  58.497  1.00 58.06           C
ATOM   2347  N   LYS B 201     -15.373   1.589  54.453  1.00 61.32           N
ATOM   2348  CA  LYS B 201     -15.515   0.233  53.951  1.00 61.34           C
ATOM   2349  C   LYS B 201     -14.267  -0.566  54.302  1.00 64.16           C
ATOM   2350  O   LYS B 201     -13.131  -0.137  54.059  1.00 64.82           O
ATOM   2351  CB  LYS B 201     -15.763   0.217  52.437  1.00 64.15           C
ATOM   2352  CG  LYS B 201     -15.893  -1.192  51.853  1.00 69.06           C
ATOM   2353  CD  LYS B 201     -15.705  -1.228  50.327  1.00 74.02           C
ATOM   2354  CE  LYS B 201     -16.891  -0.640  49.549  1.00 85.79           C
ATOM   2355  NZ  LYS B 201     -16.688  -0.754  48.060  1.00 74.05           N
ATOM   2356  N   LEU B 202     -14.507  -1.713  54.917  1.00 58.05           N
ATOM   2357  CA  LEU B 202     -13.462  -2.623  55.335  1.00 58.27           C
ATOM   2358  C   LEU B 202     -12.757  -3.280  54.150  1.00 59.11           C
ATOM   2359  O   LEU B 202     -13.409  -3.869  53.278  1.00 60.11           O
ATOM   2360  CB  LEU B 202     -14.068  -3.697  56.229  1.00 61.71           C
ATOM   2361  CG  LEU B 202     -13.167  -4.620  57.034  1.00 57.07           C
ATOM   2362  CD1 LEU B 202     -12.423  -3.803  58.058  1.00 54.00           C
ATOM   2363  CD2 LEU B 202     -13.992  -5.707  57.694  1.00 53.68           C
ATOM   2364  N   PRO B 203     -11.417  -3.198  54.120  1.00 60.50           N
ATOM   2365  CA  PRO B 203     -10.625  -3.950  53.140  1.00 55.91           C
ATOM   2366  C   PRO B 203     -10.870  -5.448  53.310  1.00 57.40           C
ATOM   2367  O   PRO B 203     -11.150  -5.876  54.432  1.00 56.68           O
ATOM   2368  CB  PRO B 203      -9.183  -3.588  53.501  1.00 52.52           C
ATOM   2369  CG  PRO B 203      -9.271  -2.310  54.224  1.00 53.36           C
ATOM   2370  CD  PRO B 203     -10.574  -2.330  54.959  1.00 57.07           C
ATOM   2371  N   GLU B 204     -10.747  -6.237  52.248  1.00 56.87           N
ATOM   2372  CA  GLU B 204     -11.139  -7.633  52.353  1.00 57.79           C
ATOM   2373  C   GLU B 204      -9.975  -8.608  52.299  1.00 60.10           C
ATOM   2374  O   GLU B 204      -9.071  -8.480  51.479  1.00 62.87           O
ATOM   2375  CB  GLU B 204     -12.133  -7.987  51.242  1.00 62.62           C
ATOM   2376  CG  GLU B 204     -13.587  -8.001  51.684  1.00 67.27           C
ATOM   2377  CD  GLU B 204     -14.480  -8.864  50.783  1.00 85.55           C
ATOM   2378  OE1 GLU B 204     -13.933  -9.612  49.927  1.00 78.73           O
ATOM   2379  OE2 GLU B 204     -15.729  -8.811  50.950  1.00 90.58           O
ATOM   2380  N   ILE B 205     -10.044  -9.613  53.168  1.00 59.73           N
ATOM   2381  CA  ILE B 205      -9.052 -10.674  53.222  1.00 57.95           C
ATOM   2382  C   ILE B 205      -9.514 -11.758  52.289  1.00 63.64           C
ATOM   2383  O   ILE B 205     -10.540 -12.394  52.517  1.00 65.64           O
ATOM   2384  CB  ILE B 205      -8.893 -11.262  54.623  1.00 56.68           C
ATOM   2385  CG1 ILE B 205      -8.683 -10.163  55.652  1.00 58.97           C
ATOM   2386  CG2 ILE B 205      -7.758 -12.238  54.653  1.00 56.36           C
ATOM   2387  CD1 ILE B 205      -8.537 -10.679  57.048  1.00 57.20           C
ATOM   2388  N   GLN B 206      -8.750 -11.992  51.241  1.00 67.04           N
ATOM   2389  CA  GLN B 206      -9.213 -12.887  50.202  1.00 64.86           C
ATOM   2390  C   GLN B 206      -8.939 -14.357  50.531  1.00 62.14           C
ATOM   2391  O   GLN B 206      -9.574 -15.242  49.968  1.00 66.83           O
ATOM   2392  CB  GLN B 206      -8.583 -12.466  48.881  1.00 66.66           C
ATOM   2393  CG  GLN B 206      -9.159 -11.133  48.449  1.00 68.37           C
ATOM   2394  CD  GLN B 206      -8.462 -10.523  47.270  1.00 70.40           C
ATOM   2395  OE1 GLN B 206      -7.776 -11.207  46.510  1.00 65.21           O
ATOM   2396  NE2 GLN B 206      -8.602  -9.207  47.127  1.00 74.92           N
ATOM   2397  N   ASP B 207      -8.028 -14.624  51.462  1.00 59.73           N
ATOM   2398  CA  ASP B 207      -7.771 -16.006  51.851  1.00 58.45           C
ATOM   2399  C   ASP B 207      -8.721 -16.387  52.988  1.00 57.12           C
ATOM   2400  O   ASP B 207      -8.619 -15.880  54.109  1.00 55.50           O
ATOM   2401  CB  ASP B 207      -6.316 -16.197  52.285  1.00 58.23           C
ATOM   2402  CG  ASP B 207      -5.949 -17.661  52.480  1.00 57.94           C
ATOM   2403  OD1 ASP B 207      -6.867 -18.494  52.630  1.00 61.00           O
ATOM   2404  OD2 ASP B 207      -4.740 -17.986  52.494  1.00 61.67           O
ATOM   2405  N   LEU B 208      -9.642 -17.294  52.684  1.00 55.14           N
ATOM   2406  CA  LEU B 208     -10.664 -17.693  53.634  1.00 55.76           C
ATOM   2407  C   LEU B 208     -10.043 -18.417  54.824  1.00 57.64           C
ATOM   2408  O   LEU B 208     -10.537 -18.325  55.954  1.00 55.86           O
ATOM   2409  CB  LEU B 208     -11.707 -18.582  52.954  1.00 58.80           C
ATOM   2410  CG  LEU B 208     -12.442 -18.037  51.726  1.00 64.42           C
ATOM   2411  CD1 LEU B 208     -13.086 -19.195  50.980  1.00 67.66           C
ATOM   2412  CD2 LEU B 208     -13.487 -16.971  52.090  1.00 58.29           C
ATOM   2413  N   ALA B 209      -8.962 -19.145  54.566  1.00 56.40           N
ATOM   2414  CA  ALA B 209      -8.226 -19.801  55.634  1.00 52.22           C
ATOM   2415  C   ALA B 209      -7.876 -18.754  56.681  1.00 54.14           C
ATOM   2416  O   ALA B 209      -8.038 -18.971  57.886  1.00 55.20           O
ATOM   2417  CB  ALA B 209      -6.983 -20.481  55.101  1.00 47.95           C
ATOM   2418  N   ILE B 210      -7.394 -17.614  56.196  1.00 51.86           N
ATOM   2419  CA  ILE B 210      -6.979 -16.520  57.055  1.00 50.82           C
ATOM   2420  C   ILE B 210      -8.151 -15.730  57.623  1.00 51.89           C
ATOM   2421  O   ILE B 210      -8.131 -15.355  58.789  1.00 51.90           O
ATOM   2422  CB  ILE B 210      -6.065 -15.572  56.306  1.00 51.17           C
ATOM   2423  CG1 ILE B 210      -4.921 -16.360  55.677  1.00 48.75           C
ATOM   2424  CG2 ILE B 210      -5.525 -14.535  57.251  1.00 54.42           C
ATOM   2425  CD1 ILE B 210      -3.879 -15.499  55.023  1.00 54.25           C
ATOM   2426  N   ARG B 211      -9.154 -15.455  56.796  1.00 53.42           N
ATOM   2427  CA  ARG B 211     -10.331 -14.713  57.243  1.00 51.69           C
ATOM   2428  C   ARG B 211     -11.006 -15.405  58.432  1.00 52.43           C
ATOM   2429  O   ARG B 211     -11.512 -14.751  59.348  1.00 51.88           O
ATOM   2430  CB  ARG B 211     -11.337 -14.530  56.100  1.00 52.43           C
ATOM   2431  CG  ARG B 211     -12.457 -13.554  56.442  1.00 53.17           C
ATOM   2432  CD  ARG B 211     -13.567 -13.566  55.427  1.00 54.90           C
ATOM   2433  NE  ARG B 211     -13.089 -13.179  54.113  1.00 56.91           N
ATOM   2434  CZ  ARG B 211     -13.772 -13.377  52.993  1.00 66.91           C
ATOM   2435  NH1 ARG B 211     -14.972 -13.956  53.032  1.00 68.68           N
ATOM   2436  NH2 ARG B 211     -13.261 -12.991  51.831  1.00 68.04           N
ATOM   2437  N   ALA B 212     -11.015 -16.734  58.413  1.00 55.47           N
ATOM   2438  CA  ALA B 212     -11.665 -17.507  59.465  1.00 54.01           C
ATOM   2439  C   ALA B 212     -10.894 -17.354  60.755  1.00 48.77           C
ATOM   2440  O   ALA B 212     -11.454 -17.168  61.827  1.00 48.43           O
ATOM   2441  CB  ALA B 212     -11.747 -18.968  59.078  1.00 49.30           C
ATOM   2442  N   ARG B 213      -9.585 -17.419  60.614  1.00 46.71           N
ATOM   2443  CA  ARG B 213      -8.673 -17.495  61.725  1.00 46.46           C
ATOM   2444  C   ARG B 213      -8.665 -16.246  62.602  1.00 48.43           C
ATOM   2445  O   ARG B 213      -8.507 -16.351  63.822  1.00 46.33           O
ATOM   2446  CB  ARG B 213      -7.284 -17.776  61.160  1.00 49.58           C
ATOM   2447  CG  ARG B 213      -6.150 -17.829  62.139  1.00 49.07           C
ATOM   2448  CD  ARG B 213      -4.939 -18.433  61.463  1.00 52.45           C
ATOM   2449  NE  ARG B 213      -3.738 -18.266  62.272  1.00 58.14           N
ATOM   2450  CZ  ARG B 213      -2.540 -17.948  61.787  1.00 59.05           C
ATOM   2451  NH1 ARG B 213      -2.377 -17.765  60.481  1.00 57.96           N
ATOM   2452  NH2 ARG B 213      -1.505 -17.824  62.610  1.00 57.00           N
ATOM   2453  N   VAL B 214      -8.852 -15.071  61.997  1.00 48.21           N
ATOM   2454  CA  VAL B 214      -8.816 -13.815  62.763  1.00 49.39           C
ATOM   2455  C   VAL B 214      -9.838 -13.854  63.885  1.00 46.52           C
ATOM   2456  O   VAL B 214      -9.640 -13.240  64.935  1.00 44.85           O
ATOM   2457  CB  VAL B 214      -9.020 -12.541  61.872  1.00 49.63           C
ATOM   2458  CG1 VAL B 214      -9.149 -12.905  60.422  1.00 53.27           C
ATOM   2459  CG2 VAL B 214     -10.192 -11.708  62.334  1.00 47.41           C
ATOM   2460  N   PHE B 215     -10.934 -14.571  63.640  1.00 46.84           N
ATOM   2461  CA  PHE B 215     -12.071 -14.589  64.544  1.00 43.24           C
ATOM   2462  C   PHE B 215     -12.087 -15.788  65.459  1.00 43.36           C
ATOM   2463  O   PHE B 215     -13.015 -15.966  66.228  1.00 49.82           O
ATOM   2464  CB  PHE B 215     -13.369 -14.535  63.751  1.00 44.38           C
ATOM   2465  CG  PHE B 215     -13.536 -13.263  63.014  1.00 46.76           C
ATOM   2466  CD1 PHE B 215     -13.849 -12.100  63.694  1.00 46.40           C
ATOM   2467  CD2 PHE B 215     -13.359 -13.213  61.646  1.00 50.10           C
ATOM   2468  CE1 PHE B 215     -13.978 -10.904  63.027  1.00 46.09           C
ATOM   2469  CE2 PHE B 215     -13.498 -12.011  60.965  1.00 51.65           C
ATOM   2470  CZ  PHE B 215     -13.811 -10.856  61.661  1.00 47.21           C
ATOM   2471  N   ILE B 216     -11.060 -16.611  65.403  1.00 40.90           N
ATOM   2472  CA  ILE B 216     -11.046 -17.785  66.255  1.00 40.48           C
ATOM   2473  C   ILE B 216     -10.187 -17.556  67.474  1.00 35.85           C
ATOM   2474  O   ILE B 216      -8.988 -17.548  67.403  1.00 37.55           O
ATOM   2475  CB  ILE B 216     -10.570 -19.003  65.466  1.00 39.02           C
ATOM   2476  CG1 ILE B 216     -11.694 -19.415  64.525  1.00 38.36           C
ATOM   2477  CG2 ILE B 216     -10.168 -20.133  66.394  1.00 36.96           C
ATOM   2478  CD1 ILE B 216     -11.244 -20.226  63.380  1.00 45.95           C
ATOM   2479  N   HIS B 217     -10.838 -17.403  68.608  1.00 36.08           N
ATOM   2480  CA  HIS B 217     -10.164 -17.200  69.866  1.00 37.84           C
ATOM   2481  C   HIS B 217      -9.569 -18.502  70.391  1.00 41.50           C
ATOM   2482  O   HIS B 217      -9.937 -19.590  69.964  1.00 41.56           O
ATOM   2483  CB  HIS B 217     -11.126 -16.595  70.872  1.00 38.68           C
ATOM   2484  CG  HIS B 217     -10.497 -16.256  72.184  1.00 39.86           C
ATOM   2485  ND1 HIS B 217     -10.650 -17.041  73.305  1.00 40.08           N
ATOM   2486  CD2 HIS B 217      -9.700 -15.228  72.551  1.00 39.06           C
ATOM   2487  CE1 HIS B 217      -9.989 -16.501  74.313  1.00 39.73           C
ATOM   2488  NE2 HIS B 217      -9.402 -15.400  73.881  1.00 38.83           N
ATOM   2489  N   LYS B 218      -8.595 -18.375  71.280  1.00 41.53           N
ATOM   2490  CA  LYS B 218      -7.796 -19.505  71.694  1.00 40.30           C
ATOM   2491  C   LYS B 218      -8.552 -20.482  72.608  1.00 39.58           C
ATOM   2492  O   LYS B 218      -8.198 -21.664  72.699  1.00 37.18           O
ATOM   2493  CB  LYS B 218      -6.523 -19.001  72.377  1.00 39.03           C
ATOM   2494  CG  LYS B 218      -6.718 -18.206  73.643  1.00 37.83           C
ATOM   2495  CD  LYS B 218      -5.346 -17.748  74.097  1.00 40.93           C
ATOM   2496  CE  LYS B 218      -5.361 -17.090  75.458  1.00 43.06           C
ATOM   2497  NZ  LYS B 218      -3.983 -16.860  75.978  1.00 42.03           N
ATOM   2498  N   SER B 219      -9.595 -19.985  73.273  1.00 42.78           N
ATOM   2499  CA  SER B 219     -10.395 -20.804  74.195  1.00 43.26           C
ATOM   2500  C   SER B 219     -11.062 -21.947  73.442  1.00 42.72           C
ATOM   2501  O   SER B 219     -11.350 -22.999  74.008  1.00 44.73           O
ATOM   2502  CB  SER B 219     -11.431 -19.943  74.910  1.00 44.34           C
ATOM   2503  OG  SER B 219     -12.213 -19.236  73.966  1.00 48.07           O
ATOM   2504  N   THR B 220     -11.272 -21.702  72.152  1.00 43.50           N
ATOM   2505  CA  THR B 220     -11.760 -22.648  71.150  1.00 40.34           C
ATOM   2506  C   THR B 220     -10.731 -23.687  70.689  1.00 39.55           C
ATOM   2507  O   THR B 220     -11.087 -24.725  70.167  1.00 43.52           O
ATOM   2508  CB  THR B 220     -12.280 -21.847  69.946  1.00 40.16           C
ATOM   2509  OG1 THR B 220     -13.604 -21.423  70.252  1.00 45.58           O
ATOM   2510  CG2 THR B 220     -12.293 -22.632  68.638  1.00 39.18           C
ATOM   2511  N   ILE B 221      -9.453 -23.421  70.898  1.00 37.54           N
ATOM   2512  CA  ILE B 221      -8.409 -24.251  70.309  1.00 37.19           C
ATOM   2513  C   ILE B 221      -7.629 -25.074  71.346  1.00 38.20           C
ATOM   2514  O   ILE B 221      -7.499 -26.280  71.207  1.00 37.46           O
ATOM   2515  CB  ILE B 221      -7.441 -23.406  69.484  1.00 36.32           C
ATOM   2516  CG1 ILE B 221      -8.146 -22.837  68.254  1.00 38.22           C
ATOM   2517  CG2 ILE B 221      -6.294 -24.237  68.991  1.00 35.48           C
ATOM   2518  CD1 ILE B 221      -8.830 -23.841  67.390  1.00 36.65           C
ATOM   2519  N   LYS B 222      -7.044 -24.401  72.330  1.00 39.51           N
ATOM   2520  CA  LYS B 222      -6.135 -25.023  73.287  1.00 36.58           C
ATOM   2521  C   LYS B 222      -6.708 -26.134  74.167  1.00 38.34           C
ATOM   2522  O   LYS B 222      -5.961 -26.818  74.873  1.00 39.62           O
ATOM   2523  CB  LYS B 222      -5.518 -23.941  74.168  1.00 34.85           C
ATOM   2524  CG  LYS B 222      -4.796 -22.891  73.346  1.00 34.83           C
ATOM   2525  CD  LYS B 222      -4.120 -21.848  74.207  1.00 36.53           C
ATOM   2526  CE  LYS B 222      -2.671 -22.210  74.502  1.00 32.12           C
ATOM   2527  NZ  LYS B 222      -2.158 -21.540  75.732  1.00 34.10           N
ATOM   2528  N   ASP B 223      -8.023 -26.311  74.154  1.00 39.30           N
ATOM   2529  CA  ASP B 223      -8.631 -27.412  74.898  1.00 38.57           C
ATOM   2530  C   ASP B 223      -8.781 -28.683  74.052  1.00 40.95           C
ATOM   2531  O   ASP B 223      -9.268 -29.717  74.533  1.00 46.26           O
ATOM   2532  CB  ASP B 223      -9.977 -26.975  75.451  1.00 39.53           C
ATOM   2533  CG  ASP B 223     -10.942 -26.569  74.360  1.00 44.20           C
ATOM   2534  OD1 ASP B 223     -10.479 -26.155  73.272  1.00 44.83           O
ATOM   2535  OD2 ASP B 223     -12.168 -26.684  74.575  1.00 47.63           O
ATOM   2536  N   LYS B 224      -8.322 -28.635  72.811  1.00 37.64           N
ATOM   2537  CA  LYS B 224      -8.431 -29.798  71.967  1.00 38.34           C
ATOM   2538  C   LYS B 224      -7.177 -30.620  72.113  1.00 44.19           C
ATOM   2539  O   LYS B 224      -6.138 -30.293  71.536  1.00 44.98           O
ATOM   2540  CB  LYS B 224      -8.608 -29.394  70.520  1.00 38.61           C
ATOM   2541  CG  LYS B 224      -9.713 -28.406  70.333  1.00 42.35           C
ATOM   2542  CD  LYS B 224     -11.028 -29.015  70.694  1.00 41.26           C
ATOM   2543  CE  LYS B 224     -12.131 -28.021  70.488  1.00 42.29           C
ATOM   2544  NZ  LYS B 224     -12.333 -27.271  71.746  1.00 44.72           N
ATOM   2545  N   VAL B 225      -7.317 -31.744  72.814  1.00 48.68           N
ATOM   2546  CA  VAL B 225      -6.189 -32.557  73.255  1.00 43.24           C
ATOM   2547  C   VAL B 225      -5.497 -33.293  72.123  1.00 43.56           C
ATOM   2548  O   VAL B 225      -4.364 -33.728  72.263  1.00 43.95           O
ATOM   2549  CB  VAL B 225      -6.649 -33.551  74.291  1.00 41.87           C
ATOM   2550  CG1 VAL B 225      -5.482 -34.086  75.052  1.00 42.46           C
ATOM   2551  CG2 VAL B 225      -7.594 -32.846  75.215  1.00 44.61           C
ATOM   2552  N   TYR B 226      -6.166 -33.412  70.988  1.00 41.47           N
ATOM   2553  CA  TYR B 226      -5.587 -34.143  69.876  1.00 41.38           C
ATOM   2554  C   TYR B 226      -4.771 -33.235  68.950  1.00 42.58           C
ATOM   2555  O   TYR B 226      -4.288 -33.664  67.896  1.00 43.10           O
ATOM   2556  CB  TYR B 226      -6.678 -34.844  69.096  1.00 41.82           C
ATOM   2557  CG  TYR B 226      -7.743 -33.920  68.565  1.00 43.43           C
ATOM   2558  CD1 TYR B 226      -8.855 -33.599  69.316  1.00 40.79           C
ATOM   2559  CD2 TYR B 226      -7.638 -33.386  67.297  1.00 42.72           C
ATOM   2560  CE1 TYR B 226      -9.821 -32.782  68.809  1.00 42.11           C
ATOM   2561  CE2 TYR B 226      -8.588 -32.566  66.796  1.00 41.88           C
ATOM   2562  CZ  TYR B 226      -9.676 -32.269  67.545  1.00 44.16           C
ATOM   2563  OH  TYR B 226     -10.624 -31.443  67.010  1.00 50.20           O
ATOM   2564  N   LEU B 227      -4.616 -31.979  69.350  1.00 40.79           N
ATOM   2565  CA  LEU B 227      -3.819 -31.051  68.577  1.00 41.22           C
ATOM   2566  C   LEU B 227      -2.433 -30.876  69.203  1.00 40.17           C
ATOM   2567  O   LEU B 227      -2.287 -30.806  70.415  1.00 38.95           O
ATOM   2568  CB  LEU B 227      -4.541 -29.708  68.461  1.00 40.86           C
ATOM   2569  CG  LEU B 227      -5.855 -29.669  67.671  1.00 40.94           C
ATOM   2570  CD1 LEU B 227      -6.493 -28.301  67.773  1.00 40.28           C
ATOM   2571  CD2 LEU B 227      -5.642 -30.014  66.214  1.00 42.67           C
ATOM   2572  N   SER B 228      -1.409 -30.843  68.363  1.00 39.59           N
ATOM   2573  CA  SER B 228      -0.066 -30.505  68.807  1.00 41.18           C
ATOM   2574  C   SER B 228      -0.002 -29.018  69.080  1.00 44.41           C
ATOM   2575  O   SER B 228      -0.811 -28.257  68.545  1.00 43.90           O
ATOM   2576  CB  SER B 228       0.960 -30.887  67.758  1.00 42.98           C
ATOM   2577  OG  SER B 228       0.702 -30.188  66.556  1.00 41.33           O
ATOM   2578  N   GLY B 229       0.959 -28.593  69.892  1.00 41.49           N
ATOM   2579  CA  GLY B 229       1.108 -27.182  70.166  1.00 39.26           C
ATOM   2580  C   GLY B 229       1.262 -26.365  68.890  1.00 41.70           C
ATOM   2581  O   GLY B 229       0.788 -25.231  68.801  1.00 44.56           O
ATOM   2582  N   SER B 230       1.909 -26.938  67.887  1.00 42.27           N
ATOM   2583  CA  SER B 230       2.107 -26.218  66.647  1.00 44.64           C
ATOM   2584  C   SER B 230       0.775 -25.941  66.000  1.00 45.44           C
ATOM   2585  O   SER B 230       0.513 -24.838  65.524  1.00 48.76           O
ATOM   2586  CB  SER B 230       2.972 -27.014  65.681  1.00 46.26           C
ATOM   2587  OG  SER B 230       2.615 -26.694  64.348  1.00 48.58           O
ATOM   2588  N   GLU B 231      -0.079 -26.950  66.015  1.00 44.88           N
ATOM   2589  CA  GLU B 231      -1.372 -26.850  65.364  1.00 44.41           C
ATOM   2590  C   GLU B 231      -2.269 -25.855  66.069  1.00 42.99           C
ATOM   2591  O   GLU B 231      -3.114 -25.234  65.439  1.00 44.57           O
ATOM   2592  CB  GLU B 231      -2.015 -28.217  65.285  1.00 42.27           C
ATOM   2593  CG  GLU B 231      -1.313 -29.105  64.307  1.00 43.96           C
ATOM   2594  CD  GLU B 231      -1.863 -30.496  64.324  1.00 49.76           C
ATOM   2595  OE1 GLU B 231      -1.824 -31.130  65.399  1.00 51.42           O
ATOM   2596  OE2 GLU B 231      -2.371 -30.950  63.281  1.00 53.43           O
ATOM   2597  N   MET B 232      -2.085 -25.709  67.374  1.00 42.29           N
ATOM   2598  CA  MET B 232      -2.833 -24.724  68.136  1.00 41.00           C
ATOM   2599  C   MET B 232      -2.466 -23.309  67.719  1.00 42.84           C
ATOM   2600  O   MET B 232      -3.331 -22.486  67.442  1.00 41.78           O
ATOM   2601  CB  MET B 232      -2.595 -24.915  69.618  1.00 36.90           C
ATOM   2602  CG  MET B 232      -2.992 -26.284  70.064  1.00 37.86           C
ATOM   2603  SD  MET B 232      -3.088 -26.455  71.848  1.00 53.51           S
ATOM   2604  CE  MET B 232      -3.787 -28.107  71.978  1.00 35.09           C
ATOM   2605  N   ILE B 233      -1.171 -23.038  67.675  1.00 46.19           N
ATOM   2606  CA  ILE B 233      -0.666 -21.729  67.281  1.00 46.85           C
ATOM   2607  C   ILE B 233      -1.131 -21.290  65.891  1.00 49.92           C
ATOM   2608  O   ILE B 233      -1.406 -20.104  65.683  1.00 51.34           O
ATOM   2609  CB  ILE B 233       0.865 -21.709  67.354  1.00 45.58           C
ATOM   2610  CG1 ILE B 233       1.286 -21.638  68.810  1.00 46.89           C
ATOM   2611  CG2 ILE B 233       1.438 -20.514  66.634  1.00 49.69           C
ATOM   2612  CD1 ILE B 233       2.761 -21.649  69.003  1.00 50.89           C
ATOM   2613  N   ASN B 234      -1.269 -22.236  64.961  1.00 48.07           N
ATOM   2614  CA  ASN B 234      -1.657 -21.885  63.599  1.00 48.36           C
ATOM   2615  C   ASN B 234      -3.159 -21.822  63.461  1.00 50.79           C
ATOM   2616  O   ASN B 234      -3.684 -21.461  62.406  1.00 51.77           O
ATOM   2617  CB  ASN B 234      -1.095 -22.886  62.602  1.00 51.69           C
ATOM   2618  CG  ASN B 234       0.418 -22.908  62.594  1.00 60.42           C
ATOM   2619  OD1 ASN B 234       1.065 -21.861  62.607  1.00 62.66           O
ATOM   2620  ND2 ASN B 234       0.996 -24.106  62.594  1.00 66.02           N
ATOM   2621  N   ALA B 235      -3.852 -22.115  64.558  1.00 47.91           N
ATOM   2622  CA  ALA B 235      -5.304 -22.200  64.540  1.00 42.10           C
ATOM   2623  C   ALA B 235      -5.946 -20.905  64.958  1.00 42.49           C
ATOM   2624  O   ALA B 235      -6.633 -20.296  64.165  1.00 45.20           O
ATOM   2625  CB  ALA B 235      -5.765 -23.308  65.434  1.00 40.69           C
ATOM   2626  N   HIS B 236      -5.707 -20.475  66.193  1.00 41.78           N
ATOM   2627  CA  HIS B 236      -6.352 -19.276  66.733  1.00 40.76           C
ATOM   2628  C   HIS B 236      -5.641 -17.980  66.315  1.00 40.61           C
ATOM   2629  O   HIS B 236      -4.745 -18.007  65.486  1.00 42.81           O
ATOM   2630  CB  HIS B 236      -6.474 -19.375  68.260  1.00 39.19           C
ATOM   2631  CG  HIS B 236      -5.185 -19.644  68.965  1.00 42.09           C
ATOM   2632  ND1 HIS B 236      -4.259 -18.658  69.231  1.00 47.95           N
ATOM   2633  CD2 HIS B 236      -4.666 -20.788  69.465  1.00 42.45           C
ATOM   2634  CE1 HIS B 236      -3.225 -19.183  69.862  1.00 45.27           C
ATOM   2635  NE2 HIS B 236      -3.445 -20.476  70.012  1.00 43.81           N
ATOM   2636  N   ASN B 237      -6.080 -16.848  66.851  1.00 40.07           N
ATOM   2637  CA  ASN B 237      -5.689 -15.543  66.310  1.00 42.74           C
ATOM   2638  C   ASN B 237      -4.499 -14.814  66.968  1.00 42.56           C
ATOM   2639  O   ASN B 237      -4.220 -13.678  66.627  1.00 46.72           O
ATOM   2640  CB  ASN B 237      -6.923 -14.607  66.302  1.00 41.64           C
ATOM   2641  CG  ASN B 237      -7.368 -14.190  67.689  1.00 41.60           C
ATOM   2642  OD1 ASN B 237      -6.627 -14.309  68.651  1.00 46.72           O
ATOM   2643  ND2 ASN B 237      -8.601 -13.715  67.798  1.00 41.43           N
ATOM   2644  N   GLU B 238      -3.811 -15.436  67.912  1.00 42.09           N
ATOM   2645  CA  GLU B 238      -2.843 -14.688  68.688  1.00 44.27           C
ATOM   2646  C   GLU B 238      -1.650 -14.214  67.877  1.00 48.19           C
ATOM   2647  O   GLU B 238      -1.085 -13.159  68.161  1.00 51.30           O
ATOM   2648  CB  GLU B 238      -2.345 -15.514  69.853  1.00 45.77           C
ATOM   2649  CG  GLU B 238      -3.191 -15.401  71.088  1.00 49.88           C
ATOM   2650  CD  GLU B 238      -2.502 -15.981  72.310  1.00 53.73           C
ATOM   2651  OE1 GLU B 238      -1.499 -16.717  72.137  1.00 51.38           O
ATOM   2652  OE2 GLU B 238      -2.970 -15.710  73.442  1.00 55.97           O
ATOM   2653  N   ARG B 239      -1.244 -14.984  66.879  1.00 46.92           N
ATOM   2654  CA  ARG B 239      -0.161 -14.532  66.013  1.00 48.17           C
ATOM   2655  C   ARG B 239      -0.587 -13.330  65.213  1.00 47.13           C
ATOM   2656  O   ARG B 239       0.192 -12.426  64.984  1.00 45.40           O
ATOM   2657  CB  ARG B 239       0.289 -15.646  65.068  1.00 49.40           C
ATOM   2658  CG  ARG B 239       1.279 -16.581  65.710  1.00 48.06           C
ATOM   2659  CD  ARG B 239       1.915 -17.508  64.727  1.00 50.15           C
ATOM   2660  NE  ARG B 239       3.352 -17.299  64.653  1.00 48.92           N
ATOM   2661  CZ  ARG B 239       3.974 -16.817  63.595  1.00 48.39           C
ATOM   2662  NH1 ARG B 239       3.288 -16.527  62.501  1.00 49.58           N
ATOM   2663  NH2 ARG B 239       5.283 -16.658  63.627  1.00 50.91           N
ATOM   2664  N   LEU B 240      -1.853 -13.328  64.814  1.00 49.38           N
ATOM   2665  CA  LEU B 240      -2.384 -12.286  63.954  1.00 45.45           C
ATOM   2666  C   LEU B 240      -2.582 -11.009  64.732  1.00 45.67           C
ATOM   2667  O   LEU B 240      -2.421  -9.915  64.200  1.00 45.54           O
ATOM   2668  CB  LEU B 240      -3.693 -12.724  63.326  1.00 45.31           C
ATOM   2669  CG  LEU B 240      -3.577 -13.767  62.223  1.00 44.77           C
ATOM   2670  CD1 LEU B 240      -4.967 -14.147  61.756  1.00 50.11           C
ATOM   2671  CD2 LEU B 240      -2.781 -13.214  61.082  1.00 42.90           C
ATOM   2672  N   GLU B 241      -2.950 -11.143  65.993  1.00 43.66           N
ATOM   2673  CA  GLU B 241      -3.095  -9.965  66.811  1.00 45.76           C
ATOM   2674  C   GLU B 241      -1.751  -9.288  66.957  1.00 45.09           C
ATOM   2675  O   GLU B 241      -1.627  -8.093  66.783  1.00 45.12           O
ATOM   2676  CB  GLU B 241      -3.666 -10.316  68.172  1.00 48.78           C
ATOM   2677  CG  GLU B 241      -3.881  -9.108  69.045  1.00 52.18           C
ATOM   2678  CD  GLU B 241      -2.831  -9.035  70.128  1.00 59.15           C
ATOM   2679  OE1 GLU B 241      -2.672 -10.056  70.835  1.00 68.86           O
ATOM   2680  OE2 GLU B 241      -2.158  -7.987  70.265  1.00 57.45           O
ATOM   2681  N   PHE B 242      -0.734 -10.082  67.232  1.00 47.05           N
ATOM   2682  CA  PHE B 242       0.620  -9.581  67.374  1.00 46.08           C
ATOM   2683  C   PHE B 242       1.120  -8.784  66.175  1.00 45.36           C
ATOM   2684  O   PHE B 242       1.576  -7.643  66.311  1.00 46.23           O
ATOM   2685  CB  PHE B 242       1.547 -10.752  67.634  1.00 44.02           C
ATOM   2686  CG  PHE B 242       2.958 -10.366  67.853  1.00 41.49           C
ATOM   2687  CD1 PHE B 242       3.369  -9.864  69.073  1.00 42.93           C
ATOM   2688  CD2 PHE B 242       3.895 -10.544  66.844  1.00 40.08           C
ATOM   2689  CE1 PHE B 242       4.701  -9.524  69.290  1.00 43.26           C
ATOM   2690  CE2 PHE B 242       5.223 -10.211  67.046  1.00 41.32           C
ATOM   2691  CZ  PHE B 242       5.629  -9.695  68.272  1.00 42.25           C
ATOM   2692  N   LEU B 243       1.056  -9.397  65.006  1.00 41.61           N
ATOM   2693  CA  LEU B 243       1.434  -8.728  63.773  1.00 42.41           C
ATOM   2694  C   LEU B 243       0.647  -7.441  63.531  1.00 43.81           C
ATOM   2695  O   LEU B 243       1.218  -6.400  63.230  1.00 43.06           O
ATOM   2696  CB  LEU B 243       1.211  -9.668  62.607  1.00 44.88           C
ATOM   2697  CG  LEU B 243       1.613  -9.097  61.272  1.00 44.25           C
ATOM   2698  CD1 LEU B 243       3.090  -8.864  61.342  1.00 44.47           C
ATOM   2699  CD2 LEU B 243       1.240 -10.044  60.162  1.00 45.35           C
ATOM   2700  N   GLY B 244      -0.673  -7.528  63.661  1.00 44.82           N
ATOM   2701  CA  GLY B 244      -1.559  -6.392  63.469  1.00 42.33           C
ATOM   2702  C   GLY B 244      -1.311  -5.243  64.426  1.00 40.89           C
ATOM   2703  O   GLY B 244      -1.344  -4.092  64.036  1.00 42.62           O
ATOM   2704  N   ASP B 245      -1.102  -5.566  65.694  1.00 41.32           N
ATOM   2705  CA  ASP B 245      -0.808  -4.570  66.704  1.00 42.78           C
ATOM   2706  C   ASP B 245       0.399  -3.733  66.275  1.00 44.07           C
ATOM   2707  O   ASP B 245       0.443  -2.525  66.480  1.00 44.02           O
ATOM   2708  CB  ASP B 245      -0.546  -5.246  68.050  1.00 45.12           C
ATOM   2709  CG  ASP B 245      -0.222  -4.258  69.144  1.00 50.75           C
ATOM   2710  OD1 ASP B 245      -0.896  -3.215  69.224  1.00 53.13           O
ATOM   2711  OD2 ASP B 245       0.724  -4.503  69.917  1.00 52.38           O
ATOM   2712  N   SER B 246       1.379  -4.383  65.661  1.00 45.59           N
ATOM   2713  CA  SER B 246       2.562  -3.681  65.188  1.00 44.91           C
ATOM   2714  C   SER B 246       2.238  -2.771  63.983  1.00 44.41           C
ATOM   2715  O   SER B 246       2.666  -1.619  63.936  1.00 42.71           O
ATOM   2716  CB  SER B 246       3.658  -4.677  64.848  1.00 38.42           C
ATOM   2717  OG  SER B 246       4.885  -4.017  64.646  1.00 40.00           O
ATOM   2718  N   ILE B 247       1.518  -3.300  63.003  1.00 39.76           N
ATOM   2719  CA  ILE B 247       1.100  -2.502  61.865  1.00 40.04           C
ATOM   2720  C   ILE B 247       0.203  -1.335  62.295  1.00 45.98           C
ATOM   2721  O   ILE B 247       0.300  -0.225  61.772  1.00 45.53           O
ATOM   2722  CB  ILE B 247       0.329  -3.341  60.846  1.00 40.32           C
ATOM   2723  CG1 ILE B 247       1.176  -4.520  60.333  1.00 45.08           C
ATOM   2724  CG2 ILE B 247      -0.112  -2.472  59.686  1.00 41.52           C
ATOM   2725  CD1 ILE B 247       2.380  -4.140  59.525  1.00 41.14           C
ATOM   2726  N   LEU B 248      -0.679  -1.591  63.253  1.00 44.83           N
ATOM   2727  CA  LEU B 248      -1.555  -0.550  63.753  1.00 42.43           C
ATOM   2728  C   LEU B 248      -0.755   0.601  64.311  1.00 44.56           C
ATOM   2729  O   LEU B 248      -0.971   1.753  63.975  1.00 47.39           O
ATOM   2730  CB  LEU B 248      -2.468  -1.075  64.850  1.00 42.66           C
ATOM   2731  CG  LEU B 248      -3.366   0.044  65.381  1.00 44.35           C
ATOM   2732  CD1 LEU B 248      -4.350   0.535  64.312  1.00 44.31           C
ATOM   2733  CD2 LEU B 248      -4.061  -0.353  66.659  1.00 50.21           C
ATOM   2734  N   ASN B 249       0.179   0.267  65.179  1.00 45.62           N
ATOM   2735  CA  ASN B 249       0.993   1.263  65.823  1.00 45.30           C
ATOM   2736  C   ASN B 249       1.898   1.968  64.810  1.00 46.59           C
ATOM   2737  O   ASN B 249       2.089   3.183  64.866  1.00 48.79           O
ATOM   2738  CB  ASN B 249       1.766   0.602  66.956  1.00 44.93           C
ATOM   2739  CG  ASN B 249       2.519   1.586  67.805  1.00 51.52           C
ATOM   2740  OD1 ASN B 249       3.473   2.220  67.351  1.00 53.04           O
ATOM   2741  ND2 ASN B 249       2.061   1.767  69.035  1.00 53.07           N
ATOM   2742  N   SER B 250       2.420   1.216  63.859  1.00 46.36           N
ATOM   2743  CA  SER B 250       3.212   1.793  62.787  1.00 46.59           C
ATOM   2744  C   SER B 250       2.469   2.833  61.939  1.00 48.98           C
ATOM   2745  O   SER B 250       2.961   3.940  61.700  1.00 48.20           O
ATOM   2746  CB  SER B 250       3.712   0.677  61.887  1.00 49.93           C
ATOM   2747  OG  SER B 250       3.937   1.167  60.585  1.00 58.84           O
ATOM   2748  N   VAL B 251       1.281   2.466  61.476  1.00 47.97           N
ATOM   2749  CA  VAL B 251       0.542   3.303  60.545  1.00 45.08           C
ATOM   2750  C   VAL B 251       0.046   4.588  61.196  1.00 47.61           C
ATOM   2751  O   VAL B 251       0.112   5.657  60.593  1.00 49.37           O
ATOM   2752  CB  VAL B 251      -0.626   2.524  59.938  1.00 43.98           C
ATOM   2753  CG1 VAL B 251      -1.483   3.420  59.086  1.00 48.24           C
ATOM   2754  CG2 VAL B 251      -0.090   1.413  59.103  1.00 43.82           C
ATOM   2755  N   MET B 252      -0.455   4.481  62.421  1.00 46.54           N
ATOM   2756  CA  MET B 252      -0.869   5.653  63.169  1.00 44.07           C
ATOM   2757  C   MET B 252       0.321   6.569  63.394  1.00 48.12           C
ATOM   2758  O   MET B 252       0.211   7.794  63.286  1.00 51.66           O
ATOM   2759  CB  MET B 252      -1.461   5.258  64.507  1.00 42.82           C
ATOM   2760  CG  MET B 252      -2.727   4.462  64.408  1.00 46.63           C
ATOM   2761  SD  MET B 252      -3.962   5.399  63.521  1.00 50.43           S
ATOM   2762  CE  MET B 252      -5.297   4.232  63.278  1.00 45.83           C
ATOM   2763  N   THR B 253       1.477   5.975  63.667  1.00 47.53           N
ATOM   2764  CA  THR B 253       2.643   6.777  64.014  1.00 47.77           C
ATOM   2765  C   THR B 253       3.099   7.631  62.826  1.00 47.35           C
ATOM   2766  O   THR B 253       3.348   8.818  62.988  1.00 48.70           O
ATOM   2767  CB  THR B 253       3.786   5.916  64.520  1.00 44.50           C
ATOM   2768  OG1 THR B 253       3.384   5.275  65.735  1.00 47.12           O
ATOM   2769  CG2 THR B 253       4.969   6.778  64.799  1.00 40.57           C
ATOM   2770  N   LEU B 254       3.237   7.043  61.642  1.00 49.37           N
ATOM   2771  CA  LEU B 254       3.469   7.858  60.447  1.00 49.95           C
ATOM   2772  C   LEU B 254       2.384   8.904  60.235  1.00 51.27           C
ATOM   2773  O   LEU B 254       2.694  10.058  59.935  1.00 51.92           O
ATOM   2774  CB  LEU B 254       3.594   7.005  59.189  1.00 47.58           C
ATOM   2775  CG  LEU B 254       5.070   6.818  58.857  1.00 53.09           C
ATOM   2776  CD1 LEU B 254       5.307   5.594  57.983  1.00 58.08           C
ATOM   2777  CD2 LEU B 254       5.618   8.080  58.206  1.00 59.59           C
ATOM   2778  N   ILE B 255       1.123   8.503  60.381  1.00 46.28           N
ATOM   2779  CA  ILE B 255       0.026   9.408  60.100  1.00 46.30           C
ATOM   2780  C   ILE B 255       0.199  10.702  60.854  1.00 50.28           C
ATOM   2781  O   ILE B 255       0.244  11.766  60.250  1.00 51.37           O
ATOM   2782  CB  ILE B 255      -1.321   8.811  60.472  1.00 47.81           C
ATOM   2783  CG1 ILE B 255      -1.840   7.933  59.341  1.00 52.86           C
ATOM   2784  CG2 ILE B 255      -2.333   9.902  60.697  1.00 45.34           C
ATOM   2785  CD1 ILE B 255      -3.095   7.189  59.696  1.00 50.97           C
ATOM   2786  N   ILE B 256       0.338  10.613  62.170  1.00 49.60           N
ATOM   2787  CA  ILE B 256       0.411  11.822  62.966  1.00 48.92           C
ATOM   2788  C   ILE B 256       1.760  12.522  62.832  1.00 52.70           C
ATOM   2789  O   ILE B 256       1.844  13.737  63.013  1.00 57.67           O
ATOM   2790  CB  ILE B 256       0.096  11.543  64.444  1.00 46.21           C
ATOM   2791  CG1 ILE B 256       1.072  10.545  65.034  1.00 41.95           C
ATOM   2792  CG2 ILE B 256      -1.301  10.972  64.591  1.00 45.49           C
ATOM   2793  CD1 ILE B 256       0.864  10.350  66.516  1.00 41.37           C
ATOM   2794  N   TYR B 257       2.809  11.784  62.492  1.00 49.91           N
ATOM   2795  CA  TYR B 257       4.118  12.402  62.317  1.00 48.85           C
ATOM   2796  C   TYR B 257       4.033  13.424  61.183  1.00 52.32           C
ATOM   2797  O   TYR B 257       4.496  14.545  61.315  1.00 55.70           O
ATOM   2798  CB  TYR B 257       5.178  11.344  62.029  1.00 47.45           C
ATOM   2799  CG  TYR B 257       6.617  11.829  61.970  1.00 47.50           C
ATOM   2800  CD1 TYR B 257       7.384  11.925  63.121  1.00 46.31           C
ATOM   2801  CD2 TYR B 257       7.213  12.168  60.762  1.00 48.85           C
ATOM   2802  CE1 TYR B 257       8.688  12.342  63.077  1.00 43.75           C
ATOM   2803  CE2 TYR B 257       8.517  12.589  60.711  1.00 45.75           C
ATOM   2804  CZ  TYR B 257       9.246  12.674  61.873  1.00 47.94           C
ATOM   2805  OH  TYR B 257      10.556  13.095  61.840  1.00 56.26           O
ATOM   2806  N   ASN B 258       3.431  13.028  60.069  1.00 53.28           N
ATOM   2807  CA  ASN B 258       3.231  13.902  58.914  1.00 53.34           C
ATOM   2808  C   ASN B 258       2.196  15.013  59.100  1.00 54.35           C
ATOM   2809  O   ASN B 258       2.364  16.126  58.599  1.00 54.68           O
ATOM   2810  CB  ASN B 258       2.843  13.026  57.744  1.00 54.89           C
ATOM   2811  CG  ASN B 258       4.001  12.216  57.246  1.00 66.08           C
ATOM   2812  OD1 ASN B 258       4.802  11.704  58.035  1.00 65.00           O
ATOM   2813  ND2 ASN B 258       4.037  11.987  55.945  1.00 86.57           N
ATOM   2814  N   LYS B 259       1.125  14.715  59.818  1.00 51.12           N
ATOM   2815  CA  LYS B 259       0.052  15.673  59.933  1.00 53.01           C
ATOM   2816  C   LYS B 259       0.395  16.790  60.912  1.00 59.07           C
ATOM   2817  O   LYS B 259      -0.135  17.895  60.804  1.00 63.11           O
ATOM   2818  CB  LYS B 259      -1.248  14.979  60.336  1.00 53.82           C
ATOM   2819  CG  LYS B 259      -2.290  15.946  60.855  1.00 56.91           C
ATOM   2820  CD  LYS B 259      -3.706  15.712  60.392  1.00 62.61           C
ATOM   2821  CE  LYS B 259      -4.549  16.919  60.828  1.00 70.00           C
ATOM   2822  NZ  LYS B 259      -5.297  17.577  59.720  1.00 72.01           N
ATOM   2823  N   PHE B 260       1.332  16.548  61.818  1.00 58.69           N
ATOM   2824  CA  PHE B 260       1.704  17.593  62.769  1.00 56.08           C
ATOM   2825  C   PHE B 260       3.201  17.850  62.793  1.00 56.14           C
ATOM   2826  O   PHE B 260       3.855  17.563  63.800  1.00 55.76           O
ATOM   2827  CB  PHE B 260       1.253  17.216  64.174  1.00 54.96           C
ATOM   2828  CG  PHE B 260      -0.219  17.003  64.302  1.00 57.48           C
ATOM   2829  CD1 PHE B 260      -0.775  15.761  64.061  1.00 54.75           C
ATOM   2830  CD2 PHE B 260      -1.052  18.044  64.672  1.00 55.08           C
ATOM   2831  CE1 PHE B 260      -2.135  15.567  64.189  1.00 56.22           C
ATOM   2832  CE2 PHE B 260      -2.400  17.852  64.796  1.00 55.53           C
ATOM   2833  CZ  PHE B 260      -2.943  16.612  64.552  1.00 57.09           C
ATOM   2834  N   PRO B 261       3.743  18.445  61.713  1.00 55.69           N
ATOM   2835  CA  PRO B 261       5.195  18.597  61.573  1.00 51.77           C
ATOM   2836  C   PRO B 261       5.832  19.318  62.743  1.00 52.32           C
ATOM   2837  O   PRO B 261       7.013  19.100  62.985  1.00 53.81           O
ATOM   2838  CB  PRO B 261       5.345  19.412  60.290  1.00 53.09           C
ATOM   2839  CG  PRO B 261       4.017  20.016  60.057  1.00 55.43           C
ATOM   2840  CD  PRO B 261       3.025  19.036  60.577  1.00 55.72           C
ATOM   2841  N   ASP B 262       5.075  20.165  63.433  1.00 49.35           N
ATOM   2842  CA  ASP B 262       5.601  20.917  64.565  1.00 50.14           C
ATOM   2843  C   ASP B 262       5.293  20.362  65.966  1.00 51.63           C
ATOM   2844  O   ASP B 262       5.599  21.005  66.969  1.00 51.24           O
ATOM   2845  CB  ASP B 262       5.126  22.361  64.445  1.00 53.44           C
ATOM   2846  CG  ASP B 262       5.878  23.117  63.354  1.00 58.96           C
ATOM   2847  OD1 ASP B 262       7.071  23.408  63.554  1.00 59.58           O
ATOM   2848  OD2 ASP B 262       5.302  23.389  62.280  1.00 60.60           O
ATOM   2849  N   TYR B 263       4.678  19.189  66.049  1.00 52.65           N
ATOM   2850  CA  TYR B 263       4.438  18.557  67.352  1.00 49.82           C
ATOM   2851  C   TYR B 263       5.717  18.030  67.992  1.00 47.48           C
ATOM   2852  O   TYR B 263       6.566  17.479  67.301  1.00 48.72           O
ATOM   2853  CB  TYR B 263       3.451  17.396  67.228  1.00 50.89           C
ATOM   2854  CG  TYR B 263       2.004  17.763  67.464  1.00 53.31           C
ATOM   2855  CD1 TYR B 263       1.607  19.085  67.515  1.00 53.97           C
ATOM   2856  CD2 TYR B 263       1.041  16.778  67.685  1.00 53.04           C
ATOM   2857  CE1 TYR B 263       0.289  19.427  67.746  1.00 54.71           C
ATOM   2858  CE2 TYR B 263      -0.280  17.112  67.915  1.00 57.63           C
ATOM   2859  CZ  TYR B 263      -0.651  18.448  67.949  1.00 57.40           C
ATOM   2860  OH  TYR B 263      -1.963  18.812  68.176  1.00 57.17           O
ATOM   2861  N   SER B 264       5.844  18.172  69.307  1.00 43.16           N
ATOM   2862  CA  SER B 264       6.987  17.604  70.005  1.00 43.03           C
ATOM   2863  C   SER B 264       6.822  16.104  70.122  1.00 45.06           C
ATOM   2864  O   SER B 264       5.800  15.582  69.733  1.00 46.24           O
ATOM   2865  CB  SER B 264       7.149  18.223  71.383  1.00 45.54           C
ATOM   2866  OG  SER B 264       6.385  17.543  72.345  1.00 46.27           O
ATOM   2867  N   GLU B 265       7.810  15.400  70.660  1.00 48.36           N
ATOM   2868  CA  GLU B 265       7.675  13.950  70.764  1.00 48.34           C
ATOM   2869  C   GLU B 265       6.624  13.585  71.818  1.00 49.25           C
ATOM   2870  O   GLU B 265       5.890  12.606  71.667  1.00 48.19           O
ATOM   2871  CB  GLU B 265       9.024  13.278  71.083  1.00 50.72           C
ATOM   2872  CG  GLU B 265       8.887  11.857  71.671  1.00 56.02           C
ATOM   2873  CD  GLU B 265      10.202  11.055  71.703  1.00 66.32           C
ATOM   2874  OE1 GLU B 265      11.230  11.557  72.232  1.00 66.58           O
ATOM   2875  OE2 GLU B 265      10.203   9.910  71.182  1.00 61.29           O
ATOM   2876  N   GLY B 266       6.529  14.392  72.867  1.00 47.75           N
ATOM   2877  CA  GLY B 266       5.585  14.118  73.927  1.00 47.06           C
ATOM   2878  C   GLY B 266       4.177  14.337  73.423  1.00 47.18           C
ATOM   2879  O   GLY B 266       3.247  13.614  73.787  1.00 47.59           O
ATOM   2880  N   GLN B 267       4.022  15.343  72.574  1.00 44.70           N
ATOM   2881  CA  GLN B 267       2.733  15.637  71.996  1.00 44.70           C
ATOM   2882  C   GLN B 267       2.348  14.490  71.094  1.00 49.17           C
ATOM   2883  O   GLN B 267       1.231  13.974  71.181  1.00 51.07           O
ATOM   2884  CB  GLN B 267       2.766  16.941  71.220  1.00 43.39           C
ATOM   2885  CG  GLN B 267       2.984  18.132  72.106  1.00 45.91           C
ATOM   2886  CD  GLN B 267       2.856  19.439  71.359  1.00 52.57           C
ATOM   2887  OE1 GLN B 267       3.726  19.820  70.567  1.00 52.91           O
ATOM   2888  NE2 GLN B 267       1.762  20.139  71.605  1.00 57.00           N
ATOM   2889  N   LEU B 268       3.285  14.096  70.235  1.00 46.08           N
ATOM   2890  CA  LEU B 268       3.108  12.962  69.341  1.00 42.42           C
ATOM   2891  C   LEU B 268       2.783  11.687  70.091  1.00 44.99           C
ATOM   2892  O   LEU B 268       1.869  10.951  69.726  1.00 44.37           O
ATOM   2893  CB  LEU B 268       4.368  12.741  68.524  1.00 41.34           C
ATOM   2894  CG  LEU B 268       4.647  13.670  67.356  1.00 42.16           C
ATOM   2895  CD1 LEU B 268       5.994  13.307  66.729  1.00 40.05           C
ATOM   2896  CD2 LEU B 268       3.530  13.574  66.345  1.00 40.20           C
ATOM   2897  N   SER B 269       3.535  11.442  71.156  1.00 45.87           N
ATOM   2898  CA  SER B 269       3.403  10.216  71.911  1.00 43.30           C
ATOM   2899  C   SER B 269       2.070  10.186  72.628  1.00 46.63           C
ATOM   2900  O   SER B 269       1.361   9.189  72.581  1.00 49.13           O
ATOM   2901  CB  SER B 269       4.547  10.098  72.908  1.00 46.91           C
ATOM   2902  OG  SER B 269       4.483   8.881  73.613  1.00 54.84           O
ATOM   2903  N   THR B 270       1.705  11.310  73.236  1.00 51.89           N
ATOM   2904  CA  THR B 270       0.442  11.417  73.957  1.00 50.14           C
ATOM   2905  C   THR B 270      -0.735  11.279  73.009  1.00 45.13           C
ATOM   2906  O   THR B 270      -1.693  10.571  73.296  1.00 50.75           O
ATOM   2907  CB  THR B 270       0.346  12.752  74.734  1.00 45.92           C
ATOM   2908  OG1 THR B 270       1.011  12.616  76.001  1.00 48.23           O
ATOM   2909  CG2 THR B 270      -1.090  13.105  75.002  1.00 46.67           C
ATOM   2910  N   LEU B 271      -0.651  11.931  71.864  1.00 43.84           N
ATOM   2911  CA  LEU B 271      -1.695  11.793  70.874  1.00 47.60           C
ATOM   2912  C   LEU B 271      -1.824  10.355  70.413  1.00 49.12           C
ATOM   2913  O   LEU B 271      -2.918   9.866  70.210  1.00 52.56           O
ATOM   2914  CB  LEU B 271      -1.432  12.690  69.661  1.00 51.79           C
ATOM   2915  CG  LEU B 271      -2.461  12.534  68.526  1.00 51.14           C
ATOM   2916  CD1 LEU B 271      -3.856  12.971  68.995  1.00 53.25           C
ATOM   2917  CD2 LEU B 271      -2.057  13.269  67.254  1.00 47.20           C
ATOM   2918  N   ARG B 272      -0.702   9.674  70.230  1.00 50.47           N
ATOM   2919  CA  ARG B 272      -0.752   8.303  69.745  1.00 47.76           C
ATOM   2920  C   ARG B 272      -1.469   7.396  70.726  1.00 46.13           C
ATOM   2921  O   ARG B 272      -2.102   6.436  70.318  1.00 47.28           O
ATOM   2922  CB  ARG B 272       0.647   7.761  69.467  1.00 43.75           C
ATOM   2923  CG  ARG B 272       0.654   6.281  69.185  1.00 44.63           C
ATOM   2924  CD  ARG B 272       1.967   5.835  68.599  1.00 48.25           C
ATOM   2925  NE  ARG B 272       3.028   5.937  69.590  1.00 46.46           N
ATOM   2926  CZ  ARG B 272       4.308   5.769  69.321  1.00 41.87           C
ATOM   2927  NH1 ARG B 272       4.686   5.469  68.093  1.00 41.87           N
ATOM   2928  NH2 ARG B 272       5.197   5.880  70.289  1.00 42.45           N
ATOM   2929  N   MET B 273      -1.378   7.712  72.014  1.00 45.53           N
ATOM   2930  CA  MET B 273      -2.015   6.892  73.038  1.00 48.25           C
ATOM   2931  C   MET B 273      -3.523   6.833  72.857  1.00 52.26           C
ATOM   2932  O   MET B 273      -4.118   5.782  73.044  1.00 53.91           O
ATOM   2933  CB  MET B 273      -1.671   7.404  74.430  1.00 49.35           C
ATOM   2934  CG  MET B 273      -0.247   7.073  74.831  1.00 53.25           C
ATOM   2935  SD  MET B 273       0.126   7.351  76.579  1.00 80.62           S
ATOM   2936  CE  MET B 273      -1.492   7.721  77.279  1.00 51.25           C
ATOM   2937  N   ASN B 274      -4.136   7.952  72.490  1.00 50.09           N
ATOM   2938  CA  ASN B 274      -5.558   7.974  72.199  1.00 48.20           C
ATOM   2939  C   ASN B 274      -5.912   7.055  71.035  1.00 50.07           C
ATOM   2940  O   ASN B 274      -6.998   6.474  71.004  1.00 54.11           O
ATOM   2941  CB  ASN B 274      -6.023   9.390  71.860  1.00 50.19           C
ATOM   2942  CG  ASN B 274      -5.887  10.337  73.018  1.00 54.62           C
ATOM   2943  OD1 ASN B 274      -5.876   9.924  74.177  1.00 61.16           O
ATOM   2944  ND2 ASN B 274      -5.744  11.620  72.713  1.00 53.69           N
ATOM   2945  N   LEU B 275      -5.009   6.936  70.067  1.00 47.79           N
ATOM   2946  CA  LEU B 275      -5.303   6.191  68.838  1.00 48.94           C
ATOM   2947  C   LEU B 275      -5.158   4.670  68.938  1.00 49.95           C
ATOM   2948  O   LEU B 275      -5.852   3.936  68.244  1.00 51.31           O
ATOM   2949  CB  LEU B 275      -4.426   6.710  67.709  1.00 48.24           C
ATOM   2950  CG  LEU B 275      -4.811   8.103  67.214  1.00 46.65           C
ATOM   2951  CD1 LEU B 275      -3.580   8.808  66.682  1.00 52.59           C
ATOM   2952  CD2 LEU B 275      -5.862   8.016  66.137  1.00 43.22           C
ATOM   2953  N   VAL B 276      -4.175   4.211  69.703  1.00 51.34           N
ATOM   2954  CA  VAL B 276      -3.929   2.788  69.892  1.00 46.45           C
ATOM   2955  C   VAL B 276      -4.425   2.235  71.211  1.00 46.06           C
ATOM   2956  O   VAL B 276      -4.105   1.107  71.525  1.00 50.58           O
ATOM   2957  CB  VAL B 276      -2.457   2.463  69.800  1.00 44.87           C
ATOM   2958  CG1 VAL B 276      -1.914   2.943  68.464  1.00 43.56           C
ATOM   2959  CG2 VAL B 276      -1.717   3.108  70.952  1.00 45.72           C
ATOM   2960  N   SER B 277      -5.135   3.016  72.015  1.00 43.54           N
ATOM   2961  CA  SER B 277      -5.534   2.549  73.345  1.00 44.28           C
ATOM   2962  C   SER B 277      -6.515   1.393  73.303  1.00 45.32           C
ATOM   2963  O   SER B 277      -7.141   1.137  72.275  1.00 45.46           O
ATOM   2964  CB  SER B 277      -6.144   3.681  74.155  1.00 45.08           C
ATOM   2965  OG  SER B 277      -7.454   3.948  73.720  1.00 45.76           O
ATOM   2966  N   ASN B 278      -6.628   0.677  74.421  1.00 45.31           N
ATOM   2967  CA  ASN B 278      -7.602  -0.409  74.517  1.00 47.80           C
ATOM   2968  C   ASN B 278      -9.034   0.057  74.279  1.00 48.96           C
ATOM   2969  O   ASN B 278      -9.753  -0.558  73.493  1.00 49.74           O
ATOM   2970  CB  ASN B 278      -7.527  -1.122  75.864  1.00 50.14           C
ATOM   2971  CG  ASN B 278      -8.388  -2.380  75.898  1.00 47.48           C
ATOM   2972  OD1 ASN B 278      -8.464  -3.124  74.920  1.00 47.24           O
ATOM   2973  ND2 ASN B 278      -9.044  -2.612  77.019  1.00 46.12           N
ATOM   2974  N   GLU B 279      -9.461   1.100  74.992  1.00 48.28           N
ATOM   2975  CA  GLU B 279     -10.799   1.618  74.800  1.00 46.91           C
ATOM   2976  C   GLU B 279     -11.054   2.006  73.361  1.00 48.55           C
ATOM   2977  O   GLU B 279     -12.124   1.751  72.833  1.00 55.10           O
ATOM   2978  CB  GLU B 279     -11.080   2.795  75.721  1.00 49.44           C
ATOM   2979  CG  GLU B 279     -11.867   2.401  76.986  1.00 56.39           C
ATOM   2980  CD  GLU B 279     -12.995   1.377  76.717  1.00 60.28           C
ATOM   2981  OE1 GLU B 279     -13.740   1.514  75.710  1.00 57.02           O
ATOM   2982  OE2 GLU B 279     -13.146   0.434  77.530  1.00 58.94           O
ATOM   2983  N   GLN B 280     -10.087   2.624  72.716  1.00 47.50           N
ATOM   2984  CA  GLN B 280     -10.328   3.111  71.374  1.00 49.45           C
ATOM   2985  C   GLN B 280     -10.421   1.964  70.366  1.00 50.06           C
ATOM   2986  O   GLN B 280     -11.309   1.947  69.520  1.00 52.35           O
ATOM   2987  CB  GLN B 280      -9.234   4.106  70.973  1.00 52.20           C
ATOM   2988  CG  GLN B 280      -9.372   4.688  69.580  1.00 54.33           C
ATOM   2989  CD  GLN B 280     -10.737   5.285  69.356  1.00 55.93           C
ATOM   2990  OE1 GLN B 280     -11.218   6.064  70.173  1.00 56.15           O
ATOM   2991  NE2 GLN B 280     -11.364   4.938  68.238  1.00 54.59           N
ATOM   2992  N   ILE B 281      -9.518   0.996  70.454  1.00 52.63           N
ATOM   2993  CA  ILE B 281      -9.507  -0.092  69.467  1.00 55.49           C
ATOM   2994  C   ILE B 281     -10.756  -0.941  69.656  1.00 50.16           C
ATOM   2995  O   ILE B 281     -11.330  -1.462  68.698  1.00 49.79           O
ATOM   2996  CB  ILE B 281      -8.256  -0.984  69.572  1.00 49.13           C
ATOM   2997  CG1 ILE B 281      -6.990  -0.152  69.491  1.00 45.75           C
ATOM   2998  CG2 ILE B 281      -8.253  -2.035  68.483  1.00 43.93           C
ATOM   2999  CD1 ILE B 281      -5.781  -0.964  69.744  1.00 50.12           C
ATOM   3000  N   LYS B 282     -11.138  -1.091  70.915  1.00 47.00           N
ATOM   3001  CA  LYS B 282     -12.366  -1.771  71.278  1.00 49.00           C
ATOM   3002  C   LYS B 282     -13.553  -1.154  70.554  1.00 51.42           C
ATOM   3003  O   LYS B 282     -14.413  -1.850  70.036  1.00 53.25           O
ATOM   3004  CB  LYS B 282     -12.562  -1.717  72.781  1.00 45.25           C
ATOM   3005  CG  LYS B 282     -13.477  -2.763  73.291  1.00 49.26           C
ATOM   3006  CD  LYS B 282     -13.107  -3.102  74.720  1.00 55.13           C
ATOM   3007  CE  LYS B 282     -13.043  -1.867  75.561  1.00 51.49           C
ATOM   3008  NZ  LYS B 282     -12.978  -2.223  76.991  1.00 54.88           N
ATOM   3009  N   GLN B 283     -13.591   0.166  70.535  1.00 50.21           N
ATOM   3010  CA  GLN B 283     -14.663   0.875  69.883  1.00 50.23           C
ATOM   3011  C   GLN B 283     -14.714   0.611  68.392  1.00 51.23           C
ATOM   3012  O   GLN B 283     -15.767   0.322  67.845  1.00 56.79           O
ATOM   3013  CB  GLN B 283     -14.517   2.365  70.133  1.00 54.87           C
ATOM   3014  CG  GLN B 283     -15.214   2.810  71.390  1.00 60.68           C
ATOM   3015  CD  GLN B 283     -15.584   4.262  71.349  1.00 72.17           C
ATOM   3016  OE1 GLN B 283     -14.723   5.133  71.158  1.00 79.61           O
ATOM   3017  NE2 GLN B 283     -16.875   4.546  71.536  1.00 74.37           N
ATOM   3018  N   TRP B 284     -13.569   0.707  67.737  1.00 51.05           N
ATOM   3019  CA  TRP B 284     -13.474   0.480  66.302  1.00 51.32           C
ATOM   3020  C   TRP B 284     -13.948  -0.913  65.967  1.00 51.04           C
ATOM   3021  O   TRP B 284     -14.458  -1.179  64.877  1.00 49.73           O
ATOM   3022  CB  TRP B 284     -12.033   0.661  65.838  1.00 53.60           C
ATOM   3023  CG  TRP B 284     -11.626   2.078  65.678  1.00 56.06           C
ATOM   3024  CD1 TRP B 284     -12.422   3.135  65.344  1.00 57.62           C
ATOM   3025  CD2 TRP B 284     -10.321   2.606  65.878  1.00 57.44           C
ATOM   3026  NE1 TRP B 284     -11.683   4.286  65.302  1.00 56.38           N
ATOM   3027  CE2 TRP B 284     -10.387   3.988  65.629  1.00 56.67           C
ATOM   3028  CE3 TRP B 284      -9.096   2.043  66.238  1.00 55.17           C
ATOM   3029  CZ2 TRP B 284      -9.277   4.817  65.738  1.00 59.35           C
ATOM   3030  CZ3 TRP B 284      -7.993   2.863  66.335  1.00 53.97           C
ATOM   3031  CH2 TRP B 284      -8.088   4.234  66.088  1.00 58.55           C
ATOM   3032  N   SER B 285     -13.751  -1.804  66.929  1.00 51.63           N
ATOM   3033  CA  SER B 285     -14.049  -3.209  66.753  1.00 50.56           C
ATOM   3034  C   SER B 285     -15.541  -3.434  66.722  1.00 51.19           C
ATOM   3035  O   SER B 285     -16.055  -4.068  65.815  1.00 53.55           O
ATOM   3036  CB  SER B 285     -13.439  -4.017  67.883  1.00 49.94           C
ATOM   3037  OG  SER B 285     -13.611  -5.392  67.644  1.00 54.05           O
ATOM   3038  N   ILE B 286     -16.231  -2.853  67.696  1.00 51.16           N
ATOM   3039  CA  ILE B 286     -17.681  -2.950  67.824  1.00 51.43           C
ATOM   3040  C   ILE B 286     -18.379  -2.350  66.612  1.00 52.26           C
ATOM   3041  O   ILE B 286     -19.401  -2.837  66.152  1.00 53.60           O
ATOM   3042  CB  ILE B 286     -18.155  -2.226  69.090  1.00 47.29           C
ATOM   3043  CG1 ILE B 286     -17.645  -2.941  70.336  1.00 46.55           C
ATOM   3044  CG2 ILE B 286     -19.650  -2.113  69.111  1.00 49.87           C
ATOM   3045  CD1 ILE B 286     -17.646  -2.073  71.554  1.00 47.75           C
ATOM   3046  N   MET B 287     -17.791  -1.280  66.105  1.00 52.90           N
ATOM   3047  CA  MET B 287     -18.213  -0.612  64.886  1.00 54.11           C
ATOM   3048  C   MET B 287     -18.445  -1.585  63.734  1.00 54.66           C
ATOM   3049  O   MET B 287     -19.324  -1.381  62.907  1.00 57.60           O
ATOM   3050  CB  MET B 287     -17.142   0.402  64.508  1.00 56.66           C
ATOM   3051  CG  MET B 287     -17.604   1.663  63.841  1.00 61.24           C
ATOM   3052  SD  MET B 287     -16.394   2.993  64.130  1.00 69.08           S
ATOM   3053  CE  MET B 287     -16.839   3.537  65.791  1.00 56.01           C
ATOM   3054  N   TYR B 288     -17.593  -2.602  63.659  1.00 54.19           N
ATOM   3055  CA  TYR B 288     -17.667  -3.651  62.639  1.00 53.51           C
ATOM   3056  C   TYR B 288     -18.312  -4.951  63.107  1.00 52.03           C
ATOM   3057  O   TYR B 288     -18.340  -5.944  62.380  1.00 53.23           O
ATOM   3058  CB  TYR B 288     -16.260  -3.930  62.110  1.00 51.52           C
ATOM   3059  CG  TYR B 288     -15.708  -2.762  61.340  1.00 48.36           C
ATOM   3060  CD1 TYR B 288     -16.015  -2.603  60.002  1.00 51.84           C
ATOM   3061  CD2 TYR B 288     -14.906  -1.813  61.950  1.00 48.69           C
ATOM   3062  CE1 TYR B 288     -15.531  -1.540  59.277  1.00 55.23           C
ATOM   3063  CE2 TYR B 288     -14.416  -0.738  61.236  1.00 51.88           C
ATOM   3064  CZ  TYR B 288     -14.735  -0.604  59.892  1.00 53.19           C
ATOM   3065  OH  TYR B 288     -14.265   0.444  59.135  1.00 51.48           O
ATOM   3066  N   ASN B 289     -18.809  -4.935  64.332  1.00 53.08           N
ATOM   3067  CA  ASN B 289     -19.446  -6.091  64.939  1.00 56.48           C
ATOM   3068  C   ASN B 289     -18.513  -7.285  65.051  1.00 59.01           C
ATOM   3069  O   ASN B 289     -18.960  -8.436  65.139  1.00 63.09           O
ATOM   3070  CB  ASN B 289     -20.693  -6.487  64.151  1.00 59.79           C
ATOM   3071  CG  ASN B 289     -21.807  -5.472  64.280  1.00 63.60           C
ATOM   3072  OD1 ASN B 289     -22.380  -5.296  65.359  1.00 68.23           O
ATOM   3073  ND2 ASN B 289     -22.124  -4.794  63.177  1.00 57.95           N
ATOM   3074  N   PHE B 290     -17.216  -7.010  65.117  1.00 55.09           N
ATOM   3075  CA  PHE B 290     -16.245  -8.073  65.296  1.00 52.40           C
ATOM   3076  C   PHE B 290     -16.547  -8.848  66.588  1.00 54.01           C
ATOM   3077  O   PHE B 290     -16.327 -10.053  66.667  1.00 53.33           O
ATOM   3078  CB  PHE B 290     -14.822  -7.504  65.307  1.00 47.09           C
ATOM   3079  CG  PHE B 290     -14.304  -7.151  63.943  1.00 47.05           C
ATOM   3080  CD1 PHE B 290     -15.035  -7.443  62.819  1.00 48.54           C
ATOM   3081  CD2 PHE B 290     -13.061  -6.573  63.778  1.00 50.13           C
ATOM   3082  CE1 PHE B 290     -14.553  -7.137  61.556  1.00 47.81           C
ATOM   3083  CE2 PHE B 290     -12.572  -6.269  62.517  1.00 47.29           C
ATOM   3084  CZ  PHE B 290     -13.318  -6.553  61.408  1.00 48.10           C
ATOM   3085  N   HIS B 291     -17.112  -8.157  67.569  1.00 53.45           N
ATOM   3086  CA  HIS B 291     -17.406  -8.739  68.869  1.00 54.68           C
ATOM   3087  C   HIS B 291     -18.477  -9.800  68.758  1.00 56.02           C
ATOM   3088  O   HIS B 291     -18.538 -10.717  69.572  1.00 57.97           O
ATOM   3089  CB  HIS B 291     -17.854  -7.651  69.847  1.00 56.36           C
ATOM   3090  CG  HIS B 291     -19.081  -6.915  69.405  1.00 58.69           C
ATOM   3091  ND1 HIS B 291     -19.186  -6.313  68.168  1.00 57.89           N
ATOM   3092  CD2 HIS B 291     -20.251  -6.674  70.040  1.00 58.41           C
ATOM   3093  CE1 HIS B 291     -20.373  -5.749  68.055  1.00 58.14           C
ATOM   3094  NE2 HIS B 291     -21.038  -5.951  69.177  1.00 61.82           N
ATOM   3095  N   GLU B 292     -19.344  -9.653  67.767  1.00 56.75           N
ATOM   3096  CA  GLU B 292     -20.384 -10.642  67.543  1.00 61.14           C
ATOM   3097  C   GLU B 292     -19.947 -11.809  66.691  1.00 60.24           C
ATOM   3098  O   GLU B 292     -20.569 -12.866  66.719  1.00 61.78           O
ATOM   3099  CB  GLU B 292     -21.588  -9.984  66.907  1.00 62.87           C
ATOM   3100  CG  GLU B 292     -22.317  -9.075  67.851  1.00 66.84           C
ATOM   3101  CD  GLU B 292     -23.290  -8.200  67.113  1.00 75.84           C
ATOM   3102  OE1 GLU B 292     -23.395  -8.360  65.873  1.00 74.55           O
ATOM   3103  OE2 GLU B 292     -23.924  -7.337  67.762  1.00 83.02           O
ATOM   3104  N   LYS B 293     -18.884 -11.611  65.925  1.00 57.21           N
ATOM   3105  CA  LYS B 293     -18.381 -12.651  65.040  1.00 55.68           C
ATOM   3106  C   LYS B 293     -17.291 -13.496  65.659  1.00 54.58           C
ATOM   3107  O   LYS B 293     -16.951 -14.555  65.143  1.00 55.40           O
ATOM   3108  CB  LYS B 293     -17.874 -11.994  63.763  1.00 56.80           C
ATOM   3109  CG  LYS B 293     -18.836 -10.924  63.297  1.00 61.17           C
ATOM   3110  CD  LYS B 293     -18.479 -10.323  61.977  1.00 60.22           C
ATOM   3111  CE  LYS B 293     -19.717  -9.703  61.373  1.00 72.44           C
ATOM   3112  NZ  LYS B 293     -19.419  -8.941  60.118  1.00 86.64           N
ATOM   3113  N   LEU B 294     -16.763 -13.036  66.785  1.00 52.74           N
ATOM   3114  CA  LEU B 294     -15.651 -13.707  67.429  1.00 48.61           C
ATOM   3115  C   LEU B 294     -16.131 -15.019  67.985  1.00 50.02           C
ATOM   3116  O   LEU B 294     -17.063 -15.046  68.788  1.00 53.26           O
ATOM   3117  CB  LEU B 294     -15.082 -12.852  68.554  1.00 47.44           C
ATOM   3118  CG  LEU B 294     -13.910 -13.426  69.347  1.00 46.13           C
ATOM   3119  CD1 LEU B 294     -12.661 -13.559  68.479  1.00 42.72           C
ATOM   3120  CD2 LEU B 294     -13.653 -12.603  70.615  1.00 44.11           C
ATOM   3121  N   LYS B 295     -15.495 -16.104  67.565  1.00 48.71           N
ATOM   3122  CA  LYS B 295     -15.856 -17.417  68.060  1.00 50.94           C
ATOM   3123  C   LYS B 295     -15.070 -17.686  69.331  1.00 49.19           C
ATOM   3124  O   LYS B 295     -13.843 -17.727  69.293  1.00 46.36           O
ATOM   3125  CB  LYS B 295     -15.565 -18.488  67.008  1.00 52.16           C
ATOM   3126  CG  LYS B 295     -16.153 -18.212  65.620  1.00 51.57           C
ATOM   3127  CD  LYS B 295     -17.660 -17.986  65.661  1.00 51.87           C
ATOM   3128  CE  LYS B 295     -18.192 -17.693  64.270  1.00 54.11           C
ATOM   3129  NZ  LYS B 295     -19.636 -17.366  64.241  1.00 59.03           N
ATOM   3130  N   THR B 296     -15.765 -17.887  70.450  1.00 48.01           N
ATOM   3131  CA  THR B 296     -15.087 -18.244  71.694  1.00 49.20           C
ATOM   3132  C   THR B 296     -15.750 -19.419  72.354  1.00 53.13           C
ATOM   3133  O   THR B 296     -16.757 -19.916  71.883  1.00 54.25           O
ATOM   3134  CB  THR B 296     -15.064 -17.114  72.736  1.00 50.62           C
ATOM   3135  OG1 THR B 296     -16.376 -16.939  73.284  1.00 53.77           O
ATOM   3136  CG2 THR B 296     -14.590 -15.839  72.126  1.00 50.80           C
ATOM   3137  N   ASN B 297     -15.165 -19.851  73.461  1.00 57.06           N
ATOM   3138  CA  ASN B 297     -15.586 -21.058  74.150  1.00 56.43           C
ATOM   3139  C   ASN B 297     -16.487 -20.789  75.322  1.00 57.13           C
ATOM   3140  O   ASN B 297     -16.970 -21.713  75.955  1.00 61.98           O
ATOM   3141  CB  ASN B 297     -14.356 -21.823  74.636  1.00 58.74           C
ATOM   3142  CG  ASN B 297     -14.687 -23.199  75.149  1.00 60.10           C
ATOM   3143  OD1 ASN B 297     -15.710 -23.780  74.786  1.00 69.43           O
ATOM   3144  ND2 ASN B 297     -13.842 -23.717  76.034  1.00 56.38           N
ATOM   3145  N   PHE B 298     -16.714 -19.529  75.638  1.00 58.09           N
ATOM   3146  CA  PHE B 298     -17.524 -19.243  76.811  1.00 68.94           C
ATOM   3147  C   PHE B 298     -18.555 -18.194  76.488  1.00 74.05           C
ATOM   3148  O   PHE B 298     -18.548 -17.635  75.393  1.00 74.89           O
ATOM   3149  CB  PHE B 298     -16.650 -18.802  77.981  1.00 64.26           C
ATOM   3150  CG  PHE B 298     -15.721 -17.683  77.645  1.00 65.13           C
ATOM   3151  CD1 PHE B 298     -16.161 -16.365  77.658  1.00 66.17           C
ATOM   3152  CD2 PHE B 298     -14.401 -17.948  77.301  1.00 59.86           C
ATOM   3153  CE1 PHE B 298     -15.292 -15.320  77.347  1.00 62.99           C
ATOM   3154  CE2 PHE B 298     -13.530 -16.912  76.980  1.00 57.69           C
ATOM   3155  CZ  PHE B 298     -13.976 -15.594  77.005  1.00 57.05           C
ATOM   3156  N   ASP B 299     -19.401 -17.874  77.459  1.00 73.86           N
ATOM   3157  CA  ASP B 299     -20.554 -17.043  77.159  1.00 76.17           C
ATOM   3158  C   ASP B 299     -20.184 -15.569  77.155  1.00 74.36           C
ATOM   3159  O   ASP B 299     -19.923 -14.971  78.201  1.00 76.29           O
ATOM   3160  CB  ASP B 299     -21.646 -17.332  78.189  1.00 81.92           C
ATOM   3161  CG  ASP B 299     -22.931 -16.583  77.919  1.00 79.29           C
ATOM   3162  OD1 ASP B 299     -22.967 -15.723  76.994  1.00 74.58           O
ATOM   3163  OD2 ASP B 299     -23.901 -16.851  78.673  1.00 77.89           O
ATOM   3164  N   LEU B 300     -20.287 -14.959  75.980  1.00 73.20           N
ATOM   3165  CA  LEU B 300     -19.855 -13.578  75.825  1.00 72.47           C
ATOM   3166  C   LEU B 300     -20.920 -12.625  76.333  1.00 80.01           C
ATOM   3167  O   LEU B 300     -20.598 -11.495  76.725  1.00 80.43           O
ATOM   3168  CB  LEU B 300     -19.502 -13.259  74.358  1.00 73.37           C
ATOM   3169  CG  LEU B 300     -18.148 -13.776  73.799  1.00 73.00           C
ATOM   3170  CD1 LEU B 300     -17.773 -13.152  72.431  1.00 59.15           C
ATOM   3171  CD2 LEU B 300     -16.988 -13.631  74.796  1.00 67.05           C
ATOM   3172  N   LYS B 301     -22.185 -13.067  76.320  1.00 81.14           N
ATOM   3173  CA  LYS B 301     -23.296 -12.180  76.689  1.00 75.24           C
ATOM   3174  C   LYS B 301     -23.709 -12.289  78.161  1.00 71.82           C
ATOM   3175  O   LYS B 301     -24.516 -11.488  78.652  1.00 72.94           O
ATOM   3176  CB  LYS B 301     -24.491 -12.434  75.760  1.00 71.85           C
ATOM   3177  CG  LYS B 301     -24.096 -12.328  74.278  1.00 69.35           C
ATOM   3178  CD  LYS B 301     -23.566 -10.924  73.941  1.00 82.33           C
ATOM   3179  CE  LYS B 301     -22.693 -10.899  72.645  1.00 83.60           C
ATOM   3180  NZ  LYS B 301     -21.719  -9.738  72.550  1.00 63.37           N
ATOM   3181  N   ASP B 302     -23.136 -13.256  78.871  1.00 71.74           N
ATOM   3182  CA  ASP B 302     -23.424 -13.389  80.290  1.00 72.05           C
ATOM   3183  C   ASP B 302     -23.021 -12.106  81.022  1.00 71.00           C
ATOM   3184  O   ASP B 302     -21.845 -11.767  81.083  1.00 74.94           O
ATOM   3185  CB  ASP B 302     -22.666 -14.606  80.842  1.00 73.05           C
ATOM   3186  CG  ASP B 302     -23.033 -14.949  82.288  1.00 78.14           C
ATOM   3187  OD1 ASP B 302     -23.338 -14.038  83.092  1.00 76.57           O
ATOM   3188  OD2 ASP B 302     -23.038 -16.157  82.616  1.00 75.82           O
ATOM   3189  N   GLU B 303     -23.980 -11.458  81.669  1.00 63.81           N
ATOM   3190  CA  GLU B 303     -23.706 -10.189  82.324  1.00 72.24           C
ATOM   3191  C   GLU B 303     -23.236 -10.408  83.762  1.00 74.63           C
ATOM   3192  O   GLU B 303     -22.807  -9.467  84.449  1.00 73.92           O
ATOM   3193  CB  GLU B 303     -24.961  -9.309  82.345  1.00 75.17           C
ATOM   3194  CG  GLU B 303     -25.266  -8.465  81.113  1.00 82.72           C
ATOM   3195  CD  GLU B 303     -26.528  -7.597  81.341  1.00 91.23           C
ATOM   3196  OE1 GLU B 303     -27.490  -8.097  81.976  1.00 82.54           O
ATOM   3197  OE2 GLU B 303     -26.533  -6.399  80.952  1.00 95.86           O
ATOM   3198  N   ASN B 304     -23.369 -11.644  84.231  1.00 73.23           N
ATOM   3199  CA  ASN B 304     -22.838 -12.024  85.535  1.00 77.22           C
ATOM   3200  C   ASN B 304     -21.470 -12.705  85.438  1.00 76.59           C
ATOM   3201  O   ASN B 304     -20.826 -12.999  86.455  1.00 73.93           O
ATOM   3202  CB  ASN B 304     -23.859 -12.910  86.252  1.00 73.07           C
ATOM   3203  CG  ASN B 304     -25.205 -12.207  86.405  1.00 72.95           C
ATOM   3204  OD1 ASN B 304     -25.252 -11.001  86.645  1.00 68.22           O
ATOM   3205  ND2 ASN B 304     -26.299 -12.949  86.242  1.00 72.11           N
ATOM   3206  N   SER B 305     -21.048 -12.970  84.203  1.00 75.80           N
ATOM   3207  CA  SER B 305     -19.729 -13.534  83.937  1.00 70.67           C
ATOM   3208  C   SER B 305     -18.644 -12.547  84.360  1.00 67.44           C
ATOM   3209  O   SER B 305     -18.836 -11.335  84.255  1.00 70.03           O
ATOM   3210  CB  SER B 305     -19.581 -13.896  82.465  1.00 67.22           C
ATOM   3211  OG  SER B 305     -18.307 -14.477  82.233  1.00 68.14           O
ATOM   3212  N   ASN B 306     -17.515 -13.054  84.848  1.00 67.26           N
ATOM   3213  CA  ASN B 306     -16.418 -12.179  85.277  1.00 65.68           C
ATOM   3214  C   ASN B 306     -15.662 -11.560  84.104  1.00 66.68           C
ATOM   3215  O   ASN B 306     -14.819 -10.675  84.282  1.00 67.09           O
ATOM   3216  CB  ASN B 306     -15.457 -12.939  86.215  1.00 63.17           C
ATOM   3217  CG  ASN B 306     -14.691 -14.054  85.521  1.00 58.11           C
ATOM   3218  OD1 ASN B 306     -14.911 -14.342  84.348  1.00 60.67           O
ATOM   3219  ND2 ASN B 306     -13.776 -14.682  86.251  1.00 57.27           N
ATOM   3220  N   PHE B 307     -16.006 -11.994  82.898  1.00 63.34           N
ATOM   3221  CA  PHE B 307     -15.446 -11.415  81.690  1.00 60.80           C
ATOM   3222  C   PHE B 307     -15.922  -9.965  81.547  1.00 62.53           C
ATOM   3223  O   PHE B 307     -15.322  -9.163  80.827  1.00 59.45           O
ATOM   3224  CB  PHE B 307     -15.849 -12.247  80.474  1.00 57.92           C
ATOM   3225  CG  PHE B 307     -15.373 -11.687  79.172  1.00 57.93           C
ATOM   3226  CD1 PHE B 307     -14.022 -11.487  78.943  1.00 58.05           C
ATOM   3227  CD2 PHE B 307     -16.276 -11.351  78.179  1.00 57.49           C
ATOM   3228  CE1 PHE B 307     -13.577 -10.963  77.739  1.00 58.18           C
ATOM   3229  CE2 PHE B 307     -15.851 -10.833  76.978  1.00 57.67           C
ATOM   3230  CZ  PHE B 307     -14.496 -10.636  76.753  1.00 62.49           C
ATOM   3231  N   GLN B 308     -17.026  -9.645  82.213  1.00 63.23           N
ATOM   3232  CA  GLN B 308     -17.650  -8.345  82.050  1.00 64.39           C
ATOM   3233  C   GLN B 308     -17.070  -7.200  82.902  1.00 72.76           C
ATOM   3234  O   GLN B 308     -17.266  -6.026  82.558  1.00 76.26           O
ATOM   3235  CB  GLN B 308     -19.152  -8.467  82.316  1.00 65.04           C
ATOM   3236  CG  GLN B 308     -19.911  -9.095  81.171  1.00 60.32           C
ATOM   3237  CD  GLN B 308     -19.703  -8.358  79.858  1.00 58.93           C
ATOM   3238  OE1 GLN B 308     -19.498  -7.143  79.833  1.00 58.67           O
ATOM   3239  NE2 GLN B 308     -19.751  -9.097  78.757  1.00 58.67           N
ATOM   3240  N   ASN B 309     -16.402  -7.497  84.017  1.00 70.58           N
ATOM   3241  CA  ASN B 309     -15.787  -6.407  84.790  1.00 70.21           C
ATOM   3242  C   ASN B 309     -14.279  -6.218  84.519  1.00 68.20           C
ATOM   3243  O   ASN B 309     -13.607  -5.452  85.216  1.00 70.87           O
ATOM   3244  CB  ASN B 309     -16.044  -6.558  86.293  1.00 69.14           C
ATOM   3245  CG  ASN B 309     -15.423  -7.801  86.882  1.00 78.59           C
ATOM   3246  OD1 ASN B 309     -15.200  -8.797  86.191  1.00 81.04           O
ATOM   3247  ND2 ASN B 309     -15.086  -7.731  88.166  1.00 84.46           N
ATOM   3248  N   GLY B 310     -13.750  -6.934  83.529  1.00 64.79           N
ATOM   3249  CA  GLY B 310     -12.379  -6.738  83.080  1.00 61.04           C
ATOM   3250  C   GLY B 310     -12.292  -5.769  81.912  1.00 56.18           C
ATOM   3251  O   GLY B 310     -13.219  -4.993  81.679  1.00 56.73           O
ATOM   3252  N   LYS B 311     -11.169  -5.789  81.197  1.00 54.49           N
ATOM   3253  CA  LYS B 311     -10.958  -4.861  80.078  1.00 52.81           C
ATOM   3254  C   LYS B 311     -11.629  -5.270  78.763  1.00 52.16           C
ATOM   3255  O   LYS B 311     -11.770  -4.444  77.851  1.00 49.07           O
ATOM   3256  CB  LYS B 311      -9.450  -4.637  79.823  1.00 50.15           C
ATOM   3257  CG  LYS B 311      -8.692  -4.038  81.018  1.00 51.62           C
ATOM   3258  CD  LYS B 311      -7.189  -3.853  80.807  1.00 54.90           C
ATOM   3259  CE  LYS B 311      -6.415  -5.117  80.447  1.00 74.11           C
ATOM   3260  NZ  LYS B 311      -4.985  -4.830  80.022  1.00 66.89           N
ATOM   3261  N   LEU B 312     -12.067  -6.522  78.681  1.00 50.07           N
ATOM   3262  CA  LEU B 312     -12.605  -7.060  77.440  1.00 49.98           C
ATOM   3263  C   LEU B 312     -11.610  -6.821  76.323  1.00 47.33           C
ATOM   3264  O   LEU B 312     -11.974  -6.355  75.240  1.00 47.35           O
ATOM   3265  CB  LEU B 312     -13.954  -6.440  77.082  1.00 52.69           C
ATOM   3266  CG  LEU B 312     -15.140  -6.645  78.020  1.00 54.01           C
ATOM   3267  CD1 LEU B 312     -15.087  -5.710  79.212  1.00 55.71           C
ATOM   3268  CD2 LEU B 312     -16.412  -6.450  77.250  1.00 52.80           C
ATOM   3269  N   LYS B 313     -10.342  -7.095  76.612  1.00 47.80           N
ATOM   3270  CA  LYS B 313      -9.276  -6.856  75.650  1.00 45.49           C
ATOM   3271  C   LYS B 313      -9.450  -7.719  74.392  1.00 46.08           C
ATOM   3272  O   LYS B 313      -8.978  -7.372  73.319  1.00 49.00           O
ATOM   3273  CB  LYS B 313      -7.912  -7.102  76.295  1.00 45.00           C
ATOM   3274  CG  LYS B 313      -6.766  -6.726  75.394  1.00 51.00           C
ATOM   3275  CD  LYS B 313      -5.405  -6.970  76.020  1.00 62.59           C
ATOM   3276  CE  LYS B 313      -4.276  -6.830  74.983  1.00 55.15           C
ATOM   3277  NZ  LYS B 313      -4.119  -8.019  74.094  1.00 54.21           N
ATOM   3278  N   LEU B 314     -10.142  -8.838  74.520  1.00 43.36           N
ATOM   3279  CA  LEU B 314     -10.427  -9.694  73.377  1.00 45.05           C
ATOM   3280  C   LEU B 314     -11.047  -8.968  72.193  1.00 46.77           C
ATOM   3281  O   LEU B 314     -10.794  -9.313  71.044  1.00 48.39           O
ATOM   3282  CB  LEU B 314     -11.338 -10.841  73.798  1.00 49.01           C
ATOM   3283  CG  LEU B 314     -10.697 -12.012  74.542  1.00 50.16           C
ATOM   3284  CD1 LEU B 314     -10.232 -11.623  75.949  1.00 54.41           C
ATOM   3285  CD2 LEU B 314     -11.705 -13.120  74.613  1.00 47.84           C
ATOM   3286  N   TYR B 315     -11.890  -7.987  72.481  1.00 49.06           N
ATOM   3287  CA  TYR B 315     -12.591  -7.243  71.447  1.00 47.73           C
ATOM   3288  C   TYR B 315     -11.605  -6.386  70.690  1.00 48.05           C
ATOM   3289  O   TYR B 315     -11.712  -6.215  69.479  1.00 48.11           O
ATOM   3290  CB  TYR B 315     -13.699  -6.397  72.053  1.00 52.78           C
ATOM   3291  CG  TYR B 315     -14.876  -7.200  72.575  1.00 59.15           C
ATOM   3292  CD1 TYR B 315     -15.169  -8.461  72.064  1.00 56.80           C
ATOM   3293  CD2 TYR B 315     -15.712  -6.686  73.561  1.00 67.62           C
ATOM   3294  CE1 TYR B 315     -16.253  -9.191  72.529  1.00 63.22           C
ATOM   3295  CE2 TYR B 315     -16.804  -7.411  74.029  1.00 69.73           C
ATOM   3296  CZ  TYR B 315     -17.067  -8.660  73.511  1.00 69.21           C
ATOM   3297  OH  TYR B 315     -18.147  -9.376  73.984  1.00 78.29           O
ATOM   3298  N   ALA B 316     -10.648  -5.832  71.424  1.00 47.21           N
ATOM   3299  CA  ALA B 316      -9.544  -5.120  70.814  1.00 44.61           C
ATOM   3300  C   ALA B 316      -8.683  -6.077  69.984  1.00 45.19           C
ATOM   3301  O   ALA B 316      -8.279  -5.764  68.865  1.00 44.84           O
ATOM   3302  CB  ALA B 316      -8.726  -4.450  71.874  1.00 45.07           C
ATOM   3303  N   ASP B 317      -8.410  -7.252  70.533  1.00 45.96           N
ATOM   3304  CA  ASP B 317      -7.539  -8.214  69.866  1.00 46.65           C
ATOM   3305  C   ASP B 317      -8.039  -8.624  68.490  1.00 44.92           C
ATOM   3306  O   ASP B 317      -7.246  -8.763  67.559  1.00 44.98           O
ATOM   3307  CB  ASP B 317      -7.350  -9.454  70.730  1.00 48.97           C
ATOM   3308  CG  ASP B 317      -6.602  -9.157  72.013  1.00 53.92           C
ATOM   3309  OD1 ASP B 317      -5.872  -8.132  72.044  1.00 55.77           O
ATOM   3310  OD2 ASP B 317      -6.719  -9.960  72.974  1.00 50.35           O
ATOM   3311  N   VAL B 318      -9.346  -8.817  68.361  1.00 41.86           N
ATOM   3312  CA  VAL B 318      -9.898  -9.383  67.140  1.00 40.74           C
ATOM   3313  C   VAL B 318      -9.775  -8.349  66.035  1.00 42.41           C
ATOM   3314  O   VAL B 318      -9.564  -8.695  64.876  1.00 40.64           O
ATOM   3315  CB  VAL B 318     -11.384  -9.864  67.330  1.00 41.21           C
ATOM   3316  CG1 VAL B 318     -12.215  -8.859  68.038  1.00 43.13           C
ATOM   3317  CG2 VAL B 318     -12.024 -10.239  66.014  1.00 41.48           C
ATOM   3318  N   PHE B 319      -9.867  -7.074  66.405  1.00 44.87           N
ATOM   3319  CA  PHE B 319      -9.682  -5.997  65.444  1.00 43.19           C
ATOM   3320  C   PHE B 319      -8.246  -5.962  64.973  1.00 45.18           C
ATOM   3321  O   PHE B 319      -7.987  -5.887  63.772  1.00 45.68           O
ATOM   3322  CB  PHE B 319     -10.070  -4.643  66.040  1.00 46.31           C
ATOM   3323  CG  PHE B 319      -9.888  -3.489  65.086  1.00 47.97           C
ATOM   3324  CD1 PHE B 319     -10.787  -3.268  64.055  1.00 49.59           C
ATOM   3325  CD2 PHE B 319      -8.816  -2.629  65.217  1.00 46.00           C
ATOM   3326  CE1 PHE B 319     -10.612  -2.219  63.175  1.00 46.65           C
ATOM   3327  CE2 PHE B 319      -8.642  -1.582  64.342  1.00 46.50           C
ATOM   3328  CZ  PHE B 319      -9.543  -1.377  63.321  1.00 48.33           C
ATOM   3329  N   GLU B 320      -7.306  -6.061  65.908  1.00 46.00           N
ATOM   3330  CA  GLU B 320      -5.899  -6.109  65.527  1.00 44.31           C
ATOM   3331  C   GLU B 320      -5.636  -7.323  64.663  1.00 44.43           C
ATOM   3332  O   GLU B 320      -4.914  -7.239  63.661  1.00 44.45           O
ATOM   3333  CB  GLU B 320      -5.000  -6.097  66.755  1.00 42.78           C
ATOM   3334  CG  GLU B 320      -4.882  -4.713  67.331  1.00 47.26           C
ATOM   3335  CD  GLU B 320      -4.327  -4.673  68.732  1.00 53.32           C
ATOM   3336  OE1 GLU B 320      -4.698  -5.543  69.551  1.00 56.48           O
ATOM   3337  OE2 GLU B 320      -3.513  -3.770  69.012  1.00 53.78           O
ATOM   3338  N   ALA B 321      -6.268  -8.433  65.011  1.00 40.99           N
ATOM   3339  CA  ALA B 321      -6.076  -9.647  64.247  1.00 43.89           C
ATOM   3340  C   ALA B 321      -6.523  -9.482  62.802  1.00 44.76           C
ATOM   3341  O   ALA B 321      -5.981 -10.113  61.910  1.00 47.18           O
ATOM   3342  CB  ALA B 321      -6.807 -10.786  64.892  1.00 47.79           C
ATOM   3343  N   TYR B 322      -7.523  -8.646  62.572  1.00 46.56           N
ATOM   3344  CA  TYR B 322      -8.003  -8.419  61.218  1.00 47.36           C
ATOM   3345  C   TYR B 322      -6.902  -7.765  60.389  1.00 50.17           C
ATOM   3346  O   TYR B 322      -6.708  -8.103  59.215  1.00 50.06           O
ATOM   3347  CB  TYR B 322      -9.277  -7.571  61.210  1.00 45.80           C
ATOM   3348  CG  TYR B 322      -9.974  -7.617  59.873  1.00 50.49           C
ATOM   3349  CD1 TYR B 322     -10.847  -8.647  59.563  1.00 51.68           C
ATOM   3350  CD2 TYR B 322      -9.734  -6.653  58.900  1.00 55.20           C
ATOM   3351  CE1 TYR B 322     -11.472  -8.709  58.329  1.00 52.52           C
ATOM   3352  CE2 TYR B 322     -10.361  -6.710  57.657  1.00 54.87           C
ATOM   3353  CZ  TYR B 322     -11.227  -7.742  57.384  1.00 53.61           C
ATOM   3354  OH  TYR B 322     -11.844  -7.804  56.162  1.00 54.95           O
ATOM   3355  N   ILE B 323      -6.217  -6.798  60.992  1.00 45.29           N
ATOM   3356  CA  ILE B 323      -5.104  -6.130  60.335  1.00 44.93           C
ATOM   3357  C   ILE B 323      -4.004  -7.123  59.975  1.00 50.51           C
ATOM   3358  O   ILE B 323      -3.487  -7.118  58.855  1.00 52.51           O
ATOM   3359  CB  ILE B 323      -4.526  -5.006  61.230  1.00 44.29           C
ATOM   3360  CG1 ILE B 323      -5.508  -3.841  61.310  1.00 42.29           C
ATOM   3361  CG2 ILE B 323      -3.180  -4.502  60.702  1.00 44.55           C
ATOM   3362  CD1 ILE B 323      -5.238  -2.941  62.460  1.00 44.82           C
ATOM   3363  N   GLY B 324      -3.681  -8.001  60.917  1.00 50.40           N
ATOM   3364  CA  GLY B 324      -2.655  -8.998  60.700  1.00 47.34           C
ATOM   3365  C   GLY B 324      -3.047  -9.935  59.580  1.00 49.93           C
ATOM   3366  O   GLY B 324      -2.216 -10.299  58.742  1.00 56.83           O
ATOM   3367  N   GLY B 325      -4.312 -10.326  59.555  1.00 47.73           N
ATOM   3368  CA  GLY B 325      -4.804 -11.191  58.503  1.00 52.00           C
ATOM   3369  C   GLY B 325      -4.648 -10.550  57.135  1.00 57.66           C
ATOM   3370  O   GLY B 325      -4.134 -11.177  56.200  1.00 58.52           O
ATOM   3371  N   LEU B 326      -5.066  -9.291  57.019  1.00 53.64           N
ATOM   3372  CA  LEU B 326      -4.894  -8.554  55.772  1.00 55.47           C
ATOM   3373  C   LEU B 326      -3.431  -8.519  55.367  1.00 56.30           C
ATOM   3374  O   LEU B 326      -3.115  -8.647  54.191  1.00 60.06           O
ATOM   3375  CB  LEU B 326      -5.440  -7.131  55.887  1.00 59.69           C
ATOM   3376  CG  LEU B 326      -6.957  -6.912  55.811  1.00 56.74           C
ATOM   3377  CD1 LEU B 326      -7.276  -5.506  56.286  1.00 55.09           C
ATOM   3378  CD2 LEU B 326      -7.502  -7.144  54.397  1.00 55.86           C
ATOM   3379  N   MET B 327      -2.547  -8.310  56.342  1.00 56.09           N
ATOM   3380  CA  MET B 327      -1.109  -8.240  56.081  1.00 56.76           C
ATOM   3381  C   MET B 327      -0.529  -9.585  55.718  1.00 61.92           C
ATOM   3382  O   MET B 327       0.321  -9.683  54.832  1.00 67.28           O
ATOM   3383  CB  MET B 327      -0.345  -7.674  57.277  1.00 55.67           C
ATOM   3384  CG  MET B 327      -0.133  -6.179  57.210  1.00 61.41           C
ATOM   3385  SD  MET B 327       0.796  -5.748  55.711  1.00 70.30           S
ATOM   3386  CE  MET B 327       2.486  -6.030  56.245  1.00 61.46           C
ATOM   3387  N   GLU B 328      -0.931 -10.624  56.437  1.00 61.30           N
ATOM   3388  CA  GLU B 328      -0.348 -11.917  56.155  1.00 63.36           C
ATOM   3389  C   GLU B 328      -0.850 -12.405  54.794  1.00 64.70           C
ATOM   3390  O   GLU B 328      -0.133 -13.092  54.064  1.00 61.15           O
ATOM   3391  CB  GLU B 328      -0.669 -12.925  57.259  1.00 56.77           C
ATOM   3392  CG  GLU B 328       0.528 -13.795  57.558  1.00 61.74           C
ATOM   3393  CD  GLU B 328       0.205 -15.013  58.369  1.00 64.83           C
ATOM   3394  OE1 GLU B 328       0.253 -14.927  59.612  1.00 64.04           O
ATOM   3395  OE2 GLU B 328      -0.052 -16.073  57.762  1.00 72.67           O
ATOM   3396  N   ASP B 329      -2.065 -11.990  54.435  1.00 65.09           N
ATOM   3397  CA  ASP B 329      -2.692 -12.471  53.212  1.00 63.53           C
ATOM   3398  C   ASP B 329      -1.944 -11.949  51.999  1.00 63.97           C
ATOM   3399  O   ASP B 329      -1.449 -12.740  51.199  1.00 71.61           O
ATOM   3400  CB  ASP B 329      -4.177 -12.065  53.175  1.00 60.65           C
ATOM   3401  CG  ASP B 329      -4.933 -12.645  51.977  1.00 64.43           C
ATOM   3402  OD1 ASP B 329      -4.467 -13.645  51.379  1.00 64.36           O
ATOM   3403  OD2 ASP B 329      -6.019 -12.112  51.654  1.00 63.12           O
ATOM   3404  N   ASP B 330      -1.843 -10.627  51.876  1.00 66.85           N
ATOM   3405  CA  ASP B 330      -1.106  -9.994  50.777  1.00 67.42           C
ATOM   3406  C   ASP B 330      -0.414  -8.695  51.218  1.00 68.60           C
ATOM   3407  O   ASP B 330      -0.954  -7.605  51.024  1.00 69.48           O
ATOM   3408  CB  ASP B 330      -2.056  -9.724  49.616  1.00 67.24           C
ATOM   3409  CG  ASP B 330      -1.361  -9.124  48.411  1.00 74.11           C
ATOM   3410  OD1 ASP B 330      -0.101  -9.079  48.373  1.00 75.68           O
ATOM   3411  OD2 ASP B 330      -2.101  -8.704  47.491  1.00 76.27           O
ATOM   3412  N   PRO B 331       0.787  -8.807  51.799  1.00 66.82           N
ATOM   3413  CA  PRO B 331       1.458  -7.667  52.429  1.00 65.41           C
ATOM   3414  C   PRO B 331       1.697  -6.490  51.477  1.00 73.03           C
ATOM   3415  O   PRO B 331       1.548  -5.327  51.872  1.00 73.26           O
ATOM   3416  CB  PRO B 331       2.794  -8.265  52.889  1.00 67.45           C
ATOM   3417  CG  PRO B 331       3.015  -9.442  51.996  1.00 65.83           C
ATOM   3418  CD  PRO B 331       1.652  -9.996  51.731  1.00 66.66           C
ATOM   3419  N   ARG B 332       2.047  -6.794  50.230  1.00 75.40           N
ATOM   3420  CA  ARG B 332       2.325  -5.750  49.246  1.00 76.02           C
ATOM   3421  C   ARG B 332       1.087  -4.912  48.891  1.00 73.94           C
ATOM   3422  O   ARG B 332       1.066  -3.691  49.069  1.00 74.33           O
ATOM   3423  CB  ARG B 332       2.877  -6.371  47.965  1.00 76.74           C
ATOM   3424  CG  ARG B 332       2.834  -5.419  46.782  1.00 81.26           C
ATOM   3425  CD  ARG B 332       2.893  -6.173  45.454  1.00 91.35           C
ATOM   3426  NE  ARG B 332       2.835  -5.271  44.299  1.00 95.73           N
ATOM   3427  CZ  ARG B 332       3.194  -5.622  43.064  1.00101.29           C
ATOM   3428  NH1 ARG B 332       3.607  -6.870  42.813  1.00 87.30           N
ATOM   3429  NH2 ARG B 332       3.119  -4.730  42.076  1.00110.22           N
ATOM   3430  N   ASN B 333       0.038  -5.579  48.425  1.00 72.09           N
ATOM   3431  CA  ASN B 333      -1.113  -4.869  47.900  1.00 71.92           C
ATOM   3432  C   ASN B 333      -1.969  -4.315  49.012  1.00 74.02           C
ATOM   3433  O   ASN B 333      -2.638  -3.290  48.827  1.00 73.68           O
ATOM   3434  CB  ASN B 333      -1.972  -5.781  47.019  1.00 71.12           C
ATOM   3435  CG  ASN B 333      -1.289  -6.164  45.703  1.00 76.01           C
ATOM   3436  OD1 ASN B 333      -0.419  -7.041  45.665  1.00 82.23           O
ATOM   3437  ND2 ASN B 333      -1.700  -5.517  44.613  1.00 74.67           N
ATOM   3438  N   ASN B 334      -1.941  -4.983  50.168  1.00 72.74           N
ATOM   3439  CA  ASN B 334      -2.827  -4.609  51.266  1.00 65.23           C
ATOM   3440  C   ASN B 334      -2.277  -3.568  52.229  1.00 66.26           C
ATOM   3441  O   ASN B 334      -3.048  -2.974  52.965  1.00 67.26           O
ATOM   3442  CB  ASN B 334      -3.249  -5.840  52.049  1.00 58.67           C
ATOM   3443  CG  ASN B 334      -4.334  -6.618  51.349  1.00 65.80           C
ATOM   3444  OD1 ASN B 334      -4.972  -6.108  50.425  1.00 66.55           O
ATOM   3445  ND2 ASN B 334      -4.575  -7.852  51.798  1.00 61.02           N
ATOM   3446  N   LEU B 335      -0.971  -3.323  52.243  1.00 63.45           N
ATOM   3447  CA  LEU B 335      -0.486  -2.286  53.151  1.00 63.13           C
ATOM   3448  C   LEU B 335      -0.988  -0.879  52.759  1.00 64.59           C
ATOM   3449  O   LEU B 335      -1.427  -0.120  53.624  1.00 65.66           O
ATOM   3450  CB  LEU B 335       1.031  -2.296  53.259  1.00 61.34           C
ATOM   3451  CG  LEU B 335       1.544  -1.337  54.336  1.00 60.54           C
ATOM   3452  CD1 LEU B 335       0.646  -1.335  55.567  1.00 59.36           C
ATOM   3453  CD2 LEU B 335       2.925  -1.751  54.753  1.00 64.98           C
ATOM   3454  N   PRO B 336      -0.919  -0.513  51.470  1.00 63.71           N
ATOM   3455  CA  PRO B 336      -1.520   0.779  51.142  1.00 58.67           C
ATOM   3456  C   PRO B 336      -3.009   0.833  51.464  1.00 63.72           C
ATOM   3457  O   PRO B 336      -3.443   1.866  51.975  1.00 63.49           O
ATOM   3458  CB  PRO B 336      -1.278   0.904  49.649  1.00 60.93           C
ATOM   3459  CG  PRO B 336      -0.056   0.090  49.415  1.00 71.54           C
ATOM   3460  CD  PRO B 336      -0.194  -1.079  50.323  1.00 67.07           C
ATOM   3461  N   LYS B 337      -3.764  -0.241  51.209  1.00 62.21           N
ATOM   3462  CA  LYS B 337      -5.215  -0.219  51.466  1.00 62.33           C
ATOM   3463  C   LYS B 337      -5.493  -0.030  52.941  1.00 61.28           C
ATOM   3464  O   LYS B 337      -6.440   0.676  53.320  1.00 62.24           O
ATOM   3465  CB  LYS B 337      -5.914  -1.499  50.975  1.00 58.67           C
ATOM   3466  CG  LYS B 337      -5.410  -2.002  49.640  1.00 68.93           C
ATOM   3467  CD  LYS B 337      -6.309  -3.051  48.977  1.00 68.77           C
ATOM   3468  CE  LYS B 337      -5.805  -3.330  47.543  1.00 77.65           C
ATOM   3469  NZ  LYS B 337      -6.694  -4.171  46.674  1.00 71.35           N
ATOM   3470  N   ILE B 338      -4.655  -0.644  53.765  1.00 56.61           N
ATOM   3471  CA  ILE B 338      -4.728  -0.450  55.198  1.00 56.37           C
ATOM   3472  C   ILE B 338      -4.425   1.017  55.557  1.00 55.04           C
ATOM   3473  O   ILE B 338      -5.121   1.602  56.395  1.00 53.00           O
ATOM   3474  CB  ILE B 338      -3.783  -1.413  55.927  1.00 55.62           C
ATOM   3475  CG1 ILE B 338      -4.217  -2.855  55.690  1.00 57.41           C
ATOM   3476  CG2 ILE B 338      -3.788  -1.160  57.411  1.00 50.98           C
ATOM   3477  CD1 ILE B 338      -3.225  -3.893  56.222  1.00 59.07           C
ATOM   3478  N   ARG B 339      -3.414   1.620  54.923  1.00 56.69           N
ATOM   3479  CA  ARG B 339      -3.106   3.030  55.203  1.00 58.62           C
ATOM   3480  C   ARG B 339      -4.332   3.896  54.968  1.00 60.42           C
ATOM   3481  O   ARG B 339      -4.672   4.750  55.786  1.00 58.86           O
ATOM   3482  CB  ARG B 339      -1.975   3.598  54.355  1.00 60.03           C
ATOM   3483  CG  ARG B 339      -0.593   3.090  54.641  1.00 65.18           C
ATOM   3484  CD  ARG B 339       0.413   4.025  54.011  1.00 61.60           C
ATOM   3485  NE  ARG B 339       1.657   3.357  53.661  1.00 68.78           N
ATOM   3486  CZ  ARG B 339       1.950   3.010  52.409  1.00 78.64           C
ATOM   3487  NH1 ARG B 339       1.091   3.307  51.436  1.00 83.38           N
ATOM   3488  NH2 ARG B 339       3.091   2.393  52.113  1.00 77.00           N
ATOM   3489  N   LYS B 340      -4.993   3.670  53.839  1.00 59.77           N
ATOM   3490  CA  LYS B 340      -6.094   4.524  53.445  1.00 61.66           C
ATOM   3491  C   LYS B 340      -7.192   4.361  54.457  1.00 58.01           C
ATOM   3492  O   LYS B 340      -7.707   5.324  55.025  1.00 58.31           O
ATOM   3493  CB  LYS B 340      -6.630   4.112  52.066  1.00 64.38           C
ATOM   3494  CG  LYS B 340      -6.446   5.125  50.952  1.00 71.94           C
ATOM   3495  CD  LYS B 340      -7.647   5.169  50.008  1.00 69.88           C
ATOM   3496  CE  LYS B 340      -7.339   6.124  48.841  1.00 80.96           C
ATOM   3497  NZ  LYS B 340      -8.324   6.086  47.713  1.00 81.85           N
ATOM   3498  N   TRP B 341      -7.475   3.102  54.737  1.00 57.49           N
ATOM   3499  CA  TRP B 341      -8.522   2.738  55.657  1.00 56.22           C
ATOM   3500  C   TRP B 341      -8.301   3.276  57.067  1.00 55.59           C
ATOM   3501  O   TRP B 341      -9.200   3.852  57.666  1.00 56.46           O
ATOM   3502  CB  TRP B 341      -8.662   1.222  55.666  1.00 56.04           C
ATOM   3503  CG  TRP B 341      -9.584   0.743  56.706  1.00 55.93           C
ATOM   3504  CD1 TRP B 341     -10.806   1.262  57.042  1.00 56.17           C
ATOM   3505  CD2 TRP B 341      -9.339  -0.323  57.606  1.00 54.05           C
ATOM   3506  NE1 TRP B 341     -11.345   0.561  58.092  1.00 54.36           N
ATOM   3507  CE2 TRP B 341     -10.461  -0.419  58.457  1.00 54.53           C
ATOM   3508  CE3 TRP B 341      -8.279  -1.215  57.774  1.00 53.44           C
ATOM   3509  CZ2 TRP B 341     -10.552  -1.369  59.457  1.00 54.96           C
ATOM   3510  CZ3 TRP B 341      -8.371  -2.164  58.760  1.00 54.40           C
ATOM   3511  CH2 TRP B 341      -9.500  -2.236  59.594  1.00 55.01           C
ATOM   3512  N   LEU B 342      -7.104   3.106  57.602  1.00 55.92           N
ATOM   3513  CA  LEU B 342      -6.885   3.537  58.970  1.00 55.72           C
ATOM   3514  C   LEU B 342      -6.857   5.056  59.075  1.00 56.86           C
ATOM   3515  O   LEU B 342      -7.187   5.624  60.118  1.00 55.12           O
ATOM   3516  CB  LEU B 342      -5.606   2.923  59.531  1.00 54.79           C
ATOM   3517  CG  LEU B 342      -5.700   1.418  59.800  1.00 53.00           C
ATOM   3518  CD1 LEU B 342      -4.346   0.835  60.147  1.00 51.00           C
ATOM   3519  CD2 LEU B 342      -6.693   1.155  60.915  1.00 49.71           C
ATOM   3520  N   ARG B 343      -6.427   5.713  58.005  1.00 57.12           N
ATOM   3521  CA  ARG B 343      -6.434   7.163  57.984  1.00 57.34           C
ATOM   3522  C   ARG B 343      -7.888   7.653  58.142  1.00 58.84           C
ATOM   3523  O   ARG B 343      -8.157   8.570  58.926  1.00 54.48           O
ATOM   3524  CB  ARG B 343      -5.763   7.673  56.698  1.00 58.09           C
ATOM   3525  CG  ARG B 343      -5.202   9.095  56.781  1.00 59.97           C
ATOM   3526  CD  ARG B 343      -3.960   9.333  55.866  1.00 62.67           C
ATOM   3527  NE  ARG B 343      -3.916   8.456  54.689  1.00 71.96           N
ATOM   3528  CZ  ARG B 343      -2.796   7.980  54.133  1.00 75.68           C
ATOM   3529  NH1 ARG B 343      -1.605   8.311  54.626  1.00 81.12           N
ATOM   3530  NH2 ARG B 343      -2.857   7.178  53.070  1.00 65.74           N
ATOM   3531  N   LYS B 344      -8.831   6.983  57.475  1.00 55.99           N
ATOM   3532  CA  LYS B 344     -10.248   7.345  57.591  1.00 55.66           C
ATOM   3533  C   LYS B 344     -10.807   7.144  59.001  1.00 59.76           C
ATOM   3534  O   LYS B 344     -11.571   7.981  59.493  1.00 60.60           O
ATOM   3535  CB  LYS B 344     -11.103   6.556  56.599  1.00 53.90           C
ATOM   3536  CG  LYS B 344     -10.930   6.947  55.151  1.00 56.31           C
ATOM   3537  CD  LYS B 344     -11.933   6.186  54.281  1.00 65.74           C
ATOM   3538  CE  LYS B 344     -11.759   6.462  52.779  1.00 62.21           C
ATOM   3539  NZ  LYS B 344     -10.491   5.933  52.203  1.00 68.08           N
ATOM   3540  N   LEU B 345     -10.457   6.026  59.633  1.00 56.94           N
ATOM   3541  CA  LEU B 345     -10.899   5.738  60.996  1.00 56.14           C
ATOM   3542  C   LEU B 345     -10.294   6.712  61.986  1.00 54.92           C
ATOM   3543  O   LEU B 345     -10.925   7.110  62.960  1.00 55.23           O
ATOM   3544  CB  LEU B 345     -10.514   4.322  61.394  1.00 57.70           C
ATOM   3545  CG  LEU B 345     -11.500   3.217  61.062  1.00 59.09           C
ATOM   3546  CD1 LEU B 345     -10.842   1.885  61.345  1.00 56.52           C
ATOM   3547  CD2 LEU B 345     -12.766   3.397  61.887  1.00 54.78           C
ATOM   3548  N   ALA B 346      -9.050   7.087  61.724  1.00 53.82           N
ATOM   3549  CA  ALA B 346      -8.298   7.910  62.649  1.00 53.24           C
ATOM   3550  C   ALA B 346      -8.709   9.391  62.649  1.00 57.57           C
ATOM   3551  O   ALA B 346      -8.704  10.034  63.698  1.00 59.36           O
ATOM   3552  CB  ALA B 346      -6.831   7.785  62.339  1.00 51.47           C
ATOM   3553  N   LYS B 347      -9.088   9.922  61.491  1.00 58.24           N
ATOM   3554  CA  LYS B 347      -9.361  11.355  61.338  1.00 58.13           C
ATOM   3555  C   LYS B 347     -10.315  11.979  62.401  1.00 61.33           C
ATOM   3556  O   LYS B 347      -9.948  12.970  63.041  1.00 62.94           O
ATOM   3557  CB  LYS B 347      -9.868  11.603  59.920  1.00 58.05           C
ATOM   3558  CG  LYS B 347     -10.506  12.944  59.685  1.00 62.49           C
ATOM   3559  CD  LYS B 347     -10.515  13.241  58.191  1.00 73.43           C
ATOM   3560  CE  LYS B 347     -11.686  14.100  57.740  1.00 79.00           C
ATOM   3561  NZ  LYS B 347     -11.456  14.533  56.321  1.00 75.67           N
ATOM   3562  N   PRO B 348     -11.531  11.419  62.601  1.00 58.50           N
ATOM   3563  CA  PRO B 348     -12.375  12.033  63.633  1.00 58.61           C
ATOM   3564  C   PRO B 348     -11.779  11.965  65.038  1.00 60.73           C
ATOM   3565  O   PRO B 348     -11.969  12.903  65.814  1.00 60.97           O
ATOM   3566  CB  PRO B 348     -13.672  11.226  63.560  1.00 55.61           C
ATOM   3567  CG  PRO B 348     -13.323   9.997  62.884  1.00 57.09           C
ATOM   3568  CD  PRO B 348     -12.240  10.326  61.921  1.00 57.93           C
ATOM   3569  N   VAL B 349     -11.061  10.896  65.365  1.00 58.48           N
ATOM   3570  CA  VAL B 349     -10.530  10.756  66.721  1.00 58.13           C
ATOM   3571  C   VAL B 349      -9.468  11.818  66.963  1.00 59.39           C
ATOM   3572  O   VAL B 349      -9.326  12.355  68.062  1.00 58.12           O
ATOM   3573  CB  VAL B 349      -9.918   9.374  66.971  1.00 55.55           C
ATOM   3574  CG1 VAL B 349      -9.644   9.198  68.448  1.00 53.25           C
ATOM   3575  CG2 VAL B 349     -10.855   8.274  66.481  1.00 59.12           C
ATOM   3576  N   ILE B 350      -8.720  12.111  65.912  1.00 58.23           N
ATOM   3577  CA  ILE B 350      -7.702  13.138  65.970  1.00 61.89           C
ATOM   3578  C   ILE B 350      -8.305  14.533  66.129  1.00 65.12           C
ATOM   3579  O   ILE B 350      -7.974  15.257  67.071  1.00 64.66           O
ATOM   3580  CB  ILE B 350      -6.832  13.099  64.712  1.00 61.78           C
ATOM   3581  CG1 ILE B 350      -5.919  11.867  64.754  1.00 54.13           C
ATOM   3582  CG2 ILE B 350      -6.028  14.387  64.597  1.00 62.09           C
ATOM   3583  CD1 ILE B 350      -5.409  11.439  63.410  1.00 53.13           C
ATOM   3584  N   GLU B 351      -9.193  14.895  65.205  1.00 67.70           N
ATOM   3585  CA  GLU B 351      -9.866  16.196  65.216  1.00 69.02           C
ATOM   3586  C   GLU B 351     -10.484  16.490  66.566  1.00 65.40           C
ATOM   3587  O   GLU B 351     -10.528  17.630  67.009  1.00 69.77           O
ATOM   3588  CB  GLU B 351     -10.931  16.254  64.130  1.00 70.04           C
ATOM   3589  CG  GLU B 351     -10.336  16.399  62.740  1.00 79.37           C
ATOM   3590  CD  GLU B 351     -11.388  16.322  61.647  1.00 88.60           C
ATOM   3591  OE1 GLU B 351     -12.594  16.131  61.979  1.00 87.16           O
ATOM   3592  OE2 GLU B 351     -10.995  16.419  60.456  1.00 89.37           O
ATOM   3593  N   GLU B 352     -10.998  15.447  67.196  1.00 63.26           N
ATOM   3594  CA  GLU B 352     -11.589  15.570  68.510  1.00 62.94           C
ATOM   3595  C   GLU B 352     -10.517  15.814  69.578  1.00 65.92           C
ATOM   3596  O   GLU B 352     -10.767  16.507  70.558  1.00 70.19           O
ATOM   3597  CB  GLU B 352     -12.402  14.319  68.835  1.00 67.88           C
ATOM   3598  CG  GLU B 352     -13.268  14.423  70.093  1.00 77.39           C
ATOM   3599  CD  GLU B 352     -12.477  14.313  71.411  1.00 87.41           C
ATOM   3600  OE1 GLU B 352     -11.379  13.688  71.427  1.00 78.17           O
ATOM   3601  OE2 GLU B 352     -12.962  14.874  72.433  1.00 96.09           O
ATOM   3602  N   ALA B 353      -9.341  15.208  69.430  1.00 67.33           N
ATOM   3603  CA  ALA B 353      -8.314  15.320  70.470  1.00 63.78           C
ATOM   3604  C   ALA B 353      -7.566  16.655  70.400  1.00 68.87           C
ATOM   3605  O   ALA B 353      -7.224  17.249  71.427  1.00 70.19           O
ATOM   3606  CB  ALA B 353      -7.338  14.171  70.359  1.00 58.67           C
ATOM   3607  N   THR B 354      -7.361  17.134  69.176  1.00 66.68           N
ATOM   3608  CA  THR B 354      -6.618  18.362  68.906  1.00 71.53           C
ATOM   3609  C   THR B 354      -7.353  19.643  69.335  1.00 77.87           C
ATOM   3610  O   THR B 354      -6.719  20.649  69.706  1.00 79.92           O
ATOM   3611  CB  THR B 354      -6.273  18.448  67.424  1.00 69.35           C
ATOM   3612  OG1 THR B 354      -7.491  18.466  66.671  1.00 75.82           O
ATOM   3613  CG2 THR B 354      -5.481  17.238  67.016  1.00 61.48           C
ATOM   3614  N   ARG B 355      -8.683  19.615  69.239  1.00 77.71           N
ATOM   3615  CA  ARG B 355      -9.515  20.745  69.669  1.00 82.02           C
ATOM   3616  C   ARG B 355      -9.496  20.782  71.199  1.00 83.56           C
ATOM   3617  O   ARG B 355      -9.263  21.840  71.816  1.00 82.61           O
ATOM   3618  CB  ARG B 355     -10.954  20.606  69.125  1.00 77.80           C
ATOM   3619  CG  ARG B 355     -11.076  20.911  67.625  1.00 79.19           C
ATOM   3620  CD  ARG B 355     -12.505  20.824  67.079  1.00 70.61           C
ATOM   3621  NE  ARG B 355     -13.110  19.498  67.227  1.00 77.37           N
ATOM   3622  CZ  ARG B 355     -14.011  19.155  68.148  1.00 76.15           C
ATOM   3623  NH1 ARG B 355     -14.438  20.047  69.039  1.00 76.22           N
ATOM   3624  NH2 ARG B 355     -14.491  17.913  68.172  1.00 64.80           N
ATOM   3625  N   ASN B 356      -9.702  19.604  71.791  1.00 78.08           N
ATOM   3626  CA  ASN B 356      -9.773  19.443  73.239  1.00 81.57           C
ATOM   3627  C   ASN B 356      -8.416  18.956  73.776  1.00 84.56           C
ATOM   3628  O   ASN B 356      -8.308  18.416  74.886  1.00 87.16           O
ATOM   3629  CB  ASN B 356     -10.896  18.463  73.621  1.00 81.54           C
ATOM   3630  CG  ASN B 356     -12.298  19.103  73.552  1.00 91.93           C
ATOM   3631  OD1 ASN B 356     -12.456  20.332  73.708  1.00 91.52           O
ATOM   3632  ND2 ASN B 356     -13.321  18.266  73.320  1.00 77.73           N
ATOM   3633  N   LYS B 362      -3.436  29.699  67.221  1.00 77.57           N
ATOM   3634  CA  LYS B 362      -4.631  29.769  68.068  1.00 86.91           C
ATOM   3635  C   LYS B 362      -4.755  31.138  68.723  1.00 85.95           C
ATOM   3636  O   LYS B 362      -5.135  32.149  68.101  1.00 85.58           O
ATOM   3637  CB  LYS B 362      -4.581  28.693  69.171  1.00 88.19           C
ATOM   3638  CG  LYS B 362      -5.861  27.866  69.365  1.00 79.41           C
ATOM   3639  CD  LYS B 362      -5.839  26.618  68.484  1.00 76.73           C
ATOM   3640  CE  LYS B 362      -6.819  25.552  68.997  1.00 83.13           C
ATOM   3641  NZ  LYS B 362      -6.732  24.255  68.236  1.00 78.17           N
ATOM   3642  N   THR B 363      -4.417  31.117  70.010  1.00 88.94           N
ATOM   3643  CA  THR B 363      -4.423  32.254  70.928  1.00 85.72           C
ATOM   3644  C   THR B 363      -2.989  32.831  71.003  1.00 87.10           C
ATOM   3645  O   THR B 363      -2.126  32.518  70.150  1.00 81.17           O
ATOM   3646  CB  THR B 363      -4.950  31.817  72.353  1.00 85.46           C
ATOM   3647  OG1 THR B 363      -4.685  32.839  73.328  1.00 78.28           O
ATOM   3648  CG2 THR B 363      -4.326  30.460  72.803  1.00 71.14           C
ATOM   3649  N   ASP B 364      -2.740  33.695  71.991  1.00 89.55           N
ATOM   3650  CA  ASP B 364      -1.446  34.373  72.102  1.00 86.21           C
ATOM   3651  C   ASP B 364      -0.463  33.326  72.663  1.00 88.91           C
ATOM   3652  O   ASP B 364      -0.884  32.396  73.386  1.00 91.35           O
ATOM   3653  CB  ASP B 364      -1.521  35.605  73.029  1.00 82.81           C
ATOM   3654  CG  ASP B 364      -2.420  36.723  72.481  1.00 83.28           C
ATOM   3655  OD1 ASP B 364      -3.656  36.665  72.698  1.00 81.65           O
ATOM   3656  OD2 ASP B 364      -1.879  37.670  71.853  1.00 81.87           O
ATOM   3657  N   LYS B 365       0.825  33.429  72.328  1.00 84.28           N
ATOM   3658  CA  LYS B 365       1.781  32.472  72.911  1.00 83.05           C
ATOM   3659  C   LYS B 365       2.560  33.024  74.098  1.00 76.46           C
ATOM   3660  O   LYS B 365       2.778  34.241  74.275  1.00 68.29           O
ATOM   3661  CB  LYS B 365       2.758  31.867  71.873  1.00 78.47           C
ATOM   3662  CG  LYS B 365       2.262  30.497  71.316  1.00 79.78           C
ATOM   3663  CD  LYS B 365       2.741  30.148  69.894  1.00 78.04           C
ATOM   3664  CE  LYS B 365       3.900  31.021  69.428  1.00 73.44           C
ATOM   3665  NZ  LYS B 365       4.338  30.666  68.037  1.00 83.91           N
ATOM   3666  N   LEU B 366       2.915  32.060  74.934  1.00 67.69           N
ATOM   3667  CA  LEU B 366       3.670  32.275  76.137  1.00 66.10           C
ATOM   3668  C   LEU B 366       5.010  32.920  75.840  1.00 67.86           C
ATOM   3669  O   LEU B 366       5.739  32.546  74.898  1.00 63.49           O
ATOM   3670  CB  LEU B 366       3.908  30.938  76.859  1.00 67.99           C
ATOM   3671  CG  LEU B 366       2.810  30.264  77.689  1.00 71.27           C
ATOM   3672  CD1 LEU B 366       1.567  30.012  76.853  1.00 81.68           C
ATOM   3673  CD2 LEU B 366       3.324  28.946  78.240  1.00 68.51           C
ATOM   3674  N   ASP B 367       5.300  33.919  76.657  1.00 58.09           N
ATOM   3675  CA  ASP B 367       6.605  34.512  76.703  1.00 56.55           C
ATOM   3676  C   ASP B 367       7.392  33.769  77.771  1.00 56.76           C
ATOM   3677  O   ASP B 367       7.111  33.891  78.960  1.00 56.99           O
ATOM   3678  CB  ASP B 367       6.493  35.983  77.039  1.00 57.09           C
ATOM   3679  CG  ASP B 367       7.834  36.649  77.189  1.00 62.39           C
ATOM   3680  OD1 ASP B 367       8.857  36.116  76.700  1.00 65.34           O
ATOM   3681  OD2 ASP B 367       7.866  37.711  77.843  1.00 72.28           O
ATOM   3682  N   MET B 368       8.376  32.988  77.343  1.00 57.25           N
ATOM   3683  CA  MET B 368       9.179  32.197  78.265  1.00 54.25           C
ATOM   3684  C   MET B 368      10.057  33.122  79.089  1.00 51.41           C
ATOM   3685  O   MET B 368      10.725  32.698  80.025  1.00 51.84           O
ATOM   3686  CB  MET B 368      10.031  31.181  77.510  1.00 55.59           C
ATOM   3687  CG  MET B 368       9.255  30.276  76.574  1.00 57.64           C
ATOM   3688  SD  MET B 368       7.965  29.356  77.430  1.00 76.84           S
ATOM   3689  CE  MET B 368       8.941  28.684  78.778  1.00 64.00           C
ATOM   3690  N   ASN B 369      10.115  34.376  78.665  1.00 50.74           N
ATOM   3691  CA  ASN B 369      10.895  35.388  79.354  1.00 51.06           C
ATOM   3692  C   ASN B 369      10.152  36.337  80.280  1.00 48.90           C
ATOM   3693  O   ASN B 369      10.757  37.267  80.801  1.00 47.68           O
ATOM   3694  CB  ASN B 369      11.649  36.222  78.338  1.00 52.86           C
ATOM   3695  CG  ASN B 369      13.089  36.399  78.726  1.00 58.50           C
ATOM   3696  OD1 ASN B 369      13.919  35.510  78.485  1.00 61.05           O
ATOM   3697  ND2 ASN B 369      13.403  37.536  79.353  1.00 54.17           N
ATOM   3698  N   ALA B 370       8.855  36.133  80.464  1.00 48.47           N
ATOM   3699  CA  ALA B 370       8.033  37.068  81.233  1.00 43.76           C
ATOM   3700  C   ALA B 370       8.535  37.305  82.666  1.00 42.70           C
ATOM   3701  O   ALA B 370       8.642  38.453  83.096  1.00 42.01           O
ATOM   3702  CB  ALA B 370       6.601  36.600  81.255  1.00 44.54           C
ATOM   3703  N   LYS B 371       8.805  36.240  83.418  1.00 38.95           N
ATOM   3704  CA  LYS B 371       9.291  36.401  84.789  1.00 38.94           C
ATOM   3705  C   LYS B 371      10.581  37.219  84.858  1.00 40.32           C
ATOM   3706  O   LYS B 371      10.813  37.984  85.792  1.00 42.65           O
ATOM   3707  CB  LYS B 371       9.509  35.051  85.447  1.00 36.62           C
ATOM   3708  CG  LYS B 371       8.236  34.280  85.733  1.00 34.54           C
ATOM   3709  CD  LYS B 371       8.550  33.150  86.688  1.00 34.82           C
ATOM   3710  CE  LYS B 371       7.570  32.013  86.601  1.00 36.12           C
ATOM   3711  NZ  LYS B 371       7.964  30.955  87.574  1.00 36.93           N
ATOM   3712  N   ARG B 372      11.430  37.027  83.865  1.00 41.33           N
ATOM   3713  CA  ARG B 372      12.649  37.799  83.724  1.00 40.21           C
ATOM   3714  C   ARG B 372      12.320  39.258  83.468  1.00 40.10           C
ATOM   3715  O   ARG B 372      12.916  40.177  84.047  1.00 42.38           O
ATOM   3716  CB  ARG B 372      13.480  37.248  82.577  1.00 43.15           C
ATOM   3717  CG  ARG B 372      14.449  36.183  82.963  1.00 45.06           C
ATOM   3718  CD  ARG B 372      15.239  35.747  81.725  1.00 48.59           C
ATOM   3719  NE  ARG B 372      14.579  34.668  80.998  1.00 48.69           N
ATOM   3720  CZ  ARG B 372      14.869  33.385  81.179  1.00 50.81           C
ATOM   3721  NH1 ARG B 372      15.804  33.048  82.062  1.00 44.97           N
ATOM   3722  NH2 ARG B 372      14.232  32.438  80.487  1.00 57.15           N
ATOM   3723  N   GLN B 373      11.396  39.462  82.544  1.00 37.81           N
ATOM   3724  CA  GLN B 373      10.988  40.796  82.173  1.00 39.77           C
ATOM   3725  C   GLN B 373      10.581  41.601  83.410  1.00 39.65           C
ATOM   3726  O   GLN B 373      11.049  42.714  83.633  1.00 37.83           O
ATOM   3727  CB  GLN B 373       9.843  40.696  81.172  1.00 39.67           C
ATOM   3728  CG  GLN B 373       9.330  42.003  80.655  1.00 41.80           C
ATOM   3729  CD  GLN B 373      10.317  42.673  79.731  1.00 49.06           C
ATOM   3730  OE1 GLN B 373      11.417  42.150  79.485  1.00 59.80           O
ATOM   3731  NE2 GLN B 373       9.922  43.810  79.172  1.00 45.30           N
ATOM   3732  N   LEU B 374       9.776  40.974  84.254  1.00 36.45           N
ATOM   3733  CA  LEU B 374       9.197  41.623  85.413  1.00 35.22           C
ATOM   3734  C   LEU B 374      10.285  41.964  86.410  1.00 34.66           C
ATOM   3735  O   LEU B 374      10.323  43.066  86.967  1.00 36.36           O
ATOM   3736  CB  LEU B 374       8.114  40.723  86.026  1.00 36.37           C
ATOM   3737  CG  LEU B 374       7.222  41.195  87.176  1.00 31.56           C
ATOM   3738  CD1 LEU B 374       6.500  42.458  86.785  1.00 30.50           C
ATOM   3739  CD2 LEU B 374       6.224  40.125  87.468  1.00 31.05           C
ATOM   3740  N   TYR B 375      11.177  41.016  86.647  1.00 35.34           N
ATOM   3741  CA  TYR B 375      12.259  41.277  87.587  1.00 37.03           C
ATOM   3742  C   TYR B 375      13.137  42.438  87.102  1.00 37.66           C
ATOM   3743  O   TYR B 375      13.637  43.242  87.894  1.00 31.82           O
ATOM   3744  CB  TYR B 375      13.117  40.037  87.805  1.00 32.66           C
ATOM   3745  CG  TYR B 375      13.984  40.217  89.008  1.00 33.87           C
ATOM   3746  CD1 TYR B 375      13.514  39.905  90.264  1.00 36.13           C
ATOM   3747  CD2 TYR B 375      15.253  40.766  88.899  1.00 36.34           C
ATOM   3748  CE1 TYR B 375      14.299  40.091  91.375  1.00 39.52           C
ATOM   3749  CE2 TYR B 375      16.038  40.977  90.009  1.00 34.57           C
ATOM   3750  CZ  TYR B 375      15.561  40.634  91.240  1.00 35.14           C
ATOM   3751  OH  TYR B 375      16.334  40.836  92.349  1.00 37.95           O
ATOM   3752  N   SER B 376      13.306  42.512  85.788  1.00 35.79           N
ATOM   3753  CA  SER B 376      14.086  43.576  85.193  1.00 36.01           C
ATOM   3754  C   SER B 376      13.431  44.911  85.498  1.00 36.97           C
ATOM   3755  O   SER B 376      14.097  45.886  85.847  1.00 33.11           O
ATOM   3756  CB  SER B 376      14.216  43.352  83.696  1.00 37.60           C
ATOM   3757  OG  SER B 376      14.666  42.026  83.467  1.00 42.33           O
ATOM   3758  N   LEU B 377      12.107  44.938  85.370  1.00 38.26           N
ATOM   3759  CA  LEU B 377      11.372  46.176  85.495  1.00 33.69           C
ATOM   3760  C   LEU B 377      11.245  46.625  86.943  1.00 34.52           C
ATOM   3761  O   LEU B 377      11.540  47.761  87.248  1.00 39.46           O
ATOM   3762  CB  LEU B 377       9.983  46.026  84.888  1.00 32.84           C
ATOM   3763  CG  LEU B 377       9.927  45.771  83.388  1.00 35.36           C
ATOM   3764  CD1 LEU B 377       8.498  45.638  82.915  1.00 32.27           C
ATOM   3765  CD2 LEU B 377      10.650  46.884  82.646  1.00 43.00           C
ATOM   3766  N   ILE B 378      10.733  45.772  87.819  1.00 33.95           N
ATOM   3767  CA  ILE B 378      10.571  46.146  89.227  1.00 33.15           C
ATOM   3768  C   ILE B 378      11.470  45.472  90.259  1.00 32.83           C
ATOM   3769  O   ILE B 378      11.470  45.855  91.411  1.00 35.67           O
ATOM   3770  CB  ILE B 378       9.111  45.878  89.670  1.00 36.23           C
ATOM   3771  CG1 ILE B 378       8.905  44.381  89.851  1.00 32.11           C
ATOM   3772  CG2 ILE B 378       8.114  46.430  88.657  1.00 31.62           C
ATOM   3773  CD1 ILE B 378       7.564  44.042  90.316  1.00 33.93           C
ATOM   3774  N   GLY B 379      12.244  44.476  89.854  1.00 34.11           N
ATOM   3775  CA  GLY B 379      12.880  43.584  90.811  1.00 33.28           C
ATOM   3776  C   GLY B 379      14.143  44.071  91.481  1.00 33.57           C
ATOM   3777  O   GLY B 379      14.955  44.769  90.885  1.00 35.23           O
ATOM   3778  N   TYR B 380      14.293  43.700  92.743  1.00 34.39           N
ATOM   3779  CA  TYR B 380      15.527  43.892  93.491  1.00 36.00           C
ATOM   3780  C   TYR B 380      15.538  42.938  94.674  1.00 38.68           C
ATOM   3781  O   TYR B 380      14.492  42.486  95.110  1.00 41.07           O
ATOM   3782  CB  TYR B 380      15.667  45.344  93.941  1.00 37.90           C
ATOM   3783  CG  TYR B 380      14.525  45.872  94.778  1.00 40.96           C
ATOM   3784  CD1 TYR B 380      13.355  46.349  94.178  1.00 40.79           C
ATOM   3785  CD2 TYR B 380      14.625  45.941  96.159  1.00 42.42           C
ATOM   3786  CE1 TYR B 380      12.305  46.840  94.939  1.00 42.82           C
ATOM   3787  CE2 TYR B 380      13.584  46.441  96.924  1.00 44.71           C
ATOM   3788  CZ  TYR B 380      12.431  46.891  96.315  1.00 45.54           C
ATOM   3789  OH  TYR B 380      11.407  47.386  97.096  1.00 47.52           O
ATOM   3790  N   ALA B 381      16.712  42.641  95.199  1.00 38.53           N
ATOM   3791  CA  ALA B 381      16.876  41.519  96.108  1.00 42.09           C
ATOM   3792  C   ALA B 381      15.974  41.589  97.326  1.00 44.81           C
ATOM   3793  O   ALA B 381      15.521  40.562  97.819  1.00 46.07           O
ATOM   3794  CB  ALA B 381      18.312  41.417  96.539  1.00 43.13           C
ATOM   3795  N   SER B 382      15.753  42.790  97.845  1.00 44.25           N
ATOM   3796  CA  SER B 382      14.980  42.931  99.078  1.00 47.65           C
ATOM   3797  C   SER B 382      13.459  42.964  98.867  1.00 46.97           C
ATOM   3798  O   SER B 382      12.700  42.943  99.825  1.00 46.28           O
ATOM   3799  CB  SER B 382      15.426  44.187  99.834  1.00 44.28           C
ATOM   3800  OG  SER B 382      15.027  45.356  99.152  1.00 42.85           O
ATOM   3801  N   LEU B 383      13.015  43.016  97.620  1.00 43.82           N
ATOM   3802  CA  LEU B 383      11.595  43.000  97.346  1.00 42.12           C
ATOM   3803  C   LEU B 383      11.046  41.613  97.637  1.00 45.25           C
ATOM   3804  O   LEU B 383       9.845  41.441  97.855  1.00 44.10           O
ATOM   3805  CB  LEU B 383      11.324  43.420  95.902  1.00 43.38           C
ATOM   3806  CG  LEU B 383       9.867  43.532  95.437  1.00 43.79           C
ATOM   3807  CD1 LEU B 383       9.171  44.655  96.199  1.00 46.43           C
ATOM   3808  CD2 LEU B 383       9.768  43.800  93.940  1.00 37.37           C
ATOM   3809  N   ARG B 384      11.951  40.637  97.670  1.00 48.70           N
ATOM   3810  CA  ARG B 384      11.615  39.237  97.883  1.00 44.46           C
ATOM   3811  C   ARG B 384      10.472  38.898  96.952  1.00 41.86           C
ATOM   3812  O   ARG B 384       9.464  38.337  97.350  1.00 41.42           O
ATOM   3813  CB  ARG B 384      11.268  38.979  99.344  1.00 46.50           C
ATOM   3814  CG  ARG B 384      12.509  38.990 100.217  1.00 52.59           C
ATOM   3815  CD  ARG B 384      12.200  38.787 101.687  1.00 61.19           C
ATOM   3816  NE  ARG B 384      12.058  37.375 102.046  1.00 76.83           N
ATOM   3817  CZ  ARG B 384      12.981  36.658 102.695  1.00 78.12           C
ATOM   3818  NH1 ARG B 384      14.129  37.221 103.091  1.00 69.04           N
ATOM   3819  NH2 ARG B 384      12.746  35.373 102.971  1.00 72.29           N
ATOM   3820  N   LEU B 385      10.645  39.273  95.693  1.00 42.07           N
ATOM   3821  CA  LEU B 385       9.650  39.011  94.685  1.00 37.75           C
ATOM   3822  C   LEU B 385       9.695  37.543  94.352  1.00 40.41           C
ATOM   3823  O   LEU B 385      10.691  37.039  93.871  1.00 44.40           O
ATOM   3824  CB  LEU B 385       9.922  39.862  93.455  1.00 34.99           C
ATOM   3825  CG  LEU B 385       9.152  39.555  92.182  1.00 33.89           C
ATOM   3826  CD1 LEU B 385       7.660  39.668  92.415  1.00 43.04           C
ATOM   3827  CD2 LEU B 385       9.573  40.500  91.076  1.00 31.98           C
ATOM   3828  N   HIS B 386       8.600  36.849  94.606  1.00 42.81           N
ATOM   3829  CA  HIS B 386       8.605  35.401  94.487  1.00 42.34           C
ATOM   3830  C   HIS B 386       7.257  34.907  94.013  1.00 42.48           C
ATOM   3831  O   HIS B 386       6.283  35.662  93.935  1.00 42.91           O
ATOM   3832  CB  HIS B 386       8.983  34.738  95.806  1.00 40.32           C
ATOM   3833  CG  HIS B 386       8.018  35.001  96.911  1.00 43.76           C
ATOM   3834  ND1 HIS B 386       7.719  36.274  97.348  1.00 47.64           N
ATOM   3835  CD2 HIS B 386       7.280  34.159  97.670  1.00 47.09           C
ATOM   3836  CE1 HIS B 386       6.835  36.203  98.328  1.00 48.01           C
ATOM   3837  NE2 HIS B 386       6.553  34.930  98.545  1.00 50.26           N
ATOM   3838  N   TYR B 387       7.236  33.643  93.628  1.00 42.62           N
ATOM   3839  CA  TYR B 387       6.026  32.986  93.167  1.00 40.52           C
ATOM   3840  C   TYR B 387       5.495  31.976  94.164  1.00 41.20           C
ATOM   3841  O   TYR B 387       6.249  31.237  94.803  1.00 41.18           O
ATOM   3842  CB  TYR B 387       6.309  32.344  91.822  1.00 38.40           C
ATOM   3843  CG  TYR B 387       6.511  33.402  90.794  1.00 36.37           C
ATOM   3844  CD1 TYR B 387       7.678  34.151  90.755  1.00 36.35           C
ATOM   3845  CD2 TYR B 387       5.545  33.643  89.847  1.00 37.71           C
ATOM   3846  CE1 TYR B 387       7.857  35.142  89.819  1.00 37.48           C
ATOM   3847  CE2 TYR B 387       5.721  34.606  88.903  1.00 37.10           C
ATOM   3848  CZ  TYR B 387       6.870  35.374  88.888  1.00 37.22           C
ATOM   3849  OH  TYR B 387       7.031  36.357  87.929  1.00 33.65           O
ATOM   3850  N   VAL B 388       4.181  31.964  94.310  1.00 41.67           N
ATOM   3851  CA  VAL B 388       3.567  31.027  95.222  1.00 42.70           C
ATOM   3852  C   VAL B 388       2.600  30.131  94.484  1.00 42.22           C
ATOM   3853  O   VAL B 388       1.777  30.596  93.700  1.00 41.03           O
ATOM   3854  CB  VAL B 388       2.844  31.756  96.346  1.00 45.34           C
ATOM   3855  CG1 VAL B 388       2.016  30.783  97.179  1.00 41.37           C
ATOM   3856  CG2 VAL B 388       3.857  32.527  97.200  1.00 45.55           C
ATOM   3857  N   THR B 389       2.695  28.839  94.770  1.00 44.61           N
ATOM   3858  CA  THR B 389       1.806  27.867  94.178  1.00 44.29           C
ATOM   3859  C   THR B 389       0.616  27.740  95.096  1.00 44.73           C
ATOM   3860  O   THR B 389       0.716  27.190  96.192  1.00 46.74           O
ATOM   3861  CB  THR B 389       2.467  26.483  94.011  1.00 48.54           C
ATOM   3862  OG1 THR B 389       3.850  26.630  93.663  1.00 54.35           O
ATOM   3863  CG2 THR B 389       1.765  25.697  92.934  1.00 48.98           C
ATOM   3864  N   VAL B 390      -0.516  28.259  94.649  1.00 43.41           N
ATOM   3865  CA  VAL B 390      -1.730  28.157  95.439  1.00 45.99           C
ATOM   3866  C   VAL B 390      -2.432  26.813  95.240  1.00 42.62           C
ATOM   3867  O   VAL B 390      -3.043  26.307  96.170  1.00 39.29           O
ATOM   3868  CB  VAL B 390      -2.699  29.332  95.114  1.00 39.01           C
ATOM   3869  CG1 VAL B 390      -4.069  29.078  95.675  1.00 37.26           C
ATOM   3870  CG2 VAL B 390      -2.120  30.627  95.633  1.00 37.75           C
ATOM   3871  N   LYS B 391      -2.331  26.247  94.033  1.00 43.95           N
ATOM   3872  CA  LYS B 391      -2.905  24.942  93.728  1.00 43.07           C
ATOM   3873  C   LYS B 391      -2.031  24.126  92.774  1.00 46.50           C
ATOM   3874  O   LYS B 391      -1.654  24.611  91.702  1.00 44.49           O
ATOM   3875  CB  LYS B 391      -4.314  25.140  93.173  1.00 42.16           C
ATOM   3876  CG  LYS B 391      -5.120  23.910  92.905  1.00 40.26           C
ATOM   3877  CD  LYS B 391      -6.513  24.331  92.513  1.00 41.12           C
ATOM   3878  CE  LYS B 391      -6.613  24.704  91.068  1.00 45.40           C
ATOM   3879  NZ  LYS B 391      -6.604  23.483  90.235  1.00 53.66           N
ATOM   3880  N   LYS B 392      -1.688  22.901  93.185  1.00 47.80           N
ATOM   3881  CA  LYS B 392      -0.949  21.950  92.342  1.00 47.24           C
ATOM   3882  C   LYS B 392      -1.913  21.031  91.590  1.00 50.85           C
ATOM   3883  O   LYS B 392      -2.931  20.616  92.140  1.00 52.06           O
ATOM   3884  CB  LYS B 392       0.037  21.140  93.194  1.00 49.97           C
ATOM   3885  CG  LYS B 392       1.207  22.001  93.699  1.00 58.19           C
ATOM   3886  CD  LYS B 392       2.221  21.273  94.582  1.00 63.82           C
ATOM   3887  CE  LYS B 392       3.384  22.222  94.970  1.00 71.08           C
ATOM   3888  NZ  LYS B 392       4.449  21.598  95.844  1.00 79.69           N
ATOM   3889  N   PRO B 393      -1.594  20.694  90.327  1.00 53.99           N
ATOM   3890  CA  PRO B 393      -2.542  19.891  89.544  1.00 52.10           C
ATOM   3891  C   PRO B 393      -2.776  18.506  90.140  1.00 55.49           C
ATOM   3892  O   PRO B 393      -1.864  17.886  90.681  1.00 52.92           O
ATOM   3893  CB  PRO B 393      -1.875  19.786  88.168  1.00 51.36           C
ATOM   3894  CG  PRO B 393      -0.878  20.885  88.129  1.00 54.06           C
ATOM   3895  CD  PRO B 393      -0.408  21.070  89.540  1.00 53.60           C
ATOM   3896  N   THR B 394      -4.020  18.050  90.072  1.00 58.62           N
ATOM   3897  CA  THR B 394      -4.369  16.718  90.528  1.00 56.52           C
ATOM   3898  C   THR B 394      -5.188  16.021  89.451  1.00 57.99           C
ATOM   3899  O   THR B 394      -5.653  16.663  88.514  1.00 56.79           O
ATOM   3900  CB  THR B 394      -5.170  16.762  91.824  1.00 55.37           C
ATOM   3901  OG1 THR B 394      -6.417  17.425  91.576  1.00 57.40           O
ATOM   3902  CG2 THR B 394      -4.392  17.508  92.913  1.00 52.92           C
ATOM   3903  N   ALA B 395      -5.346  14.706  89.579  1.00 60.95           N
ATOM   3904  CA  ALA B 395      -6.194  13.936  88.664  1.00 63.37           C
ATOM   3905  C   ALA B 395      -7.600  14.538  88.595  1.00 64.41           C
ATOM   3906  O   ALA B 395      -8.160  14.709  87.513  1.00 67.36           O
ATOM   3907  CB  ALA B 395      -6.258  12.473  89.089  1.00 68.03           C
ATOM   3908  N   VAL B 396      -8.160  14.872  89.755  1.00 61.64           N
ATOM   3909  CA  VAL B 396      -9.484  15.470  89.816  1.00 59.79           C
ATOM   3910  C   VAL B 396      -9.513  16.855  89.180  1.00 63.70           C
ATOM   3911  O   VAL B 396     -10.444  17.183  88.437  1.00 64.41           O
ATOM   3912  CB  VAL B 396      -9.949  15.602  91.248  1.00 58.03           C
ATOM   3913  CG1 VAL B 396     -11.446  15.865  91.277  1.00 55.86           C
ATOM   3914  CG2 VAL B 396      -9.609  14.331  92.002  1.00 65.84           C
ATOM   3915  N   ASP B 397      -8.492  17.662  89.482  1.00 59.89           N
ATOM   3916  CA  ASP B 397      -8.393  19.029  88.978  1.00 55.16           C
ATOM   3917  C   ASP B 397      -7.028  19.251  88.326  1.00 57.00           C
ATOM   3918  O   ASP B 397      -6.080  19.672  88.987  1.00 55.26           O
ATOM   3919  CB  ASP B 397      -8.608  20.055  90.090  1.00 53.52           C
ATOM   3920  CG  ASP B 397      -8.730  21.495  89.553  1.00 57.71           C
ATOM   3921  OD1 ASP B 397      -8.474  21.727  88.344  1.00 60.75           O
ATOM   3922  OD2 ASP B 397      -9.046  22.414  90.349  1.00 52.13           O
ATOM   3923  N   PRO B 398      -6.932  18.990  87.016  1.00 56.50           N
ATOM   3924  CA  PRO B 398      -5.667  19.073  86.289  1.00 56.36           C
ATOM   3925  C   PRO B 398      -5.261  20.512  85.986  1.00 58.79           C
ATOM   3926  O   PRO B 398      -4.975  20.842  84.844  1.00 59.95           O
ATOM   3927  CB  PRO B 398      -5.980  18.330  85.000  1.00 51.80           C
ATOM   3928  CG  PRO B 398      -7.410  18.662  84.753  1.00 52.25           C
ATOM   3929  CD  PRO B 398      -8.058  18.713  86.110  1.00 55.62           C
ATOM   3930  N   ASN B 399      -5.246  21.373  86.986  1.00 58.33           N
ATOM   3931  CA  ASN B 399      -4.841  22.747  86.748  1.00 54.89           C
ATOM   3932  C   ASN B 399      -4.039  23.282  87.890  1.00 52.01           C
ATOM   3933  O   ASN B 399      -3.909  22.648  88.927  1.00 51.89           O
ATOM   3934  CB  ASN B 399      -6.044  23.649  86.526  1.00 56.20           C
ATOM   3935  CG  ASN B 399      -6.587  23.547  85.125  1.00 67.25           C
ATOM   3936  OD1 ASN B 399      -6.076  24.189  84.194  1.00 70.35           O
ATOM   3937  ND2 ASN B 399      -7.641  22.747  84.961  1.00 61.76           N
ATOM   3938  N   SER B 400      -3.475  24.454  87.699  1.00 49.35           N
ATOM   3939  CA  SER B 400      -2.648  25.005  88.737  1.00 47.27           C
ATOM   3940  C   SER B 400      -2.880  26.511  88.870  1.00 47.41           C
ATOM   3941  O   SER B 400      -3.251  27.184  87.906  1.00 43.96           O
ATOM   3942  CB  SER B 400      -1.191  24.685  88.443  1.00 46.87           C
ATOM   3943  OG  SER B 400      -0.326  25.548  89.151  1.00 48.92           O
ATOM   3944  N   ILE B 401      -2.665  27.028  90.073  1.00 44.25           N
ATOM   3945  CA  ILE B 401      -2.772  28.454  90.312  1.00 42.33           C
ATOM   3946  C   ILE B 401      -1.466  28.955  90.888  1.00 42.97           C
ATOM   3947  O   ILE B 401      -0.983  28.454  91.904  1.00 42.66           O
ATOM   3948  CB  ILE B 401      -3.898  28.811  91.299  1.00 42.77           C
ATOM   3949  CG1 ILE B 401      -5.207  28.138  90.901  1.00 45.61           C
ATOM   3950  CG2 ILE B 401      -4.072  30.316  91.377  1.00 41.16           C
ATOM   3951  CD1 ILE B 401      -6.282  28.287  91.942  1.00 41.33           C
ATOM   3952  N   VAL B 402      -0.891  29.955  90.243  1.00 40.69           N
ATOM   3953  CA  VAL B 402       0.323  30.545  90.764  1.00 42.18           C
ATOM   3954  C   VAL B 402       0.106  32.032  91.018  1.00 42.92           C
ATOM   3955  O   VAL B 402      -0.484  32.734  90.202  1.00 46.45           O
ATOM   3956  CB  VAL B 402       1.528  30.297  89.804  1.00 43.92           C
ATOM   3957  CG1 VAL B 402       2.723  31.197  90.141  1.00 42.61           C
ATOM   3958  CG2 VAL B 402       1.927  28.830  89.844  1.00 41.53           C
ATOM   3959  N   GLU B 403       0.487  32.481  92.205  1.00 40.76           N
ATOM   3960  CA  GLU B 403       0.476  33.897  92.497  1.00 40.31           C
ATOM   3961  C   GLU B 403       1.867  34.473  92.549  1.00 42.32           C
ATOM   3962  O   GLU B 403       2.769  33.935  93.190  1.00 44.56           O
ATOM   3963  CB  GLU B 403      -0.233  34.168  93.805  1.00 40.71           C
ATOM   3964  CG  GLU B 403      -1.721  34.162  93.681  1.00 44.05           C
ATOM   3965  CD  GLU B 403      -2.372  34.241  95.025  1.00 49.70           C
ATOM   3966  OE1 GLU B 403      -1.619  34.408  96.020  1.00 45.12           O
ATOM   3967  OE2 GLU B 403      -3.625  34.172  95.075  1.00 50.98           O
ATOM   3968  N   CYS B 404       2.011  35.622  91.921  1.00 42.48           N
ATOM   3969  CA  CYS B 404       3.237  36.380  91.962  1.00 41.15           C
ATOM   3970  C   CYS B 404       3.137  37.374  93.094  1.00 42.58           C
ATOM   3971  O   CYS B 404       2.211  38.177  93.109  1.00 45.55           O
ATOM   3972  CB  CYS B 404       3.426  37.101  90.642  1.00 41.92           C
ATOM   3973  SG  CYS B 404       4.581  38.435  90.695  1.00 50.67           S
ATOM   3974  N   ARG B 405       4.060  37.335  94.045  1.00 42.84           N
ATOM   3975  CA  ARG B 405       3.945  38.212  95.209  1.00 41.54           C
ATOM   3976  C   ARG B 405       5.243  38.923  95.548  1.00 43.02           C
ATOM   3977  O   ARG B 405       6.318  38.438  95.214  1.00 47.02           O
ATOM   3978  CB  ARG B 405       3.503  37.431  96.437  1.00 41.86           C
ATOM   3979  CG  ARG B 405       2.221  36.680  96.300  1.00 43.40           C
ATOM   3980  CD  ARG B 405       2.008  35.848  97.545  1.00 44.64           C
ATOM   3981  NE  ARG B 405       0.722  35.172  97.525  1.00 45.30           N
ATOM   3982  CZ  ARG B 405       0.407  34.163  98.324  1.00 45.73           C
ATOM   3983  NH1 ARG B 405       1.294  33.705  99.208  1.00 44.87           N
ATOM   3984  NH2 ARG B 405      -0.791  33.604  98.220  1.00 45.20           N
ATOM   3985  N   VAL B 406       5.139  40.059  96.232  1.00 40.57           N
ATOM   3986  CA  VAL B 406       6.310  40.709  96.785  1.00 41.03           C
ATOM   3987  C   VAL B 406       6.395  40.306  98.239  1.00 41.59           C
ATOM   3988  O   VAL B 406       5.581  39.536  98.719  1.00 40.06           O
ATOM   3989  CB  VAL B 406       6.264  42.256  96.655  1.00 44.33           C
ATOM   3990  CG1 VAL B 406       6.243  42.670  95.194  1.00 41.60           C
ATOM   3991  CG2 VAL B 406       5.055  42.829  97.373  1.00 46.70           C
ATOM   3992  N   GLY B 407       7.379  40.850  98.939  1.00 47.85           N
ATOM   3993  CA  GLY B 407       7.733  40.374 100.260  1.00 43.83           C
ATOM   3994  C   GLY B 407       6.631  40.541 101.261  1.00 44.35           C
ATOM   3995  O   GLY B 407       6.372  39.637 102.044  1.00 51.77           O
ATOM   3996  N   ASP B 408       5.938  41.672 101.191  1.00 47.94           N
ATOM   3997  CA  ASP B 408       4.921  42.014 102.178  1.00 46.12           C
ATOM   3998  C   ASP B 408       3.611  41.262 101.920  1.00 45.31           C
ATOM   3999  O   ASP B 408       2.624  41.508 102.582  1.00 53.52           O
ATOM   4000  CB  ASP B 408       4.698  43.539 102.225  1.00 49.51           C
ATOM   4001  CG  ASP B 408       4.034  44.113 100.953  1.00 54.72           C
ATOM   4002  OD1 ASP B 408       3.310  43.367 100.243  1.00 48.28           O
ATOM   4003  OD2 ASP B 408       4.226  45.337 100.679  1.00 48.20           O
ATOM   4004  N   GLY B 409       3.577  40.405 100.908  1.00 44.77           N
ATOM   4005  CA  GLY B 409       2.415  39.569 100.673  1.00 41.94           C
ATOM   4006  C   GLY B 409       1.534  39.997  99.517  1.00 40.55           C
ATOM   4007  O   GLY B 409       0.707  39.220  99.061  1.00 42.68           O
ATOM   4008  N   THR B 410       1.705  41.231  99.056  1.00 39.04           N
ATOM   4009  CA  THR B 410       0.917  41.782  97.964  1.00 39.55           C
ATOM   4010  C   THR B 410       0.963  40.892  96.731  1.00 41.22           C
ATOM   4011  O   THR B 410       2.031  40.487  96.302  1.00 45.05           O
ATOM   4012  CB  THR B 410       1.429  43.179  97.562  1.00 41.28           C
ATOM   4013  OG1 THR B 410       1.452  44.029  98.707  1.00 45.87           O
ATOM   4014  CG2 THR B 410       0.573  43.803  96.461  1.00 39.47           C
ATOM   4015  N   VAL B 411      -0.192  40.573  96.167  1.00 41.28           N
ATOM   4016  CA  VAL B 411      -0.230  39.799  94.931  1.00 40.93           C
ATOM   4017  C   VAL B 411      -0.267  40.711  93.703  1.00 42.10           C
ATOM   4018  O   VAL B 411      -1.210  41.481  93.539  1.00 46.29           O
ATOM   4019  CB  VAL B 411      -1.439  38.844  94.916  1.00 34.56           C
ATOM   4020  CG1 VAL B 411      -1.599  38.215  93.572  1.00 34.94           C
ATOM   4021  CG2 VAL B 411      -1.288  37.806  96.000  1.00 33.14           C
ATOM   4022  N   LEU B 412       0.754  40.621  92.846  1.00 39.41           N
ATOM   4023  CA  LEU B 412       0.816  41.431  91.629  1.00 37.26           C
ATOM   4024  C   LEU B 412       0.248  40.702  90.429  1.00 36.71           C
ATOM   4025  O   LEU B 412       0.037  41.299  89.380  1.00 40.77           O
ATOM   4026  CB  LEU B 412       2.251  41.852  91.308  1.00 36.25           C
ATOM   4027  CG  LEU B 412       3.184  42.154  92.467  1.00 37.93           C
ATOM   4028  CD1 LEU B 412       4.567  42.426  91.925  1.00 39.02           C
ATOM   4029  CD2 LEU B 412       2.678  43.345  93.226  1.00 38.85           C
ATOM   4030  N   GLY B 413      -0.012  39.414  90.560  1.00 36.28           N
ATOM   4031  CA  GLY B 413      -0.524  38.690  89.416  1.00 37.84           C
ATOM   4032  C   GLY B 413      -1.020  37.305  89.764  1.00 40.43           C
ATOM   4033  O   GLY B 413      -0.565  36.684  90.722  1.00 41.08           O
ATOM   4034  N   THR B 414      -1.937  36.809  88.947  1.00 37.94           N
ATOM   4035  CA  THR B 414      -2.443  35.466  89.111  1.00 39.26           C
ATOM   4036  C   THR B 414      -2.448  34.846  87.736  1.00 37.09           C
ATOM   4037  O   THR B 414      -2.730  35.504  86.731  1.00 36.82           O
ATOM   4038  CB  THR B 414      -3.890  35.417  89.718  1.00 42.18           C
ATOM   4039  OG1 THR B 414      -3.940  36.079  90.994  1.00 43.81           O
ATOM   4040  CG2 THR B 414      -4.333  33.979  89.910  1.00 43.30           C
ATOM   4041  N   GLY B 415      -2.178  33.556  87.699  1.00 35.90           N
ATOM   4042  CA  GLY B 415      -2.145  32.860  86.445  1.00 38.15           C
ATOM   4043  C   GLY B 415      -2.546  31.453  86.748  1.00 39.64           C
ATOM   4044  O   GLY B 415      -2.337  30.948  87.852  1.00 38.91           O
ATOM   4045  N   VAL B 416      -3.097  30.823  85.726  1.00 41.62           N
ATOM   4046  CA  VAL B 416      -3.712  29.523  85.846  1.00 40.43           C
ATOM   4047  C   VAL B 416      -3.282  28.671  84.665  1.00 42.52           C
ATOM   4048  O   VAL B 416      -3.270  29.144  83.522  1.00 45.09           O
ATOM   4049  CB  VAL B 416      -5.236  29.690  85.904  1.00 41.87           C
ATOM   4050  CG1 VAL B 416      -5.933  28.555  85.233  1.00 46.01           C
ATOM   4051  CG2 VAL B 416      -5.694  29.848  87.348  1.00 44.61           C
ATOM   4052  N   GLY B 417      -2.915  27.422  84.920  1.00 43.82           N
ATOM   4053  CA  GLY B 417      -2.398  26.610  83.835  1.00 48.73           C
ATOM   4054  C   GLY B 417      -2.217  25.132  84.083  1.00 54.66           C
ATOM   4055  O   GLY B 417      -2.522  24.614  85.163  1.00 55.61           O
ATOM   4056  N   ARG B 418      -1.697  24.462  83.059  1.00 57.09           N
ATOM   4057  CA  ARG B 418      -1.563  23.011  83.029  1.00 54.91           C
ATOM   4058  C   ARG B 418      -0.559  22.530  84.069  1.00 55.77           C
ATOM   4059  O   ARG B 418      -0.768  21.501  84.702  1.00 62.79           O
ATOM   4060  CB  ARG B 418      -1.152  22.568  81.613  1.00 62.76           C
ATOM   4061  CG  ARG B 418      -0.633  21.131  81.477  1.00 76.10           C
ATOM   4062  CD  ARG B 418      -0.389  20.700  80.002  1.00 73.42           C
ATOM   4063  NE  ARG B 418       0.473  21.612  79.251  1.00 69.06           N
ATOM   4064  CZ  ARG B 418       0.031  22.435  78.301  1.00 77.97           C
ATOM   4065  NH1 ARG B 418      -1.264  22.460  77.995  1.00 82.43           N
ATOM   4066  NH2 ARG B 418       0.875  23.236  77.655  1.00 76.38           N
ATOM   4067  N   ASN B 419       0.520  23.282  84.250  1.00 55.40           N
ATOM   4068  CA  ASN B 419       1.509  23.017  85.292  1.00 52.53           C
ATOM   4069  C   ASN B 419       1.987  24.319  85.942  1.00 50.68           C
ATOM   4070  O   ASN B 419       1.660  25.407  85.482  1.00 50.34           O
ATOM   4071  CB  ASN B 419       2.700  22.275  84.716  1.00 53.25           C
ATOM   4072  CG  ASN B 419       3.361  23.055  83.612  1.00 56.61           C
ATOM   4073  OD1 ASN B 419       3.882  24.145  83.838  1.00 53.70           O
ATOM   4074  ND2 ASN B 419       3.327  22.516  82.401  1.00 59.51           N
ATOM   4075  N   ILE B 420       2.796  24.198  86.983  1.00 45.35           N
ATOM   4076  CA  ILE B 420       3.309  25.356  87.688  1.00 43.92           C
ATOM   4077  C   ILE B 420       4.082  26.331  86.805  1.00 45.33           C
ATOM   4078  O   ILE B 420       4.022  27.535  87.011  1.00 45.60           O
ATOM   4079  CB  ILE B 420       4.224  24.924  88.840  1.00 45.63           C
ATOM   4080  CG1 ILE B 420       3.470  24.021  89.810  1.00 48.48           C
ATOM   4081  CG2 ILE B 420       4.716  26.116  89.615  1.00 44.59           C
ATOM   4082  CD1 ILE B 420       4.239  23.732  91.064  1.00 53.82           C
ATOM   4083  N   LYS B 421       4.794  25.822  85.810  1.00 48.35           N
ATOM   4084  CA  LYS B 421       5.594  26.683  84.935  1.00 50.04           C
ATOM   4085  C   LYS B 421       4.710  27.626  84.117  1.00 48.54           C
ATOM   4086  O   LYS B 421       4.918  28.844  84.112  1.00 47.59           O
ATOM   4087  CB  LYS B 421       6.469  25.838  84.013  1.00 49.92           C
ATOM   4088  CG  LYS B 421       7.544  26.605  83.273  1.00 51.18           C
ATOM   4089  CD  LYS B 421       7.975  25.845  82.022  1.00 56.17           C
ATOM   4090  CE  LYS B 421       9.243  26.417  81.397  1.00 55.75           C
ATOM   4091  NZ  LYS B 421       9.751  25.588  80.257  1.00 54.53           N
ATOM   4092  N   ILE B 422       3.727  27.044  83.434  1.00 49.38           N
ATOM   4093  CA  ILE B 422       2.783  27.788  82.608  1.00 48.70           C
ATOM   4094  C   ILE B 422       1.995  28.794  83.441  1.00 45.62           C
ATOM   4095  O   ILE B 422       1.822  29.942  83.042  1.00 46.10           O
ATOM   4096  CB  ILE B 422       1.787  26.845  81.907  1.00 53.89           C
ATOM   4097  CG1 ILE B 422       2.483  25.569  81.432  1.00 56.86           C
ATOM   4098  CG2 ILE B 422       1.136  27.531  80.747  1.00 55.07           C
ATOM   4099  CD1 ILE B 422       3.357  25.767  80.221  1.00 58.82           C
ATOM   4100  N   ALA B 423       1.521  28.351  84.598  1.00 43.72           N
ATOM   4101  CA  ALA B 423       0.782  29.211  85.516  1.00 42.85           C
ATOM   4102  C   ALA B 423       1.622  30.415  85.966  1.00 44.82           C
ATOM   4103  O   ALA B 423       1.132  31.550  86.025  1.00 41.35           O
ATOM   4104  CB  ALA B 423       0.323  28.420  86.705  1.00 41.81           C
ATOM   4105  N   GLY B 424       2.879  30.149  86.314  1.00 43.78           N
ATOM   4106  CA  GLY B 424       3.784  31.197  86.731  1.00 40.40           C
ATOM   4107  C   GLY B 424       4.001  32.166  85.591  1.00 40.38           C
ATOM   4108  O   GLY B 424       4.046  33.382  85.785  1.00 37.58           O
ATOM   4109  N   ILE B 425       4.114  31.633  84.383  1.00 41.08           N
ATOM   4110  CA  ILE B 425       4.315  32.502  83.241  1.00 43.13           C
ATOM   4111  C   ILE B 425       3.085  33.389  83.078  1.00 44.86           C
ATOM   4112  O   ILE B 425       3.192  34.583  82.773  1.00 41.41           O
ATOM   4113  CB  ILE B 425       4.566  31.717  81.945  1.00 45.85           C
ATOM   4114  CG1 ILE B 425       5.976  31.154  81.933  1.00 50.04           C
ATOM   4115  CG2 ILE B 425       4.381  32.607  80.732  1.00 47.81           C
ATOM   4116  CD1 ILE B 425       6.384  30.589  80.593  1.00 52.93           C
ATOM   4117  N   ARG B 426       1.915  32.813  83.335  1.00 43.09           N
ATOM   4118  CA  ARG B 426       0.693  33.548  83.119  1.00 40.95           C
ATOM   4119  C   ARG B 426       0.448  34.552  84.227  1.00 38.99           C
ATOM   4120  O   ARG B 426      -0.141  35.611  83.994  1.00 39.83           O
ATOM   4121  CB  ARG B 426      -0.462  32.593  82.969  1.00 44.62           C
ATOM   4122  CG  ARG B 426      -0.325  31.791  81.713  1.00 50.81           C
ATOM   4123  CD  ARG B 426      -1.618  31.758  80.957  1.00 55.71           C
ATOM   4124  NE  ARG B 426      -1.645  30.644  80.016  1.00 70.27           N
ATOM   4125  CZ  ARG B 426      -1.209  30.709  78.758  1.00 82.00           C
ATOM   4126  NH1 ARG B 426      -0.706  31.850  78.271  1.00 64.70           N
ATOM   4127  NH2 ARG B 426      -1.282  29.622  77.984  1.00 77.45           N
ATOM   4128  N   ALA B 427       0.903  34.230  85.428  1.00 37.59           N
ATOM   4129  CA  ALA B 427       0.894  35.218  86.491  1.00 36.71           C
ATOM   4130  C   ALA B 427       1.726  36.436  86.080  1.00 40.94           C
ATOM   4131  O   ALA B 427       1.272  37.570  86.221  1.00 41.36           O
ATOM   4132  CB  ALA B 427       1.414  34.629  87.781  1.00 35.73           C
ATOM   4133  N   ALA B 428       2.939  36.201  85.564  1.00 43.42           N
ATOM   4134  CA  ALA B 428       3.845  37.280  85.153  1.00 35.41           C
ATOM   4135  C   ALA B 428       3.238  38.160  84.115  1.00 34.09           C
ATOM   4136  O   ALA B 428       3.274  39.366  84.235  1.00 33.87           O
ATOM   4137  CB  ALA B 428       5.136  36.710  84.664  1.00 38.66           C
ATOM   4138  N   GLU B 429       2.660  37.553  83.097  1.00 36.78           N
ATOM   4139  CA  GLU B 429       2.026  38.330  82.052  1.00 39.64           C
ATOM   4140  C   GLU B 429       0.875  39.135  82.635  1.00 40.69           C
ATOM   4141  O   GLU B 429       0.630  40.255  82.199  1.00 38.89           O
ATOM   4142  CB  GLU B 429       1.550  37.423  80.930  1.00 40.41           C
ATOM   4143  CG  GLU B 429       2.696  36.844  80.119  1.00 42.90           C
ATOM   4144  CD  GLU B 429       2.233  35.780  79.172  1.00 49.63           C
ATOM   4145  OE1 GLU B 429       1.448  34.919  79.610  1.00 50.43           O
ATOM   4146  OE2 GLU B 429       2.648  35.796  77.999  1.00 56.15           O
ATOM   4147  N   ASN B 430       0.203  38.583  83.647  1.00 37.57           N
ATOM   4148  CA  ASN B 430      -0.836  39.328  84.360  1.00 38.57           C
ATOM   4149  C   ASN B 430      -0.192  40.559  85.024  1.00 37.46           C
ATOM   4150  O   ASN B 430      -0.642  41.683  84.813  1.00 42.68           O
ATOM   4151  CB  ASN B 430      -1.553  38.418  85.383  1.00 39.60           C
ATOM   4152  CG  ASN B 430      -2.876  39.000  85.912  1.00 37.83           C
ATOM   4153  OD1 ASN B 430      -3.186  38.894  87.096  1.00 37.48           O
ATOM   4154  ND2 ASN B 430      -3.651  39.602  85.031  1.00 36.55           N
ATOM   4155  N   ALA B 431       0.893  40.356  85.764  1.00 36.78           N
ATOM   4156  CA  ALA B 431       1.589  41.456  86.428  1.00 34.73           C
ATOM   4157  C   ALA B 431       2.146  42.458  85.428  1.00 36.04           C
ATOM   4158  O   ALA B 431       2.256  43.646  85.723  1.00 34.38           O
ATOM   4159  CB  ALA B 431       2.696  40.940  87.313  1.00 33.99           C
ATOM   4160  N   LEU B 432       2.556  41.973  84.265  1.00 38.11           N
ATOM   4161  CA  LEU B 432       3.147  42.864  83.261  1.00 38.87           C
ATOM   4162  C   LEU B 432       2.131  43.778  82.609  1.00 39.32           C
ATOM   4163  O   LEU B 432       2.505  44.782  81.982  1.00 40.17           O
ATOM   4164  CB  LEU B 432       3.873  42.069  82.179  1.00 36.55           C
ATOM   4165  CG  LEU B 432       5.218  41.563  82.672  1.00 34.51           C
ATOM   4166  CD1 LEU B 432       5.920  40.779  81.579  1.00 32.82           C
ATOM   4167  CD2 LEU B 432       6.039  42.756  83.179  1.00 32.13           C
ATOM   4168  N   ARG B 433       0.856  43.405  82.717  1.00 38.77           N
ATOM   4169  CA  ARG B 433      -0.202  44.177  82.101  1.00 36.58           C
ATOM   4170  C   ARG B 433      -0.685  45.322  82.965  1.00 38.47           C
ATOM   4171  O   ARG B 433      -1.262  46.266  82.448  1.00 42.67           O
ATOM   4172  CB  ARG B 433      -1.377  43.283  81.745  1.00 37.80           C
ATOM   4173  CG  ARG B 433      -1.249  42.571  80.437  1.00 36.26           C
ATOM   4174  CD  ARG B 433      -2.506  41.806  80.155  1.00 38.19           C
ATOM   4175  NE  ARG B 433      -2.261  40.497  79.564  1.00 42.30           N
ATOM   4176  CZ  ARG B 433      -2.336  39.349  80.227  1.00 42.69           C
ATOM   4177  NH1 ARG B 433      -2.607  39.350  81.523  1.00 39.69           N
ATOM   4178  NH2 ARG B 433      -2.109  38.203  79.598  1.00 44.15           N
ATOM   4179  N   ASP B 434      -0.404  45.287  84.262  1.00 39.44           N
ATOM   4180  CA  ASP B 434      -0.894  46.353  85.116  1.00 38.22           C
ATOM   4181  C   ASP B 434       0.174  47.430  85.179  1.00 35.88           C
ATOM   4182  O   ASP B 434       1.028  47.421  86.051  1.00 39.42           O
ATOM   4183  CB  ASP B 434      -1.189  45.799  86.513  1.00 41.16           C
ATOM   4184  CG  ASP B 434      -1.877  46.802  87.425  1.00 45.27           C
ATOM   4185  OD1 ASP B 434      -1.896  48.015  87.099  1.00 48.76           O
ATOM   4186  OD2 ASP B 434      -2.360  46.378  88.505  1.00 45.33           O
ATOM   4187  N   LYS B 435       0.031  48.448  84.355  1.00 34.93           N
ATOM   4188  CA  LYS B 435       1.147  49.338  84.148  1.00 35.87           C
ATOM   4189  C   LYS B 435       1.223  50.370  85.245  1.00 40.43           C
ATOM   4190  O   LYS B 435       2.304  50.917  85.526  1.00 38.37           O
ATOM   4191  CB  LYS B 435       1.043  49.994  82.781  1.00 35.57           C
ATOM   4192  CG  LYS B 435       1.054  48.975  81.659  1.00 38.91           C
ATOM   4193  CD  LYS B 435       1.243  49.626  80.303  1.00 45.66           C
ATOM   4194  CE  LYS B 435       1.333  48.580  79.198  1.00 54.49           C
ATOM   4195  NZ  LYS B 435       2.089  47.357  79.631  1.00 49.93           N
ATOM   4196  N   LYS B 436       0.086  50.610  85.897  1.00 39.56           N
ATOM   4197  CA  LYS B 436       0.069  51.581  86.975  1.00 41.73           C
ATOM   4198  C   LYS B 436       0.842  51.013  88.119  1.00 39.71           C
ATOM   4199  O   LYS B 436       1.517  51.731  88.848  1.00 40.91           O
ATOM   4200  CB  LYS B 436      -1.350  51.958  87.388  1.00 47.89           C
ATOM   4201  CG  LYS B 436      -2.171  52.533  86.251  1.00 56.06           C
ATOM   4202  CD  LYS B 436      -1.856  54.022  86.065  1.00 54.80           C
ATOM   4203  CE  LYS B 436      -2.412  54.534  84.737  1.00 64.34           C
ATOM   4204  NZ  LYS B 436      -3.908  54.399  84.667  1.00 69.33           N
ATOM   4205  N   MET B 437       0.725  49.704  88.256  1.00 37.66           N
ATOM   4206  CA  MET B 437       1.374  48.959  89.309  1.00 37.65           C
ATOM   4207  C   MET B 437       2.889  48.855  89.068  1.00 41.72           C
ATOM   4208  O   MET B 437       3.697  49.052  89.981  1.00 41.08           O
ATOM   4209  CB  MET B 437       0.702  47.592  89.401  1.00 39.85           C
ATOM   4210  CG  MET B 437       1.202  46.639  90.463  1.00 46.43           C
ATOM   4211  SD  MET B 437       2.645  45.688  89.961  1.00 54.37           S
ATOM   4212  CE  MET B 437       1.928  44.623  88.714  1.00 44.85           C
ATOM   4213  N   LEU B 438       3.265  48.551  87.828  1.00 40.46           N
ATOM   4214  CA  LEU B 438       4.668  48.428  87.435  1.00 40.09           C
ATOM   4215  C   LEU B 438       5.425  49.709  87.727  1.00 40.69           C
ATOM   4216  O   LEU B 438       6.472  49.708  88.376  1.00 39.48           O
ATOM   4217  CB  LEU B 438       4.768  48.106  85.941  1.00 39.01           C
ATOM   4218  CG  LEU B 438       4.397  46.731  85.383  1.00 35.36           C
ATOM   4219  CD1 LEU B 438       4.683  46.680  83.892  1.00 35.35           C
ATOM   4220  CD2 LEU B 438       5.158  45.644  86.115  1.00 33.36           C
ATOM   4221  N   ASP B 439       4.843  50.802  87.250  1.00 44.26           N
ATOM   4222  CA  ASP B 439       5.361  52.137  87.434  1.00 41.22           C
ATOM   4223  C   ASP B 439       5.511  52.446  88.924  1.00 39.08           C
ATOM   4224  O   ASP B 439       6.470  53.084  89.347  1.00 37.44           O
ATOM   4225  CB  ASP B 439       4.417  53.109  86.740  1.00 44.36           C
ATOM   4226  CG  ASP B 439       4.930  54.522  86.714  1.00 47.43           C
ATOM   4227  OD1 ASP B 439       6.101  54.723  86.370  1.00 46.25           O
ATOM   4228  OD2 ASP B 439       4.140  55.438  87.031  1.00 55.27           O
ATOM   4229  N   PHE B 440       4.580  51.957  89.735  1.00 39.46           N
ATOM   4230  CA  PHE B 440       4.680  52.193  91.169  1.00 38.81           C
ATOM   4231  C   PHE B 440       5.908  51.524  91.770  1.00 40.99           C
ATOM   4232  O   PHE B 440       6.638  52.150  92.524  1.00 42.74           O
ATOM   4233  CB  PHE B 440       3.438  51.719  91.914  1.00 34.88           C
ATOM   4234  CG  PHE B 440       3.595  51.738  93.420  1.00 34.53           C
ATOM   4235  CD1 PHE B 440       3.387  52.900  94.136  1.00 30.06           C
ATOM   4236  CD2 PHE B 440       3.964  50.590  94.119  1.00 37.99           C
ATOM   4237  CE1 PHE B 440       3.545  52.929  95.512  1.00 28.90           C
ATOM   4238  CE2 PHE B 440       4.117  50.622  95.498  1.00 38.87           C
ATOM   4239  CZ  PHE B 440       3.904  51.803  96.190  1.00 30.62           C
ATOM   4240  N   TYR B 441       6.116  50.247  91.464  1.00 40.64           N
ATOM   4241  CA  TYR B 441       7.220  49.503  92.056  1.00 38.08           C
ATOM   4242  C   TYR B 441       8.551  49.899  91.418  1.00 38.78           C
ATOM   4243  O   TYR B 441       9.595  49.875  92.070  1.00 38.47           O
ATOM   4244  CB  TYR B 441       6.970  47.998  91.944  1.00 36.23           C
ATOM   4245  CG  TYR B 441       6.066  47.491  93.048  1.00 37.14           C
ATOM   4246  CD1 TYR B 441       6.518  47.422  94.360  1.00 39.42           C
ATOM   4247  CD2 TYR B 441       4.741  47.135  92.792  1.00 35.57           C
ATOM   4248  CE1 TYR B 441       5.693  46.984  95.377  1.00 41.02           C
ATOM   4249  CE2 TYR B 441       3.911  46.690  93.802  1.00 35.29           C
ATOM   4250  CZ  TYR B 441       4.391  46.621  95.090  1.00 39.24           C
ATOM   4251  OH  TYR B 441       3.585  46.184  96.106  1.00 41.61           O
ATOM   4252  N   ALA B 442       8.520  50.276  90.149  1.00 37.86           N
ATOM   4253  CA  ALA B 442       9.735  50.769  89.529  1.00 39.31           C
ATOM   4254  C   ALA B 442      10.183  52.030  90.279  1.00 43.78           C
ATOM   4255  O   ALA B 442      11.319  52.107  90.743  1.00 44.02           O
ATOM   4256  CB  ALA B 442       9.517  51.057  88.050  1.00 38.50           C
ATOM   4257  N   LYS B 443       9.269  52.983  90.453  1.00 40.75           N
ATOM   4258  CA  LYS B 443       9.561  54.172  91.237  1.00 41.60           C
ATOM   4259  C   LYS B 443      10.045  53.803  92.644  1.00 41.62           C
ATOM   4260  O   LYS B 443      10.907  54.473  93.200  1.00 48.26           O
ATOM   4261  CB  LYS B 443       8.335  55.086  91.323  1.00 45.48           C
ATOM   4262  CG  LYS B 443       8.067  56.007  90.122  1.00 43.14           C
ATOM   4263  CD  LYS B 443       6.871  56.911  90.441  1.00 48.78           C
ATOM   4264  CE  LYS B 443       6.566  57.956  89.368  1.00 57.99           C
ATOM   4265  NZ  LYS B 443       5.990  57.422  88.100  1.00 59.79           N
ATOM   4266  N   GLN B 444       9.487  52.761  93.233  1.00 38.62           N
ATOM   4267  CA  GLN B 444       9.894  52.376  94.576  1.00 40.99           C
ATOM   4268  C   GLN B 444      11.370  51.929  94.630  1.00 45.88           C
ATOM   4269  O   GLN B 444      12.117  52.312  95.541  1.00 43.57           O
ATOM   4270  CB  GLN B 444       8.963  51.273  95.107  1.00 41.51           C
ATOM   4271  CG  GLN B 444       9.462  50.555  96.357  1.00 44.09           C
ATOM   4272  CD  GLN B 444       8.386  49.747  97.065  1.00 50.24           C
ATOM   4273  OE1 GLN B 444       7.188  50.003  96.911  1.00 51.54           O
ATOM   4274  NE2 GLN B 444       8.809  48.709  97.788  1.00 53.68           N
ATOM   4275  N   ARG B 445      11.754  51.080  93.672  1.00 44.07           N
[truncated: 1,424,938 more chars]
