# Supplementary material for: Domain function and predicted structure of three heterodimeric endonuclease subunits of RNA editing catalytic complexes in Trypanosoma brucei
Source: Nucleic Acids Res. 2022 Sep 12;50(17):10123–39. doi: 10.1093/nar/gkac753 (PMC9508840; doi:10.1093/nar/gkac753)
Supplement: gkac753_Supplemental_Files [file gkac753_supplemental_files.zip › Supplemental_Tables_8_9_10.xlsx]

## Sheet: Supplementary Table 8
Supplementary Table 8. KREPB6 sequence identity heatmap.
Position	1	2	3	4	5	6	7	8	9	10	11	12	13	14	15	16	17	18	19	20	21	22	23	24	25	26	27	28	29	30	31	32	33	34	35	36	37	38	39	40	41	42	43	44	45	46	47	48	49
B6 Identity	0.2	0.07	0.2	0.29	0.2	0.16	0.16	0.11	0.22	0.09	0.27	0.23	0.41	0.27	0.27	0.27	0.27	0.18	0.29	0.11	0.16	0.35	0.36	0.21	0.44	0.28	0.18	0.63	0.44	0.11	0.29	0.53	0.35	0.44	0.45	0.3	0.36	0.22	0.28	0.23	0.24	0.15	0.3	0.21	0.13	0.29	0.2	0.74	0.23
B678 Identity	0.34	0.16	0.13	0.15	0.21	0.15	0.18	0.14	0.3	0.11	0.08	0.13	0.1	0.14	0.17	0.16	0.16	0.14	0.22	0.32	0.2	0.17	0.11	0.21	0.12	0.11	0.09	0.15	0.1	0.17	0.11	0.1	0.08	0.09	0.08	0.05	0.05	0.08	0.11	0.1	0.07	0.16	0.14	0.11	0.15	0.26	0.11	0.29	0.22
RIII Identity	0.12	0.09	0.11	0.12	0.09	0.11	0.1	0.09	0.1	0.1	0.09	0.07	0.08	0.07	0.1	0.05	0.06	0.05	0.04	0.04	0.04	0.08	0.11	0.08	0.1	0.18	0.08	0.08	0.08	0.09	0.11	0.2	0.1	0.15	0.16	0.13	0.03	0.1	0.12	0.1	0.09	0.08	0.09	0.07	0.17	0.08	0.09	0.08	0.08
B6	0.2	0.07	0.2	0.29	0.2	0.16	0.16	0.11	0.22	0.09	0.27	0.23	0.41	0.27	0.27	0.27	0.27	0.18	0.29	0.11	0.16	0.35	0.36	0.21	0.44	0.28	0.18	0.63	0.44	0.11	0.29	0.53	0.35	0.44	0.45	0.3	0.36	0.22	0.28	0.23	0.24	0.15	0.3	0.21	0.13	0.29	0.2	0.74	0.23
B678	0.34	0.16	0.13	0.15	0.21	0.15	0.18	0.14	0.3	0.11	0.08	0.13	0.1	0.14	0.17	0.16	0.16	0.14	0.22	0.32	0.2	0.17	0.11	0.21	0.12	0.11	0.09	0.15	0.1	0.17	0.11	0.1	0.08	0.09	0.08	0.05	0.05	0.08	0.11	0.1	0.07	0.16	0.14	0.11	0.15	0.26	0.11	0.29	0.22
All RNase III	0.12	0.09	0.11	0.12	0.09	0.11	0.1	0.09	0.1	0.1	0.09	0.07	0.08	0.07	0.1	0.05	0.06	0.05	0.04	0.04	0.04	0.08	0.11	0.08	0.1	0.18	0.08	0.08	0.08	0.09	0.11	0.2	0.1	0.15	0.16	0.13	0.03	0.1	0.12	0.1	0.09	0.08	0.09	0.07	0.17	0.08	0.09	0.08	0.08
Amino acid	M	T	P	V	L	G	T	A	A	F	F	C	R	L	R	S	S	S	L	R	R	F	C	L	N	H	Q	R	R	A	R	S	S	G	S	S	I	G	I	A	H	E	V	T	S	L	H	P	Y
Scale	0	0	10	20	30	40	50	60	70	80	90	100	100
[truncated: 389 more columns]

## Sheet: Supplementary Table 9
Supplementary Table 9. KREPB7 sequence identity heatmap.
Position	1	2	3	4	5	6	7	8	9	10	11	12	13	14	15	16	17	18	19	20	21	22	23	24	25	26	27	28	29	30	31	32	33	34	35	36	37	38	39	40	41	42	43	44	45	46	47	48	49
B7 Identity	0.38	0.24	0.53	0.3	0.31	0.19	0.17	0.59	0.28	0.27	0	0.21	0.34	0.17	0.27	0.24	0.18	0.3	0.27	0.62	0.22	0.24	0.22	0.35	0.25	0.37	0.89	0.8	0.41	0.8	0.89	1	1	0.44	1	1	0.47	0.59	1	0.57	0.3	0.54	1	0.23	0.54	0.49	0.72	1	0.89
B678 Identity	0.09	0.14	0.1	0.16	0.14	0.22	0.32	0.2	0.17	0.11	0.21	0.12	0.11	0.09	0.15	0.1	0.17	0.11	0.1	0.16	0.14	0.11	0.15	0.26	0.11	0.29	0.22	0.24	0.15	0.26	0.19	0.25	0.29	0.15	0.24	0.35	0.13	0.14	0.54	0.15	0.13	0.15	0.32	0.11	0.2	0.19	0.24	0.21	0.48
RIII Identity	0.09	0.1	0.2	0.12	0.09	0.11	0.12	0.09	0.11	0.1	0.09	0.1	0.1	0.09	0.07	0.08	0.08	0.11	0.08	0.1	0.18	0.08	0.08	0.08	0.09	0.11	0.2	0.1	0.15	0.16	0.13	0.1	0.12	0.1	0.09	0.08	0.09	0.07	0.17	0.08	0.09	0.08	0.08	0.05	0.06	0.07	0.08	0.07	0.08
B7	0.38	0.24	0.53	0.3	0.31	0.19	0.17	0.59	0.28	0.27	0	0.21	0.34	0.17	0.27	0.24	0.18	0.3	0.27	0.62	0.22	0.24	0.22	0.35	0.25	0.37	0.89	0.8	0.41	0.8	0.89	1	1	0.44	1	1	0.47	0.59	1	0.57	0.3	0.54	1	0.23	0.54	0.49	0.72	1	0.89
B678	0.09	0.14	0.1	0.16	0.14	0.22	0.32	0.2	0.17	0.11	0.21	0.12	0.11	0.09	0.15	0.1	0.17	0.11	0.1	0.16	0.14	0.11	0.15	0.26	0.11	0.29	0.22	0.24	0.15	0.26	0.19	0.25	0.29	0.15	0.24	0.35	0.13	0.14	0.54	0.15	0.13	0.15	0.32	0.11	0.2	0.19	0.24	0.21	0.48
All RNase III	0.09	0.1	0.2	0.12	0.09	0.11	0.12	0.09	0.11	0.1	0.09	0.1	0.1	0.09	0.07	0.08	0.08	0.11	0.08	0.1	0.18	0.08	0.08	0.08	0.09	0.11	0.2	0.1	0.15	0.16	0.13	0.1	0.12	0.1	0.09	0.08	0.09	0.07	0.17	0.08	0.09	0.08	0.08	0.05	0.06	0.07	0.08	0.07	0.08
Amino acid	M	F	Q	K	T	L	R	R	L	Q	Q	Q	A	S	Q	N	P	P	V	G	S	A	N	I	P	S	P	Y	A	T	E	G	G	H	V	P	I	W	S	I	V	N	G	F	V	Q	K	R	N
Scale	0	0	10	20	30	40	50	60	70	80	90	100	100
[truncated: 362 more columns]

## Sheet: Supplementary Table 10
Supplementary Table 10. KREPB8 sequence identity heatmap.
Position	1	2	3	4	5	6	7	8	9	10	11	12	13	14	15	16	17	18	19	20	21	22	23	24	25	26	27	28	29	30	31	32	33	34	35	36	37	38	39	40	41	42	43	44	45	46	47	48	49
B8 Identity	0	0.33	0	0	0	0	0	0	0	0	0	0	0	0.33	0	0	0.33	0	0.33	0	0	0	0	0.33	0	0	0	0	0.67	0.32	0.27	0.49	0.19	0.27	0.27	0.21	0.24	0.18	0.21	0.19	0.24	0.11	0.27	0.28	0.16	0.23	0.19	0.03	0.02
B678 Identity	0.28	0.28	0.36	0.17	0.11	0.19	0.08	0.11	0.22	0.07	0.29	0.09	0.15	0.34	0.16	0.13	0.15	0.21	0.15	0.18	0.14	0.3	0.11	0.08	0.13	0.1	0.14	0.17	0.16	0.09	0.14	0.1	0.04	0.01	0.02	0.02	0.01	0.01	0.01	0	0	0.03	0.01	0.01	0	0	0	0	0.01
RIII Identity	0.14	0.11	0.13	0.1	0.12	0.11	0.17	0.11	0.11	0.1	0.1	0.1	0.14	0.08	0.09	0.08	0.08	0.07	0.12	0.12	0.1	0.09	0.06	0.09	0.07	0.03	0.05	0.03	0.03	0.03	0.03	0.03	0.03	0.03	0.02	0.03	0.05	0.05	0.03	0.04	0.02	0.02	0.03	0.05	0.02	0.03	0.02	0.03	0.03
B8	0	0.33	0	0	0	0	0	0	0	0	0	0	0	0.33	0	0	0.33	0	0.33	0	0	0	0	0.33	0	0	0	0	0.67	0.32	0.27	0.49	0.19	0.27	0.27	0.21	0.24	0.18	0.21	0.19	0.24	0.11	0.27	0.28	0.16	0.23	0.19	0.03	0.02
B678	0.28	0.28	0.36	0.17	0.11	0.19	0.08	0.11	0.22	0.07	0.29	0.09	0.15	0.34	0.16	0.13	0.15	0.21	0.15	0.18	0.14	0.3	0.11	0.08	0.13	0.1	0.14	0.17	0.16	0.09	0.14	0.1	0.04	0.01	0.02	0.02	0.01	0.01	0.01	0	0	0.03	0.01	0.01	0	0	0	0	0.01
All RNase III	0.14	0.11	0.13	0.1	0.12	0.11	0.17	0.11	0.11	0.1	0.1	0.1	0.14	0.08	0.09	0.08	0.08	0.07	0.12	0.12	0.1	0.09	0.06	0.09	0.07	0.03	0.05	0.03	0.03	0.03	0.03	0.03	0.03	0.03	0.02	0.03	0.05	0.05	0.03	0.04	0.02	0.02	0.03	0.05	0.02	0.03	0.02	0.03	0.03
Amino acid	M	H	R	G	P	P	A	L	L	H	N	V	G	V	A	T	R	S	K	S	F	A	A	S	T	K	L	P	G	R	L	T	P	L	P	S	T	S	S	T	L	Q	P	T	N	T	L	L	S
Scale	0	0	10	20	30	40	50	60	70	80	90	100	100
[truncated: 319 more columns]
